# Supplementary material for: Syntheses, crystal structures and Hirshfeld surface analysis of 4-(4-nitro­phen­yl)piperazin-1-ium tri­fluoro­acetate and 4-(4-nitro­phen­yl)piperazin-1-ium tri­chloro­acetate
Source: Acta Crystallogr E Crystallogr Commun. 2023 Jan 1;79(Pt 1):1–7. doi: 10.1107/S2056989022011501 (PMC9815140; doi:10.1107/S2056989022011501)
Supplement: Supplementary file 1 [file e-79-00001-sup1.cif]

##############################################################################
#                                                                            #
# This CIF contains the data in a paper accepted for publication in          #
# Acta Crystallographica Section E. It conforms to the requirements of       #
# Notes for Authors for Acta Crystallographica Section E, and has been       #
# peer reviewed under the auspices of the IUCr Commission on Journals.       #
#                                                                            #
# Full details of the Crystallographic Information File format               #
# are given in the paper "The Crystallographic Information File (CIF):       #
# a New Standard Archive File for Crystallography" by S. R. Hall, F. H.      #
# Allen and I. D. Brown [Acta Cryst. (1991), A47, 655-685].                  #
#                                                                            #
# The current version of the core CIF dictionary is obtainable from          #
# ftp://ftp.iucr.org/pub/cif_core.dic.                                       #
#                                                                            #
# Software is freely available for graphical display of the structure(s)     #
# in this CIF. For information consult the CIF software page                 #
# http://www.iucr.org/resources/cif/software.                                #
#                                                                            #
# This file may be used for bona fide research purposes within the           #
# scientific community so long as proper attribution is given to the journal # 
# article from which it was obtained.                                        #
#                                                                            #
##############################################################################
data_I
_audit_creation_method     'SHELXL-2019/2'
_chemical_name_systematic
;
4-(4-Nitrophenyl)piperazin-1-ium trifluoroacetate
;
_chemical_name_common     ?
_chemical_formula_moiety     'C10 H14 N3 O2 +, C2 F3 O2 -'
_chemical_formula_sum     'C12 H14 F3 N3 O4'
_chemical_formula_iupac     'C10 H14 N3 O2 +, C2 F3 O2 -'
_chemical_formula_weight     321.26
_chemical_melting_point     ?
_space_group_crystal_system     monoclinic
_space_group_name_H-M_alt     'P 21/c'
_space_group_name_Hall     '-P 2ybc'
loop_
    _space_group_symop_operation_xyz
    'x, y, z'
    '-x, y+1/2, -z+1/2'
    '-x, -y, -z'
    'x, -y-1/2, z-1/2'
_cell_length_a     6.6889(4)
_cell_length_b     18.3760(10)
_cell_length_c     11.2600(7)
_cell_angle_alpha     90
_cell_angle_beta     91.131(6)
_cell_angle_gamma     90
_cell_volume     1383.76(14)
_cell_formula_units_Z     4
_cell_measurement_reflns_used     2766
_cell_measurement_theta_min     2.86
_cell_measurement_theta_max     27.76
_cell_measurement_temperature     293(2)
_exptl_crystal_description     prism
_exptl_crystal_colour     yellow
_exptl_crystal_size_max     0.50
_exptl_crystal_size_mid     0.44
_exptl_crystal_size_min     0.44
_exptl_crystal_density_diffrn     1.542
_exptl_crystal_density_meas     ?
_exptl_crystal_density_method     ?
_exptl_crystal_F_000     664
_exptl_absorpt_coefficient_mu     0.142
_exptl_absorpt_correction_type     multi-scan
_exptl_absorpt_process_details
;
(CrysAlis RED; Oxford Diffraction (2009)
;
_exptl_absorpt_correction_T_min     0.78367
_exptl_absorpt_correction_T_max     1.00000
_diffrn_ambient_temperature     293(2)
_diffrn_source     'Enhance (Mo) X-ray Source'
_diffrn_radiation_type     MoK\a
_diffrn_radiation_wavelength     0.71073
_diffrn_measurement_device_type
;
Oxford Diffraction Xcalibur
with Sapphire CCD
;
_diffrn_measurement_method
;
Rotation method data acquisition using omega scans.
;
_diffrn_detector_area_resol_mean     ?
_diffrn_reflns_number     4855
_diffrn_reflns_av_R_equivalents     0.0199
_diffrn_reflns_av_unetI/netI     0.0278
_diffrn_reflns_theta_min     2.862
_diffrn_reflns_theta_max     25.327
_diffrn_reflns_theta_full     25.242
_diffrn_measured_fraction_theta_max     0.999
_diffrn_measured_fraction_theta_full     0.999
_diffrn_reflns_limit_h_min     -8
_diffrn_reflns_limit_h_max     7
_diffrn_reflns_limit_k_min     -17
_diffrn_reflns_limit_k_max     22
_diffrn_reflns_limit_l_min     -11
_diffrn_reflns_limit_l_max     13
_refine_special_details     ?
_reflns_number_total     2515
_reflns_number_gt     1908
_reflns_threshold_expression     'I > 2\s(I)'
_refine_ls_structure_factor_coef     Fsqd
_refine_ls_matrix_type     full
_refine_ls_R_factor_all     0.0579
_refine_ls_R_factor_gt     0.0412
_refine_ls_wR_factor_gt     0.0985
_refine_ls_wR_factor_ref     0.1064
_refine_ls_goodness_of_fit_ref     1.024
_refine_ls_restrained_S_all     1.167
_refine_ls_number_reflns     2515
_refine_ls_number_parameters     239
_refine_ls_number_restraints     84
_refine_ls_hydrogen_treatment     mixed
_refine_ls_weighting_scheme     calc
_refine_ls_weighting_details
              'w=1/[\s^2^(Fo^2^)+(0.0484P)^2^+0.5034P] where P=(Fo^2^+2Fc^2^)/3'
_atom_sites_solution_hydrogens     mixed
_atom_sites_solution_primary     direct
_atom_sites_solution_secondary     ?
_refine_ls_shift/su_max     0.000
_refine_ls_shift/su_mean     0.000
_refine_diff_density_max     0.283
_refine_diff_density_min     -0.278
_refine_ls_extinction_method
;
<i>SHELXL2019/2</i> (Sheldrick, 2015b)
;
_refine_ls_extinction_coef     0.053(3)
_refine_ls_extinction_expression
                                  'Fc^*^=kFc[1+0.001xFc^2^\l^3^/sin(2\q)]^-1/4^'
loop_
    _atom_type_symbol
    _atom_type_description
    _atom_type_scat_dispersion_real
    _atom_type_scat_dispersion_imag
    _atom_type_scat_source
    'C' 'C' 0.0033 0.0016
                         'International Tables Vol C Tables 4.2.6.8 and 6.1.1.4'
    'H' 'H' 0.0000 0.0000
                         'International Tables Vol C Tables 4.2.6.8 and 6.1.1.4'
    'N' 'N' 0.0061 0.0033
                         'International Tables Vol C Tables 4.2.6.8 and 6.1.1.4'
    'O' 'O' 0.0106 0.0060
                         'International Tables Vol C Tables 4.2.6.8 and 6.1.1.4'
    'F' 'F' 0.0171 0.0103
                         'International Tables Vol C Tables 4.2.6.8 and 6.1.1.4'
_computing_data_collection
;
CrysAlis CCD (Oxford Diffraction, 2009)
;
_computing_cell_refinement
;
CrysAlis RED (Oxford Diffraction, 2009)
;
_computing_data_reduction
;
CrysAlis RED (Oxford Diffraction, 2009)
;
_computing_structure_solution
;
SHELXT (Sheldrick, 2015a)
;
_computing_structure_refinement
;
<i>SHELXL2019/2</i> (Sheldrick, 2015b)
;
_computing_molecular_graphics
;
Mercury (Macrae <i>et al.</i>,  2020)
;
_computing_publication_material
;
publCIF (Westrip, 2010)
;
loop_
    _atom_site_type_symbol
    _atom_site_label
    _atom_site_fract_x
    _atom_site_fract_y
    _atom_site_fract_z
    _atom_site_U_iso_or_equiv
    _atom_site_adp_type
    _atom_site_calc_flag
    _atom_site_occupancy
    _atom_site_disorder_assembly
    _atom_site_disorder_group
    O O1 0.6694(3) 0.05792(11) -0.27331(14) 0.0805(6) Uani d 1 . .
    O O2 0.6790(2) -0.05336(10) -0.21928(14) 0.0636(5) Uani d 1 . .
    N N1 0.8545(2) 0.10090(8) 0.26900(12) 0.0356(4) Uani d 1 . .
    N N2 0.6570(2) 0.12077(8) 0.48752(13) 0.0312(4) Uani d 1 . .
    N N3 0.6925(2) 0.01145(11) -0.19696(15) 0.0476(5) Uani d 1 . .
    C C1 0.8114(2) 0.07873(10) 0.15542(15) 0.0312(4) Uani d 1 . .
    C C2 0.8000(3) 0.12928(11) 0.06160(16) 0.0419(5) Uani d 1 . .
    H H2 0.818859 0.178501 0.077433 0.050 Uiso calc 1 . .
    C C3 0.7615(3) 0.10711(12) -0.05228(17) 0.0447(5) Uani d 1 . .
    H H3 0.753987 0.141171 -0.113294 0.054 Uiso calc 1 . .
    C C4 0.7339(3) 0.03448(11) -0.07686(15) 0.0365(4) Uani d 1 . .
    C C5 0.7466(2) -0.01673(11) 0.01221(16) 0.0377(4) Uani d 1 . .
    H H5 0.729993 -0.065848 -0.005234 0.045 Uiso calc 1 . .
    C C6 0.7840(3) 0.00528(10) 0.12678(16) 0.0355(4) Uani d 1 . .
    H H6 0.791371 -0.029400 0.186860 0.043 Uiso calc 1 . .
    C C7 0.8875(3) 0.05084(10) 0.36718(15) 0.0341(4) Uani d 1 . .
    H H7A 1.001562 0.066979 0.414794 0.041 Uiso calc 1 . .
    H H7B 0.917467 0.002845 0.336392 0.041 Uiso calc 1 . .
    C C8 0.7060(3) 0.04672(9) 0.44371(15) 0.0320(4) Uani d 1 . .
    H H8A 0.593779 0.027324 0.397946 0.038 Uiso calc 1 . .
    H H8B 0.732201 0.014504 0.510461 0.038 Uiso calc 1 . .
    C C9 0.6318(3) 0.17363(10) 0.38863(16) 0.0373(4) Uani d 1 . .
    H H9A 0.610217 0.221963 0.420550 0.045 Uiso calc 1 . .
    H H9B 0.515721 0.160535 0.340249 0.045 Uiso calc 1 . .
    C C10 0.8162(3) 0.17372(10) 0.31302(16) 0.0401(5) Uani d 1 . .
    H H10A 0.796762 0.206785 0.246641 0.048 Uiso calc 1 . .
    H H10B 0.930352 0.190504 0.359862 0.048 Uiso calc 1 . .
    C C11 0.1577(3) 0.17011(10) 0.61221(17) 0.0386(5) Uani d 1 . .
    C C12A 0.2811(6) 0.2193(2) 0.6965(3) 0.0574(11) Uani d 0.779(4) A 1
    C C12B 0.295(2) 0.2305(8) 0.6565(13) 0.0574(11) Uani d 0.221(4) A 2
    O O3 0.2518(2) 0.12351(8) 0.55930(14) 0.0522(4) Uani d 1 . .
    O O4 -0.0240(2) 0.18168(9) 0.61548(14) 0.0593(5) Uani d 1 . .
    F F1A 0.4768(4) 0.22180(19) 0.6652(3) 0.0873(11) Uani d 0.779(4) A 1
    F F2A 0.2265(4) 0.28753(13) 0.6917(4) 0.0974(13) Uani d 0.779(4) A 1
    F F3A 0.2611(5) 0.2012(2) 0.8079(2) 0.1261(13) Uani d 0.779(4) A 1
    F F1B 0.2251(14) 0.2549(8) 0.7591(12) 0.089(3) Uani d 0.221(4) A 2
    F F2B 0.4517(17) 0.1991(8) 0.7164(11) 0.090(3) Uani d 0.221(4) A 2
    F F3B 0.2926(17) 0.2875(5) 0.5852(13) 0.129(3) Uani d 0.221(4) A 2
    H H21 0.541(3) 0.1200(11) 0.5272(17) 0.047(6) Uiso d 1 . .
    H H22 0.752(2) 0.1340(10) 0.5372(15) 0.038(5) Uiso d 1 . .
loop_
    _atom_site_aniso_label
    _atom_site_aniso_U_11
    _atom_site_aniso_U_22
    _atom_site_aniso_U_33
    _atom_site_aniso_U_12
    _atom_site_aniso_U_13
    _atom_site_aniso_U_23
    O1 0.1184(16) 0.0917(14) 0.0310(8) -0.0055(11) -0.0098(9) 0.0050(9)
    O2 0.0640(10) 0.0726(12) 0.0539(10) 0.0033(8) -0.0089(8) -0.0253(8)
    N1 0.0441(9) 0.0359(8) 0.0268(8) 0.0041(7) 0.0012(6) 0.0023(7)
    N2 0.0272(8) 0.0362(8) 0.0301(8) 0.0006(7) -0.0020(6) -0.0032(7)
    N3 0.0359(9) 0.0719(13) 0.0349(9) 0.0018(9) -0.0004(7) -0.0080(9)
    C1 0.0234(8) 0.0406(10) 0.0298(9) 0.0020(7) 0.0030(7) 0.0014(8)
    C2 0.0518(12) 0.0397(11) 0.0341(10) 0.0012(9) 0.0002(8) 0.0025(9)
    C3 0.0508(12) 0.0527(13) 0.0306(10) 0.0033(10) -0.0012(8) 0.0079(9)
    C4 0.0277(9) 0.0528(12) 0.0289(9) 0.0020(8) -0.0003(7) -0.0037(9)
    C5 0.0269(9) 0.0433(11) 0.0429(11) -0.0001(8) 0.0005(8) -0.0064(9)
    C6 0.0317(9) 0.0404(11) 0.0344(10) 0.0005(8) 0.0001(7) 0.0038(8)
    C7 0.0342(9) 0.0388(10) 0.0291(9) 0.0075(8) -0.0028(7) 0.0002(8)
    C8 0.0358(9) 0.0312(9) 0.0288(9) 0.0000(8) -0.0048(7) 0.0006(7)
    C9 0.0438(11) 0.0314(10) 0.0363(10) 0.0062(8) -0.0056(8) 0.0005(8)
    C10 0.0523(11) 0.0346(10) 0.0335(10) -0.0058(9) -0.0005(8) 0.0011(8)
    C11 0.0313(10) 0.0398(11) 0.0446(11) -0.0015(8) -0.0029(8) -0.0100(9)
    C12A 0.0369(14) 0.068(2) 0.067(3) 0.0037(13) 0.0025(19) -0.036(2)
    C12B 0.0369(14) 0.068(2) 0.067(3) 0.0037(13) 0.0025(19) -0.036(2)
    O3 0.0386(8) 0.0484(8) 0.0695(10) 0.0011(7) -0.0020(7) -0.0248(8)
    O4 0.0308(8) 0.0745(11) 0.0724(11) -0.0014(7) -0.0055(7) -0.0315(8)
    F1A 0.0316(11) 0.103(2) 0.128(3) -0.0196(12) 0.0112(14) -0.0703(18)
    F2A 0.0739(15) 0.0495(14) 0.168(4) 0.0015(12) -0.012(2) -0.0513(17)
    F3A 0.146(3) 0.168(3) 0.0625(16) -0.035(2) -0.0317(15) -0.0260(18)
    F1B 0.055(4) 0.112(6) 0.100(5) -0.010(5) 0.006(4) -0.068(4)
    F2B 0.036(4) 0.120(5) 0.111(5) 0.015(4) -0.032(4) -0.057(4)
    F3B 0.126(5) 0.083(5) 0.178(6) -0.035(4) 0.003(5) -0.029(5)
_geom_special_details
;
 All esds (except the esd in the dihedral angle between two l.s. planes)
 are estimated using the full covariance matrix.  The cell esds are taken
 into account individually in the estimation of esds in distances, angles
 and torsion angles; correlations between esds in cell parameters are only
 used when they are defined by crystal symmetry.  An approximate (isotropic)
 treatment of cell esds is used for estimating esds involving l.s. planes.
;
loop_
    _geom_bond_atom_site_label_1
    _geom_bond_atom_site_label_2
    _geom_bond_site_symmetry_2
    _geom_bond_distance
    _geom_bond_publ_flag
    O1 N3 . 1.219(2) ?
    O2 N3 . 1.220(2) ?
    N1 C1 . 1.368(2) ?
    N1 C10 . 1.452(2) ?
    N1 C7 . 1.452(2) ?
    N2 C9 . 1.485(2) ?
    N2 C8 . 1.486(2) ?
    N2 H21 . 0.901(15) ?
    N2 H22 . 0.873(15) ?
    N3 C4 . 1.439(2) ?
    C1 C6 . 1.399(3) ?
    C1 C2 . 1.408(2) ?
    C2 C3 . 1.365(3) ?
    C2 H2 . 0.9300 ?
    C3 C4 . 1.375(3) ?
    C3 H3 . 0.9300 ?
    C4 C5 . 1.377(3) ?
    C5 C6 . 1.370(3) ?
    C5 H5 . 0.9300 ?
    C6 H6 . 0.9300 ?
    C7 C8 . 1.505(2) ?
    C7 H7A . 0.9700 ?
    C7 H7B . 0.9700 ?
    C8 H8A . 0.9700 ?
    C8 H8B . 0.9700 ?
    C9 C10 . 1.512(3) ?
    C9 H9A . 0.9700 ?
    C9 H9B . 0.9700 ?
    C10 H10A . 0.9700 ?
    C10 H10B . 0.9700 ?
    C11 O3 . 1.224(2) ?
    C11 O4 . 1.235(2) ?
    C11 C12B . 1.518(15) ?
    C11 C12A . 1.539(4) ?
    C12A F2A . 1.306(5) ?
    C12A F3A . 1.307(5) ?
    C12A F1A . 1.364(5) ?
    C12B F3B . 1.319(13) ?
    C12B F1B . 1.332(14) ?
    C12B F2B . 1.365(14) ?
loop_
    _geom_angle_atom_site_label_1
    _geom_angle_atom_site_label_2
    _geom_angle_atom_site_label_3
    _geom_angle_site_symmetry_1
    _geom_angle_site_symmetry_3
    _geom_angle
    _geom_angle_publ_flag
    C1 N1 C10 . . 123.95(15) ?
    C1 N1 C7 . . 123.34(15) ?
    C10 N1 C7 . . 110.45(13) ?
    C9 N2 C8 . . 111.88(13) ?
    C9 N2 H21 . . 107.2(13) ?
    C8 N2 H21 . . 110.4(13) ?
    C9 N2 H22 . . 111.7(13) ?
    C8 N2 H22 . . 107.8(12) ?
    H21 N2 H22 . . 107.9(18) ?
    O1 N3 O2 . . 122.05(18) ?
    O1 N3 C4 . . 118.42(19) ?
    O2 N3 C4 . . 119.53(19) ?
    N1 C1 C6 . . 121.82(16) ?
    N1 C1 C2 . . 120.84(17) ?
    C6 C1 C2 . . 117.31(16) ?
    C3 C2 C1 . . 120.96(18) ?
    C3 C2 H2 . . 119.5 ?
    C1 C2 H2 . . 119.5 ?
    C2 C3 C4 . . 120.06(18) ?
    C2 C3 H3 . . 120.0 ?
    C4 C3 H3 . . 120.0 ?
    C3 C4 C5 . . 120.72(17) ?
    C3 C4 N3 . . 119.83(18) ?
    C5 C4 N3 . . 119.45(18) ?
    C6 C5 C4 . . 119.45(18) ?
    C6 C5 H5 . . 120.3 ?
    C4 C5 H5 . . 120.3 ?
    C5 C6 C1 . . 121.49(17) ?
    C5 C6 H6 . . 119.3 ?
    C1 C6 H6 . . 119.3 ?
    N1 C7 C8 . . 110.83(14) ?
    N1 C7 H7A . . 109.5 ?
    C8 C7 H7A . . 109.5 ?
    N1 C7 H7B . . 109.5 ?
    C8 C7 H7B . . 109.5 ?
    H7A C7 H7B . . 108.1 ?
    N2 C8 C7 . . 109.25(14) ?
    N2 C8 H8A . . 109.8 ?
    C7 C8 H8A . . 109.8 ?
    N2 C8 H8B . . 109.8 ?
    C7 C8 H8B . . 109.8 ?
    H8A C8 H8B . . 108.3 ?
    N2 C9 C10 . . 109.95(15) ?
    N2 C9 H9A . . 109.7 ?
    C10 C9 H9A . . 109.7 ?
    N2 C9 H9B . . 109.7 ?
    C10 C9 H9B . . 109.7 ?
    H9A C9 H9B . . 108.2 ?
    N1 C10 C9 . . 110.05(15) ?
    N1 C10 H10A . . 109.7 ?
    C9 C10 H10A . . 109.7 ?
    N1 C10 H10B . . 109.7 ?
    C9 C10 H10B . . 109.7 ?
    H10A C10 H10B . . 108.2 ?
    O3 C11 O4 . . 130.58(17) ?
    O3 C11 C12B . . 111.0(6) ?
    O4 C11 C12B . . 116.9(6) ?
    O3 C11 C12A . . 115.9(2) ?
    O4 C11 C12A . . 113.3(2) ?
    F2A C12A F3A . . 104.5(4) ?
    F2A C12A F1A . . 103.1(4) ?
    F3A C12A F1A . . 112.0(4) ?
    F2A C12A C11 . . 113.1(3) ?
    F3A C12A C11 . . 112.2(3) ?
    F1A C12A C11 . . 111.5(3) ?
    F3B C12B F1B . . 105.1(13) ?
    F3B C12B F2B . . 129.5(15) ?
    F1B C12B F2B . . 89.6(11) ?
    F3B C12B C11 . . 112.5(10) ?
    F1B C12B C11 . . 108.2(11) ?
    F2B C12B C11 . . 107.8(11) ?
loop_
    _geom_torsion_atom_site_label_1
    _geom_torsion_atom_site_label_2
    _geom_torsion_atom_site_label_3
    _geom_torsion_atom_site_label_4
    _geom_torsion_site_symmetry_1
    _geom_torsion_site_symmetry_2
    _geom_torsion_site_symmetry_3
    _geom_torsion_site_symmetry_4
    _geom_torsion
    _geom_torsion_publ_flag
    C10 N1 C1 C6 . . . . -157.34(17) ?
    C7 N1 C1 C6 . . . . 3.9(3) ?
    C10 N1 C1 C2 . . . . 24.9(2) ?
    C7 N1 C1 C2 . . . . -173.79(16) ?
    N1 C1 C2 C3 . . . . 178.48(17) ?
    C6 C1 C2 C3 . . . . 0.7(3) ?
    C1 C2 C3 C4 . . . . -0.2(3) ?
    C2 C3 C4 C5 . . . . -0.7(3) ?
    C2 C3 C4 N3 . . . . 179.71(17) ?
    O1 N3 C4 C3 . . . . -4.9(3) ?
    O2 N3 C4 C3 . . . . 175.97(18) ?
    O1 N3 C4 C5 . . . . 175.49(18) ?
    O2 N3 C4 C5 . . . . -3.6(3) ?
    C3 C4 C5 C6 . . . . 1.1(3) ?
    N3 C4 C5 C6 . . . . -179.33(15) ?
    C4 C5 C6 C1 . . . . -0.6(3) ?
    N1 C1 C6 C5 . . . . -178.08(16) ?
    C2 C1 C6 C5 . . . . -0.3(3) ?
    C1 N1 C7 C8 . . . . -102.40(18) ?
    C10 N1 C7 C8 . . . . 61.08(19) ?
    C9 N2 C8 C7 . . . . 54.85(18) ?
    N1 C7 C8 N2 . . . . -57.36(18) ?
    C8 N2 C9 C10 . . . . -54.97(19) ?
    C1 N1 C10 C9 . . . . 103.02(19) ?
    C7 N1 C10 C9 . . . . -60.34(19) ?
    N2 C9 C10 N1 . . . . 56.90(19) ?
    O3 C11 C12A F2A . . . . 139.1(3) ?
    O4 C11 C12A F2A . . . . -45.3(4) ?
    O3 C11 C12A F3A . . . . -103.0(3) ?
    O4 C11 C12A F3A . . . . 72.6(4) ?
    O3 C11 C12A F1A . . . . 23.5(5) ?
    O4 C11 C12A F1A . . . . -160.9(3) ?
    O3 C11 C12B F3B . . . . 98.1(11) ?
    O4 C11 C12B F3B . . . . -69.4(12) ?
    O3 C11 C12B F1B . . . . -146.3(10) ?
    O4 C11 C12B F1B . . . . 46.2(12) ?
    O3 C11 C12B F2B . . . . -50.7(12) ?
    O4 C11 C12B F2B . . . . 141.8(10) ?
loop_
    _geom_hbond_atom_site_label_D
    _geom_hbond_atom_site_label_H
    _geom_hbond_atom_site_label_A
    _geom_hbond_site_symmetry_A
    _geom_hbond_distance_DH
    _geom_hbond_distance_HA
    _geom_hbond_distance_DA
    _geom_hbond_angle_DHA
    _geom_hbond_publ_flag
    N2 H21 O3 . 0.901(15) 1.979(16) 2.844(2) 160.6(18) yes
    N2 H22 O4 1_655 0.873(15) 1.933(15) 2.786(2) 165.1(18) yes
    C7 H7A O3 1_655 0.97 2.53 3.492(2) 169.2 yes
_shelx_space_group_comment
;
The symmetry employed for this shelxl refinement is uniquely defined
by the following loop, which should always be used as a source of
symmetry information in preference to the above space-group names.
They are only intended as comments.
;
_shelx_estimated_absorpt_T_min     ?
_shelx_estimated_absorpt_T_max     ?
_shelx_hkl_file
;
   0   0   2 98929.3 362.329   3
   0   0   3 4.95281 42.6003   3
   0   0   4 4.67412 49.6852   3
   0   0   5-19.6556 64.2713   3
   0   0   6 2771.95 135.959   3
   0   0   7 71.6303 103.344   3
   0   0   8 2285.83 154.314   3
   0   0   9-61.1469 117.090   3
   0   0  10 777.962 143.420   3
   0   0  11-18.3094 127.291   3
   0   0  12 4606.41 301.857   2
   0   0  13 91.9662 163.830   2
   0   0  14 3175.72 257.005   2
   0  -1   2 125846. 369.626   3
   0   1  -2 124435. 433.288   1
   0  -1   3 4233.95 94.8273   3
   0   1  -3 4336.13 108.869   1
   0  -1   4 213.293 53.9413   3
   0   1   5 12628.7 225.134   3
   0  -1   5 12178.9 203.168   3
   0  -1   6 3233.37 136.304   3
   0   1   6 3340.18 153.296   3
   0  -1   7 923.775 103.399   3
   0   1   7 1240.90 134.783   3
   0   1   8 57.4641 111.262   3
   0  -1   8 120.712 97.3411   3
   0  -1   9 8541.24 256.073   3
   0   1   9 8293.06 260.451   3
   0  -1  10 100.777 129.457   3
   0   1  10-52.5193 135.491   3
   0  -1  11 3292.94 269.003   2
   0   1  11 3091.31 203.667   3
   0   1  12 2116.56 206.844   2
   0  -1  12 1953.41 241.518   2
   0  -1  13 103.932 179.632   2
   0   1  13 222.595 162.260   2
   0  -1  14 465.723 228.087   2
   0   1  14 484.872 222.873   2
   0   2  -1 21593.6 154.407   1
   0   2   2 62714.7 295.011   0
   0  -2   2 62547.6 255.551   3
   0   2  -2 61550.5 325.595   1
   0  -2   3 28553.7 216.999   3
   0   2  -3 28722.5 267.289   1
   0  -2   4 71786.7 399.876   3
   0   2  -4 69724.1 464.732   1
   0  -2   5 5731.82 140.048   3
   0  -2   6 8219.57 185.277   3
   0  -2   7 160.655 83.0061   3
   0   2   7 167.565 104.057   3
   0   2   8 3584.98 181.903   3
   0  -2   8 3401.86 158.989   3
   0   2   9 3599.92 203.026   3
   0  -2   9 3363.76 177.267   3
   0   2  10 4367.54 218.540   3
   0  -2  10 4344.67 208.034   3
   0  -2  11 155.585 190.682   2
   0   2  11 281.124 133.556   3
   0   2  12-25.6572 145.200   3
   0  -2  12 163.834 183.788   2
   0   2  12-150.813 164.432   2
   0   2  13-364.601 181.110   2
   0  -2  13 455.638 191.899   2
   0  -2  14 7271.15 379.513   2
   0   2  14 5998.37 310.631   2
   0   3   0 64.9768 31.5166   1
   0   3  -1 276045. 603.783   1
   0  -3   1 269191. 646.501   2
   0   3   2 66451.0 316.206   0
   0   3  -2 66759.7 360.461   1
   0   3  -3 58974.5 397.210   1
   0  -3   3 58679.0 301.228   3
   0   3   3 56846.8 337.105   0
   0   3   4 7293.03 148.746   0
   0   3  -4 7693.49 175.335   1
   0  -3   4 7868.72 135.922   3
   0   3  -5 577.777 105.277   1
   0  -3   5 663.881 72.4983   3
   0  -3   6 1455.54 98.5056   3
   0   3  -6 1449.01 132.213   1
   0  -3   7 4760.76 162.483   3
   0  -3   8 2706.52 147.274   3
   0   3   8 2868.08 185.250   3
   0   3   9 27798.8 459.337   3
   0  -3   9 27417.6 397.674   3
   0   3  10 213.389 136.258   3
   0  -3  10-61.8787 174.898   2
   0  -3  11 4670.61 295.523   2
   0   3  11 5154.40 241.401   3
   0  -3  12 678.321 211.292   2
   0   3  12 640.421 151.503   3
   0   3  13 1267.97 196.770   2
   0  -3  13 921.606 222.380   2
   0   3  14 816.456 215.170   2
   0  -3  14 664.798 190.518   2
   0   4   0 17444.6 163.678   1
   0   4  -1 100638. 425.533   1
   0  -4   1 98302.5 413.907   2
   0  -4   2 197620. 716.585   2
   0   4  -2 199697. 665.915   1
   0  -4   3 2330.80 71.6679   3
   0   4   3 2316.54 83.0703   0
   0   4  -3 2182.95 90.7021   1
   0   4   4 11493.5 184.925   0
   0  -4   4 11953.5 160.462   3
   0   4  -4 12857.3 234.773   1
   0   4  -5 31879.9 383.172   1
   0   4   5 29604.2 325.095   0
   0  -4   5 30612.7 283.454   3
   0  -4   6 16147.4 234.039   3
   0   4   6 15499.2 257.104   0
   0   4  -6 16474.4 303.738   1
   0   4  -7 176.610 118.626   1
   0  -4   7 152.423 82.1819   3
   0   4   7 229.146 84.7895   0
   0   4   8 51.0427 93.9327   0
   0  -4   8-24.1559 91.4121   3
   0  -4   9 4868.86 268.219   2
   0  -4   9 4709.13 197.635   3
   0   4   9 5071.84 244.395   3
   0   4  10 6722.63 268.457   3
   0  -4  10 6523.71 322.166   2
   0  -4  11 171.277 180.706   2
   0   4  11 37.0544 149.363   3
   0   4  12 371.255 181.608   3
   0  -4  12 473.603 203.497   2
   0   4  13 1374.48 154.817   2
   0  -4  13 1494.33 225.993   2
   0   4  13 1782.95 212.133   3
   0   5   0 76.5418 50.7066   1
   0  -5   1 2903.39 87.0036   2
   0   5   1 2611.11 79.5604   1
   0   5  -1 2886.06 93.2331   1
   0   5  -2 8427.94 156.126   1
   0  -5   2 9401.38 171.605   2
   0  -5   3 26427.9 317.023   2
   0   5  -3 25173.2 286.742   1
   0  -5   4 272710. 762.638   3
   0   5   4 270529. 872.817   0
   0   5  -4 270191. 1023.00   1
   0  -5   5 69954.4 425.081   3
   0  -5   5 75226.8 649.196   2
   0   5  -5 74373.2 598.589   1
   0   5   5 71015.7 491.278   0
   0   5   6 5164.98 158.874   0
   0  -5   6 5545.39 228.051   2
   0  -5   6 4884.88 137.748   3
   0   5  -6 5626.85 202.624   1
   0   5   7 4213.32 161.005   0
   0  -5   7 4344.48 142.431   3
   0   5  -7 4633.54 201.438   1
   0  -5   7 4461.65 231.607   2
   0   5   8 864.451 103.640   0
   0  -5   8 1031.45 105.733   3
   0  -5   9 10361.4 356.385   2
   0  -5  10 3726.31 272.799   2
   0   5  10 4015.60 239.591   3
   0  -5  11 19.4982 188.943   2
   0   5  11-91.7624 157.837   3
   0   5  12 898.704 163.806   3
   0  -5  12 661.295 212.360   2
   0  -5  13 2145.94 258.747   2
   0   5  13 2297.64 221.022   3
   0  -6   0 35317.8 217.179   2
   0   6   0 37193.6 289.182   1
   0   6   1 9587.91 151.701   1
   0  -6   1 9736.33 150.677   2
   0   6  -1 9389.97 159.510   1
   0  -6  -2 41456.6 222.375   2
   0   6  -2 40723.5 344.179   1
   0  -6   2 41960.6 360.211   2
   0   6  -3 56808.9 449.420   1
   0  -6   3 61672.2 495.368   2
   0  -6   4 86374.1 644.718   2
   0   6  -4 85007.1 596.513   1
   0  -6   5 10.2916 112.466   2
   0   6   5-22.1552 70.9286   0
   0   6  -5 66.6865 117.928   1
   0  -6   6 4262.84 129.597   3
   0  -6   6 4379.60 214.857   2
   0   6   6 4201.65 152.603   0
   0   6  -6 4570.87 192.847   1
   0  -6   7 123.891 137.069   2
   0   6   7 181.894 79.2559   0
   0   6  -7 151.349 120.261   1
   0  -6   8 734.263 100.399   3
   0   6  -8 717.156 158.689   1
   0  -6   8 869.979 180.207   2
   0  -6   9 4821.89 275.436   2
   0  -6  10 19520.0 499.799   2
   0   6  10 19092.7 429.956   3
   0   6  11 1520.48 203.602   3
   0  -6  11 1667.57 251.308   2
   0   6  12 1349.75 192.907   3
   0  -6  12 1535.15 234.249   2
   0  -6  13 3759.74 297.343   2
   0   6  13 4074.41 249.613   3
   0   6  14 2256.46 244.531   3
   0   7   0 58.8652 66.7218   1
   0  -7   0 57.2782 33.5328   2
   0   7  -1 1268.51 85.6462   1
   0  -7   1 1371.87 75.2141   2
   0   7   1 1195.37 81.3599   1
   0  -7  -1 1196.39 42.4325   2
   0  -7   2 54414.4 422.084   2
   0   7  -2 54346.9 418.853   1
   0  -7  -2 54131.9 257.418   2
   0  -7   3 3267.57 138.457   2
   0   7  -3 3534.12 145.663   1
   0  -7   4 4668.58 188.058   2
   0   7  -4 4239.65 167.331   1
   0   7  -5 3752.38 173.736   1
   0  -7   5 3835.11 184.108   2
   0   7  -6-93.3471 122.163   1
   0  -7   6 47.1054 114.558   2
   0  -7   7 1934.49 102.669   3
   0   7  -7 1819.09 172.049   1
   0  -7   7 1672.48 171.977   2
   0   7   7 1731.04 116.160   0
   0   7  -8 10433.5 314.891   1
   0  -7   8 9258.23 325.697   2
   0  -7   9 615.039 172.465   2
   0   7  -9 761.773 170.175   1
   0  -7  10 22058.5 525.928   2
   0   7  11 1150.23 204.040   3
   0  -7  11 1272.14 224.830   2
   0   7  12 498.845 169.054   3
   0  -7  12 706.367 209.807   2
   0   7  13 104.509 156.892   3
   0  -7  13-230.392 207.128   2
   0   7  14 3084.06 293.544   3
   0  -8   0 20413.2 188.970   2
   0   8   0 21425.0 259.152   1
   0  -8   1 997.763 75.9843   2
   0  -8  -1 924.482 44.0741   2
   0   8  -1 1100.56 97.0387   1
   0   8   1 1049.96 81.5439   1
   0  -8  -2 157287. 443.587   2
   0   8   2 158852. 680.283   1
   0   8  -2 161028. 754.864   1
   0  -8   2 160156. 737.843   2
   0  -8   3 5718.47 181.205   2
   0   8  -3 5613.79 173.696   1
   0  -8   4 41293.9 467.493   2
   0   8  -4 40151.9 449.998   1
   0  -8   5 3427.94 185.772   2
   0   8  -5 3286.75 171.551   1
   0   8  -6 4230.34 212.707   1
   0  -8   6 3312.60 202.534   2
   0   8  -7 5550.24 244.124   1
   0  -8   7 5723.75 254.529   2
   0   8  -8 395.520 153.575   1
   0  -8   8 415.061 170.105   2
   0   8  -9 1477.20 183.414   1
   0  -8   9 1978.76 237.115   2
   0  -8  10 1682.29 241.317   2
   0  -8  11 19.7596 198.074   2
   0   8  11 180.347 180.910   3
   0  -8  12 456.478 222.575   2
   0   8  12 384.414 145.871   3
   0   8  13 1219.15 208.234   3
   0  -8  13 1931.99 262.890   2
   0   9   0 89.5520 74.2223   1
   0  -9   0 85.8383 46.5540   2
   0  -9   1 48571.9 365.001   2
   0   9  -1 49767.0 429.190   1
   0   9   1 48592.0 401.118   1
   0  -9   2 16619.4 253.349   2
   0   9  -2 16101.4 268.102   1
   0  -9  -2 16177.4 150.777   2
   0   9   2 16878.8 250.849   1
   0  -9   3 31401.7 381.793   2
   0   9  -3 31686.0 391.865   1
   0  -9   4 2758.81 150.831   2
   0   9  -4 2406.47 152.767   1
   0  -9   5 18042.3 353.123   2
   0   9  -5 18960.1 352.565   1
   0  -9   6 236.890 124.644   2
   0   9  -6 572.534 145.695   1
   0  -9   7 128.766 160.227   2
   0   9  -7 235.372 161.051   1
   0   9  -8-70.8804 149.908   1
   0  -9   8-37.7292 177.862   2
   0   9  -9 586.739 181.867   1
   0  -9   9 704.336 202.396   2
   0   9 -10-13.0556 174.206   1
   0  -9  10 174.219 162.815   2
   0  -9  11 2862.13 253.459   2
   0   9  12 625.782 212.826   3
   0  -9  12 686.824 174.227   2
   0   9  13 7986.53 344.651   3
   0  10   0 21669.8 296.865   1
   0 -10   0 20504.9 210.635   2
   0  10  -1 17331.2 276.608   1
   0  10   1 17635.0 267.735   1
   0 -10   1 16675.6 229.139   2
   0 -10  -1 16547.7 157.619   2
   0 -10   2 2099.34 120.293   2
   0  10  -2 2396.10 140.893   1
   0  10   2 2298.95 127.494   1
   0 -10   3 1293.69 118.252   2
   0  10   3 1336.38 107.938   1
   0  10  -3 1247.72 137.297   1
   0 -10   4 841.540 114.952   2
   0  10  -4 651.799 125.610   1
   0  10  -5 3958.76 199.989   1
   0 -10   5 4006.00 195.490   2
   0 -10   6 7723.82 275.804   2
   0  10  -6 7971.81 277.389   1
   0 -10   7 21445.1 446.643   2
   0  10  -7 22169.0 456.738   1
   0  10  -8 420.763 183.236   1
   0 -10   8 572.226 192.072   2
   0  10  -9 4960.42 295.073   1
   0 -10   9 4759.90 285.574   2
   0 -10  10 2764.65 241.678   2
   0  10 -10 2823.72 258.253   1
   0 -10  11-225.256 203.815   2
   0 -10  12 153.009 207.473   2
   0  10  12 374.997 164.116   3
   0  10  13-89.3047 206.837   3
   0  11   0 189.573 105.860   1
   0 -11   0 192.554 54.0437   2
   0  11  -1 8818.64 220.381   1
   0 -11   1 7897.44 169.223   2
   0  11   1 8836.92 209.999   1
   0  11  -2 37.4670 103.306   1
   0 -11   2 56.5205 80.7257   2
   0  11   2 65.9373 84.2122   1
   0 -11   3 2568.91 141.196   2
   0  11   3 2726.70 136.953   1
   0  11  -3 2627.49 157.420   1
   0  11  -4 760.819 147.505   1
   0 -11   4 796.607 110.944   2
   0 -11   5 4625.50 207.119   2
   0  11  -5 5544.79 231.440   1
   0  11  -6 2715.23 210.387   1
   0 -11   6 2660.97 196.861   2
   0 -11   7 11204.4 343.611   2
   0  11  -7 12351.8 371.034   1
   0  11  -8 40.7408 162.789   1
   0 -11   8 84.1995 190.071   2
   0 -11   9 8572.61 355.594   2
   0  11  -9 9053.12 358.118   1
   0 -11  10 3309.00 269.435   2
   0  11 -10 3597.55 273.633   1
   0 -11  11 818.534 218.565   2
   0 -11  12 69.7469 167.894   2
   0  12   0 35137.6 409.531   1
   0  12   1 806.124 110.572   1
   0  12  -1 805.689 125.233   1
   0  12   2 11946.1 249.077   1
   0  12  -2 11798.9 267.706   1
   0 -12   2 11740.0 234.007   2
   0  12  -3 17717.0 341.295   1
   0 -12   3 17355.4 307.032   2
   0  12   3 17778.4 297.062   1
   0  12  -4 32330.5 476.719   1
   0 -12   4 30926.0 434.650   2
   0  12   4 31856.0 393.129   1
   0  12  -5 4000.44 216.238   1
   0 -12   5 3726.98 191.681   2
   0 -12   6 4511.57 237.971   2
   0  12  -6 3913.58 252.068   1
   0 -12   7 850.545 194.162   2
   0  12  -7 1133.30 216.606   1
   0  12  -8 13858.1 409.755   1
   0 -12   8 14402.4 403.862   2
   0 -12   9 1210.04 212.411   2
   0  12  -9 1050.46 190.990   1
   0 -12  10 1334.60 227.578   2
   0  12 -10 1631.94 212.916   1
   0  12 -11-118.866 175.573   1
   0 -12  11 137.038 148.875   2
   0 -12  12 382.590 214.431   2
   0  13   0 668.776 113.586   1
   0  13  -1 12346.3 280.443   1
   0  13   1 11798.5 258.373   1
   0  13  -2 13288.5 297.006   1
   0  13   2 13516.1 276.546   1
   0 -13   3 153.802 103.076   2
   0  13   3 7.03428 101.615   1
   0  13  -3-17.4263 132.507   1
   0  13   4 13510.7 285.047   1
   0 -13   4 12766.1 297.882   2
   0  13  -4 12910.4 330.761   1
   0  13   5 227.735 105.856   1
   0 -13   5 141.151 128.914   2
   0  13  -5 394.147 156.956   1
   0 -13   6 52373.3 653.573   2
   0  13  -6 55540.6 704.805   1
   0 -13   7 908.739 170.355   2
   0  13  -7 809.329 190.803   1
   0 -13   8 4592.26 254.860   2
   0  13  -8 4638.37 283.027   1
   0  13  -9 2329.15 235.285   1
   0 -13   9 2397.76 239.255   2
   0 -13  10 229.840 175.565   2
   0  13 -10 99.0175 172.981   1
   0  13 -11-259.890 196.051   1
   0 -13  11 177.204 188.383   2
   0  14   0 4845.37 192.068   1
   0  14   1 281.889 127.707   1
   0  14  -1 224.350 121.495   1
   0  14  -2 9358.42 273.959   1
   0  14   2 9623.47 250.260   1
   0  14  -3 4227.65 221.945   1
   0  14   3 4235.84 190.703   1
   0  14  -4 381.323 159.141   1
   0  14   4 490.454 127.549   1
   0 -14   5 286.119 139.681   2
   0  14  -5 509.124 152.551   1
   0  14  -6 13339.6 388.898   1
   0 -14   6 13097.2 347.479   2
   0 -14   7 2939.87 225.141   2
   0  14  -7 3142.99 253.683   1
   0 -14   8 1110.44 185.981   2
   0  14  -8 1432.30 238.567   1
   0 -14   9 605.307 173.435   2
   0  14  -9 329.216 205.371   1
   0  14 -10-56.7270 198.659   1
   0 -14  10 74.0696 185.495   2
   0  14 -11 563.117 174.150   1
   0 -14  11 683.436 230.242   2
   0  15   0 234.012 124.903   1
   0  15  -1 4887.20 209.123   1
   0  15   1 4375.17 196.390   1
   0  15  -2 6100.10 245.392   1
   0  15   2 6518.78 224.255   1
   0  15   3 26326.3 403.285   1
   0  15  -3 25406.2 457.363   1
   0  15  -4 3554.90 230.537   1
   0  15   4 3805.53 182.366   1
   0  15  -5 329.095 156.532   1
   0  15  -6 140.650 154.686   1
   0 -15   7 1547.72 177.583   2
   0  15  -7 1516.21 200.391   1
   0 -15   8 4472.38 266.923   2
   0  15  -8 5383.68 301.027   1
   0 -15   9 282.725 153.951   2
   0  15  -9 167.840 190.222   1
   0 -15  10 126.427 186.688   2
   0  15 -10-157.192 215.793   1
   0 -15  11-71.2915 214.999   2
   0  16   0 5695.73 224.421   1
   0  16   1 1651.53 150.215   1
   0  16  -1 1629.49 154.531   1
   0  16  -2 8240.14 279.240   1
   0  16   2 8563.99 258.140   1
   0  16   3 6529.50 234.462   1
   0  16  -3 6310.62 269.363   1
   0  16  -4 187.642 166.305   1
   0  16  -5 4171.08 238.641   1
   0  16  -6-15.8622 141.910   1
   0  16  -7 122.846 180.360   1
   0  16  -8 1006.41 224.353   1
   0  16  -9 166.510 210.049   1
   0 -16  10-503.245 195.302   2
   0  16 -10-74.6071 170.243   1
   0 -16  11 1845.93 275.436   2
   0  17   0 219.341 131.234   1
   0  17  -1 16732.5 366.871   1
   0  17   1 17409.3 364.880   1
   0  17   2 5980.98 239.581   1
   0  17  -2 5531.75 254.749   1
   0  17  -3 2042.77 222.145   1
   0  17   3 2134.28 181.273   1
   0  17  -4 9537.32 346.160   1
   0  17  -5 799.335 176.109   1
   0  17  -6 14.7903 137.291   1
   0  17  -7 693.246 190.236   1
   0  17  -8 310.638 205.248   1
   0  17  -9 153.013 169.720   1
   0  18   0 23387.5 450.194   1
   0  18   1 1880.05 162.223   1
   0  18  -1 1808.47 173.858   1
   0  18   2 2198.53 181.182   1
   0  18  -2 1802.11 207.376   1
   0  18   3 267.205 149.244   1
   0  18  -3-88.9722 163.383   1
   0  18  -4-19.5981 157.284   1
   0  18  -5 1223.20 202.317   1
   0  18  -6-37.7348 135.297   1
   0  18  -7 322.654 192.193   1
   0  18  -8 399.415 212.213   1
   0  19   0 571.829 155.191   1
   0  19   1 155.820 144.239   1
   0  19  -1 144.899 125.200   1
   0  19   2 1770.64 172.123   1
   0  19  -2 1341.47 195.626   1
   0  19  -3-33.5735 142.794   1
   0  19  -4 401.717 183.828   1
   0  19  -5 16.7934 148.308   1
   0  19  -6 43.7094 169.540   1
   0  19  -7 166.844 163.890   1
   0  20   0 3644.15 205.644   1
   0  20   1 210.988 106.549   1
   0  20  -1 100.528 139.435   1
   0  20  -2 2038.12 213.411   1
   0  20   2 2218.58 170.771   1
   0  20  -3-93.5491 158.513   1
   0  20  -4 408.477 151.702   1
   0  20  -5 1285.78 199.305   1
   0  20  -6 1105.21 217.626   1
   0  21   0 208.472 152.893   1
   0  21  -1-162.784 147.607   1
   0  21   1 168.176 138.248   1
   0  21  -2-76.4927 152.962   1
   0  21  -3 45.9606 172.262   1
   0  21  -4 268.260 166.680   1
   0  21  -5 188.758 157.341   1
   0  22   0 1721.95 187.048   1
   0  22  -1-186.190 162.937   1
   0  22   1 264.622 111.496   1
   0  22  -2-78.5417 164.221   1
   0  22  -3-106.685 173.499   1
   0  22  -4 1853.69 232.847   1
   0  23   0 216.899 144.199   1
   0  23  -1 1596.29 206.705   1
   0  23  -2 331.867 197.420   1
   0  24   0 3237.47 237.661   1
  -1   0  14 2662.80 244.387   2
  -1   0  13-332.786 170.812   2
  -1   0  12 159.080 153.232   2
  -1   0  11-48.7619 142.308   2
  -1   0  10 3999.17 246.210   2
  -1   0   9 79.5104 138.913   2
  -1   0   9 33.8094 119.508   3
  -1   0   8 842.629 140.649   2
  -1   0   8 716.838 102.453   3
  -1   0   7 15.8318 107.018   2
  -1   0   7 18.6388 90.5930   3
  -1   0   6 29126.7 410.840   2
  -1   0   5 45.3656 105.091   2
  -1   0   4 34780.4 365.004   2
  -1   0   3 26.0134 61.1667   2
  -1   0   2 274817. 758.627   2
  -1   0   1 151.627 36.9417   2
  -1   0   0 4356.28 72.0667   2
   1   0   1 37.2430 27.1682   3
  -1   0  -1 12.0711 35.0944   2
   1   0   2 281207. 732.922   3
   1   0   3 30.2019 65.2399   3
  -1   0  -3 41.8227 32.1526   1
   1   0   4 151125. 698.811   3
  -1   0  -4 150028. 540.380   1
   1   0   5-18.4125 84.3744   3
   1   0   6 85539.5 636.141   3
   1   0   7-25.8689 104.328   3
   1   0   8 27499.2 423.501   3
   1   0   9-18.7140 149.684   3
   1   0  10 852.521 169.211   3
   1   0  11-69.6971 140.543   3
   1   0  12 694.104 148.611   3
   1   0  13-85.0825 148.005   3
  -1  -1  14-622.151 205.060   2
  -1   1  14 171.719 172.893   2
  -1  -1  13-182.344 157.288   2
  -1   1  13-76.6602 160.495   2
  -1  -1  12 2027.17 222.318   2
  -1   1  12 1710.36 200.742   2
  -1   1  11 638.686 172.382   2
  -1  -1  11 176.086 172.165   2
  -1   1  10 834.451 142.172   3
  -1   1  10 771.123 160.689   2
  -1  -1  10 1023.60 205.450   2
  -1  -1   9 27042.0 503.851   2
  -1   1   9 26708.2 404.120   3
  -1   1   9 25355.1 464.302   2
  -1   1   8 1132.55 119.437   3
  -1  -1   8 1122.53 160.576   2
  -1  -1   8 1142.17 112.993   3
  -1   1   8 1166.15 147.862   2
  -1  -1   7 461.068 86.4878   3
  -1  -1   7 544.091 131.795   2
  -1   1   7 412.165 110.338   2
  -1  -1   6 41196.9 368.290   3
  -1   1   6 41460.0 470.112   2
  -1  -1   6 43191.6 507.311   2
  -1  -1   5 26581.2 266.229   3
  -1   1   5 26888.5 352.140   2
  -1  -1   5 27571.8 372.265   2
  -1   1   4 68671.9 491.286   2
  -1  -1   4 67886.3 518.887   2
  -1  -1   3 67130.9 456.057   2
  -1   1   3 66484.1 422.913   2
  -1   1   2 127554. 484.512   2
  -1  -1   2 127936. 550.624   2
  -1  -1   1 8556.75 123.603   2
  -1   1   1 8323.05 127.474   0
  -1  -1   0 858.793 40.4665   2
   1   1   1 21812.5 173.630   3
   1  -1   1 22149.2 174.212   3
  -1   1  -1 21961.3 174.384   2
  -1  -1  -1 21449.2 174.571   2
  -1   1  -2 38839.5 207.122   1
   1   1   2 37798.7 279.916   3
   1  -1   2 39837.6 278.554   3
  -1  -1  -2 37738.1 276.849   2
   1  -1   3 327947. 886.988   3
  -1   1  -3 325485. 719.518   1
   1   1   3 326005. 942.724   3
   1  -1   4 59448.9 434.474   3
   1   1   4 59241.1 454.396   3
  -1   1  -4 58640.7 370.130   1
   1   1   5 12583.1 244.696   3
  -1   1  -5 12362.5 199.080   1
   1  -1   5 12706.4 231.632   3
   1   1   6 5633.92 190.789   3
   1  -1   6 5823.31 186.974   3
   1   1   7 4091.24 190.784   3
   1  -1   7 3881.58 168.559   3
   1   1   8 6361.02 238.010   3
   1  -1   8 6328.79 230.464   3
   1  -1   9 6778.44 259.298   3
   1   1   9 6308.72 253.193   3
   1   1  10 6125.61 262.604   3
   1  -1  10 5545.77 242.208   3
   1  -1  11 20.6008 155.818   3
   1   1  11 183.400 148.337   3
   1  -1  12 168.421 125.678   3
   1   1  12 245.599 143.038   3
   1   1  13 331.129 138.224   3
   1  -1  14 263.443 169.546   2
  -1  -2  14 290.721 209.868   2
  -1   2  14-256.368 203.328   2
  -1   2  13 250.422 148.829   2
  -1  -2  13 503.270 164.956   2
  -1  -2  12 1398.48 218.621   2
  -1   2  12 1318.85 187.506   2
  -1  -2  11 3862.07 269.165   2
  -1   2  11 4258.66 243.625   2
  -1   2  10 11811.4 358.046   2
  -1   2  10 11238.6 300.814   3
  -1  -2  10 12336.2 385.694   2
  -1  -2   9 39891.0 605.458   2
  -1   2   9 39309.7 564.779   2
  -1   2   9 38624.0 497.483   3
  -1  -2   8 2571.66 126.858   3
  -1  -2   8 3030.39 206.590   2
  -1   2   8 2773.07 176.518   2
  -1  -2   7 521.065 82.1338   3
  -1   2   7 515.309 119.290   2
  -1  -2   7 532.589 149.302   2
  -1   2   6 73131.8 606.217   2
  -1  -2   6 70699.3 456.944   3
  -1  -2   6 72649.6 659.732   2
  -1  -2   5 97355.8 699.467   2
  -1   2   5 95519.7 628.115   2
  -1  -2   5 96923.7 464.557   3
  -1  -2   4 67.1796 37.8204   3
  -1   2   4 59.3317 66.9328   2
  -1  -2   4 9.45227 87.4375   2
  -1  -2   3 4685.71 138.335   2
  -1   2   3 4732.08 117.793   2
  -1   2   2 16634.8 166.195   2
  -1  -2   2 16615.9 217.098   2
  -1   2   2 15761.1 207.495   0
  -1  -2   1 51346.6 314.528   2
  -1   2   1 51860.0 317.494   0
  -1  -2   0 482.901 44.9284   2
   1   2   1 4636.68 94.2183   3
  -1   2  -1 4421.92 85.2521   1
  -1  -2  -1 4217.17 90.2165   2
  -1   2  -2 8852.41 116.763   1
  -1  -2  -2 8561.17 134.985   2
   1  -2   2 8903.56 134.100   3
   1   2   2 9110.57 149.151   3
   1  -2   3 191663. 669.097   3
   1   2   3 188211. 748.293   3
  -1   2  -3 186922. 603.814   1
   1   2   4 66247.6 492.212   3
   1  -2   4 64601.7 444.975   3
  -1   2  -4 65919.1 409.163   1
   1  -2   5 174442. 792.765   3
   1   2   5 175526. 875.022   3
  -1   2  -5 173524. 755.734   1
  -1   2  -6 4172.10 148.494   1
   1  -2   6 3887.49 157.305   3
   1   2   6 4020.87 178.162   3
   1  -2   7 7158.12 209.069   3
   1   2   7 7683.89 242.626   3
   1   2   8 7506.24 261.035   3
   1  -2   8 7353.45 230.943   3
   1  -2   9 35628.7 498.649   3
   1   2   9 35030.5 536.104   3
   1   2  10 1042.75 191.790   3
   1  -2  10 966.111 167.732   3
   1   2  11 1909.70 198.750   3
   1  -2  11 1687.66 171.715   3
   1  -2  12 1895.43 194.254   3
   1   2  12 2293.73 217.585   3
   1   2  13 234.652 176.116   3
   1   2  14 1324.52 205.306   3
  -1  -3  14 677.159 174.961   2
  -1  -3  13-74.3424 181.201   2
  -1   3  13-215.004 167.441   2
  -1   3  12 732.627 152.576   2
  -1  -3  12 379.169 181.711   2
  -1   3  11 272.493 161.814   2
  -1  -3  11 100.049 174.394   2
  -1   3  11 318.938 129.668   3
  -1   3  10 17382.1 403.230   2
  -1  -3  10 17956.3 457.045   2
  -1   3  10 18296.1 379.805   3
  -1   3   9 15647.6 363.675   2
  -1  -3   9 15677.9 404.095   2
  -1  -3   8 6404.95 264.806   2
  -1   3   8 6900.54 232.350   2
  -1  -3   7 976.712 157.338   2
  -1   3   7 1224.25 131.235   2
  -1  -3   7 1256.36 91.2673   3
  -1  -3   6 231.555 140.273   2
  -1  -3   6 205.669 62.6524   3
  -1   3   6 161.573 99.9482   2
  -1   3   5 2030.40 121.716   2
  -1  -3   5 1798.40 75.3674   3
  -1  -3   5 1671.11 146.110   2
  -1   3   4 2886.61 125.594   0
  -1   3   4 3194.97 112.513   2
  -1  -3   4 2916.41 67.8857   3
  -1  -3   4 3299.40 152.258   2
   1   3  -3 25131.6 295.202   1
  -1  -3   3 24892.5 308.814   2
  -1   3   3 26078.9 240.800   2
  -1   3   3 25500.1 297.151   0
   1   3  -2 27412.7 271.625   1
  -1  -3   2 27565.8 288.696   2
  -1   3   2 26638.7 271.242   0
  -1   3   2 28263.5 196.687   2
   1   3  -1 175852. 584.256   1
  -1  -3   1 176438. 614.469   2
   1   3   0 428693. 755.824   1
  -1  -3   0 513166. 3477.56   2
  -1  -3  -1 239697. 600.003   2
  -1   3  -1 235432. 635.213   1
  -1  -3  -2 39824.2 280.377   2
   1  -3   2 41743.7 292.160   3
  -1   3  -2 40720.2 272.230   1
  -1   3  -3 12740.1 174.901   1
   1  -3   3 12483.3 180.259   3
   1  -3   4 4837.60 133.440   3
  -1   3  -4 5056.29 130.081   1
   1   3   4 4475.26 87.3718   0
   1  -3   5 89868.5 567.521   3
   1   3   5 90485.0 651.431   3
  -1   3  -5 89541.8 577.862   1
  -1   3  -6 20.3787 86.4962   1
   1  -3   6 54.7488 89.5454   3
   1   3   6 89.2976 99.8589   3
   1  -3   7 1400.26 124.829   3
  -1   3  -7 1138.63 119.983   1
   1   3   8 21683.4 407.111   3
   1  -3   8 21351.8 361.731   3
   1  -3   9 33462.9 482.608   3
   1   3   9 33587.0 531.055   3
   1   3  10 298.670 178.142   3
   1  -3  10 125.166 152.413   3
   1  -3  11 2143.78 191.569   3
   1   3  11 1725.33 189.543   3
   1   3  12 787.785 184.350   3
   1   3  13 884.998 157.137   3
   1   3  14 1533.64 227.351   3
  -1  -4  13 1170.83 208.569   2
  -1  -4  12 201.676 166.040   2
  -1   4  11 14748.1 371.371   3
  -1   4  11 15356.7 404.072   2
  -1  -4  11 14811.0 444.834   2
  -1   4  10 9122.47 299.154   2
  -1   4  10 7997.55 287.355   0
  -1  -4  10 8507.19 350.136   2
  -1   4  10 9024.21 288.943   3
  -1  -4   9 3271.79 232.191   2
  -1   4   9 2851.49 182.940   0
  -1   4   9 3454.54 197.131   2
  -1   4   8 438.361 116.151   0
  -1  -4   8 461.376 153.371   2
  -1   4   8 561.365 116.730   2
  -1   4   7 15337.9 297.496   2
  -1   4   7 14946.3 309.600   0
  -1  -4   7 15549.3 356.548   2
  -1  -4   6 1901.68 160.493   2
  -1  -4   6 2259.18 89.5343   3
  -1   4   6 2234.25 131.624   2
  -1   4   6 2200.13 147.806   0
  -1  -4   5 17554.8 324.597   2
  -1   4   5 18032.2 265.384   2
  -1   4   5 17460.3 297.414   0
  -1  -4   5 16498.3 173.140   3
  -1   4   4 18480.2 276.122   0
  -1  -4   4 18607.2 149.875   3
  -1   4   4 19936.8 243.458   2
  -1  -4   4 20188.4 318.986   2
   1   4  -4 19046.1 297.556   1
   1   4  -3 1464.34 94.4810   1
  -1   4   3 1724.80 68.6003   2
  -1   4   3 1502.00 92.2084   0
  -1  -4   3 1640.56 111.525   2
   1   4  -2 29915.7 294.944   1
  -1  -4   2 29377.5 309.284   2
   1   4  -1 31316.5 265.044   1
  -1  -4   1 30635.1 273.814   2
   1   4   0 50814.0 277.095   1
  -1  -4   0 48242.4 292.979   2
  -1  -4  -1 10734.0 141.074   2
  -1   4  -1 11489.1 163.858   1
   1   4   1 11102.9 107.108   1
  -1   4  -2 35541.0 280.075   1
  -1  -4  -2 34598.6 264.628   2
  -1  -4  -3 177188. 685.782   2
   1  -4   3 181108. 663.513   3
  -1   4  -3 176764. 662.676   1
   1  -4   4 42268.8 354.265   3
   1   4   4 41800.5 248.316   0
  -1   4  -4 43074.1 373.608   1
   1  -4   5 35.0001 71.9375   3
   1   4   5 10.3968 42.3789   0
  -1   4  -5 21.7927 73.6627   1
   1  -4   6 1229.47 105.194   3
   1   4   6 1073.27 77.0499   0
  -1   4  -6 1315.91 121.573   1
   1   4   6 1349.90 142.695   3
   1  -4   7 49674.2 489.305   3
  -1   4  -7 50337.4 531.148   1
   1   4   7 51809.3 586.919   3
   1   4   8 7913.70 278.646   3
   1  -4   8 7388.68 227.884   3
  -1   4  -8 7066.63 236.381   1
   1  -4   9 37191.7 492.391   3
   1   4   9 37769.2 565.586   3
   1  -4  10 17142.2 364.120   3
   1   4  10 17774.5 421.679   3
   1   4  11 6079.67 294.630   3
   1  -4  11 5898.26 248.994   3
   1   4  12 743.421 167.657   3
   1  -4  13 619.154 224.425   2
   1   4  13 709.821 192.390   3
   1   4  14 125.496 189.107   3
  -1  -5  13 357.060 197.680   2
  -1   5  12-235.180 138.472   3
  -1  -5  12-113.437 156.391   2
  -1  -5  11 8841.87 369.208   2
  -1   5  11 9162.62 319.915   3
  -1  -5  10 22961.4 518.934   2
  -1   5  10 22457.1 439.942   2
  -1  -5   9-22.8446 166.499   2
  -1   5   9-1.32535 121.004   2
  -1   5   9 5.91685 120.546   0
  -1   5   8 28.5343 122.005   0
  -1   5   8 80.7403 108.875   2
  -1  -5   8 119.297 152.642   2
  -1   5   7 1274.04 119.194   2
  -1  -5   7 1271.71 172.724   2
  -1   5   7 1251.24 148.384   0
  -1   5   6 1510.46 131.599   0
  -1   5   6 1689.69 117.597   2
  -1  -5   6 1895.82 162.937   2
  -1  -5   6 1743.91 77.3260   3
  -1   5   5 24771.3 351.623   0
   1   5  -5 25968.2 383.913   1
  -1   5   5 26535.4 307.394   2
  -1  -5   5 24888.5 204.208   3
  -1  -5   5 25602.4 395.021   2
  -1  -5   4 16325.1 299.012   2
  -1   5   4 15738.3 266.593   0
  -1   5   4 16623.2 212.893   2
   1   5  -4 16310.1 283.405   1
  -1   5   3 12689.3 222.316   0
  -1   5   3 13483.3 153.628   2
   1   5  -3 13389.7 233.514   1
  -1  -5   3 13305.3 245.620   2
   1   5  -2 43916.2 376.681   1
  -1  -5   2 41642.4 378.398   2
  -1  -5   1 16430.6 213.113   2
   1   5  -1 16587.4 201.976   1
   1   5   0 2310.48 75.4400   1
  -1  -5   0 1716.74 72.5527   2
  -1   5  -1 9280.78 158.228   1
  -1  -5  -1 8798.92 132.309   2
   1   5   1 9346.87 115.988   1
  -1  -5  -2 151209. 552.052   2
  -1   5  -2 147770. 614.872   1
   1   5   2 147468. 410.409   1
  -1   5  -3 1553.13 89.5194   1
  -1  -5  -3 1543.68 87.5853   2
   1  -5   4 50832.0 392.859   3
  -1   5  -4 52025.1 434.490   1
   1  -5   5 4934.84 149.461   3
  -1   5  -5 5667.81 174.878   1
   1  -5   6 38350.9 392.888   3
  -1   5  -6 40739.5 461.566   1
  -1   5  -7 2836.26 168.174   1
   1  -5   7 2885.77 144.003   3
   1   5   7 3277.23 196.265   3
  -1   5  -8 2334.35 166.635   1
   1  -5   8 2056.78 150.321   3
   1   5   8 2235.92 197.459   3
   1  -5   9 98.6857 121.441   3
   1   5   9 89.1572 182.182   3
  -1   5  -9-43.7286 133.854   1
   1   5  10-11.2362 171.938   3
   1  -5  10 36.4084 114.149   3
   1   5  11 2349.98 211.246   3
   1   5  12 464.820 172.443   3
   1   5  13-199.536 188.371   3
   1  -5  13-616.471 216.339   2
   1   5  14 241.402 177.282   3
  -1  -6  13 814.425 211.258   2
  -1   6  12 1024.53 162.468   3
  -1  -6  12 1074.30 215.183   2
  -1  -6  11 9923.46 395.611   2
  -1  -6  10 753.315 185.400   2
  -1   6   9 6265.38 237.537   0
  -1  -6   9 6532.05 309.773   2
  -1   6   8 250.086 126.754   0
  -1  -6   8 152.093 162.287   2
  -1   6   8 259.307 115.981   2
  -1   6   7 47634.5 487.731   2
  -1  -6   7 48601.5 625.918   2
  -1   6   7 47979.0 536.490   0
   1   6  -6 459.652 141.355   1
  -1   6   6 407.210 117.278   0
  -1   6   6 454.063 88.1030   2
  -1  -6   6 737.146 155.306   2
  -1  -6   5 21702.6 375.523   2
   1   6  -5 21115.2 360.850   1
  -1   6   5 21965.8 271.131   2
  -1   6   5 21279.6 330.337   0
  -1  -6   4 55241.1 536.700   2
   1   6  -4 54909.0 517.307   1
  -1   6   4 54619.8 360.288   2
  -1   6   4 55974.7 488.910   0
   1   6  -3 86.3209 84.9513   1
  -1  -6   3 17.4607 92.3867   2
  -1   6   3 8.30636 31.2247   2
  -1  -6   2 7797.13 180.594   2
   1   6  -2 7891.06 171.154   1
  -1  -6   1 69461.4 448.367   2
   1   6  -1 68632.6 425.178   1
   1   6   0 15279.1 184.770   1
  -1   6   0 15642.8 215.620   1
  -1   6  -1 205197. 746.441   1
  -1  -6  -1 208152. 635.269   2
  -1  -6  -2 127.772 49.8785   2
  -1   6  -2 147.875 62.8480   1
   1   6   2 177.250 40.1851   1
   1   6   3 24854.8 198.945   1
  -1   6  -3 24356.7 291.438   1
  -1  -6  -3 24585.4 259.924   2
  -1   6  -4 751.403 107.366   1
  -1   6  -5 3518.65 155.701   1
   1  -6   5 3422.63 141.818   3
   1  -6   6 5250.75 161.018   3
  -1   6  -6 5718.98 196.297   1
   1  -6   7 6962.72 194.815   3
  -1   6  -7 7668.07 247.816   1
  -1   6  -8 2185.61 172.337   1
   1  -6   8 1882.32 145.526   3
   1   6   8 1904.87 196.740   3
   1  -6   9 1016.08 143.133   3
   1   6   9 963.892 188.363   3
  -1   6  -9 1140.32 156.745   1
   1  -6  10 1959.86 154.623   3
   1   6  10 2107.51 202.499   3
   1   6  11 6010.02 296.210   3
   1  -6  12 2811.55 262.580   2
   1   6  12 2432.33 251.623   3
   1   6  13 609.631 213.493   3
   1  -6  13 349.176 174.129   2
  -1  -7  13 38.3265 191.753   2
  -1  -7  12 31.6664 188.624   2
  -1   7  12 0.63424 157.998   3
  -1  -7  11 1115.02 214.537   2
  -1  -7  10 481.207 207.228   2
  -1  -7   9-14.8467 160.248   2
  -1   7   9-41.7995 127.133   0
  -1  -7   8 15833.8 404.703   2
  -1   7   8 16739.0 348.436   0
   1   7  -7 5442.84 249.860   1
  -1   7   7 5209.40 210.778   0
  -1  -7   7 5076.07 242.744   2
  -1  -7   6 30214.8 477.395   2
  -1   7   6 31411.8 420.196   0
  -1   7   6 30817.2 349.221   2
   1   7  -6 30251.5 467.990   1
  -1   7   5 54524.7 404.506   2
  -1  -7   5 56305.4 593.323   2
   1   7  -5 56866.4 588.003   1
   1   7  -4 19012.0 325.252   1
  -1   7   4 19946.9 207.776   2
  -1  -7   4 19348.2 342.017   2
   1   7  -3 2355.72 132.976   1
  -1  -7   3 1903.77 132.769   2
   1   7  -2 23322.3 292.727   1
  -1  -7   2 22643.4 301.030   2
  -1  -7   1 2176.92 102.736   2
   1   7  -1 3433.95 120.956   1
  -1   7   0 4843.42 145.711   1
  -1  -7   0 4158.81 109.665   2
   1   7   0 4745.66 117.242   1
   1   7   1 10872.2 157.136   1
  -1  -7  -1 9910.69 150.751   2
  -1   7  -1 10386.9 191.883   1
   1   7   2 39877.2 282.222   1
  -1  -7  -2 41296.6 308.401   2
  -1   7  -2 40056.4 375.346   1
  -1   7  -3 58644.8 479.185   1
   1   7   3 58627.4 338.627   1
  -1  -7  -3 60374.4 407.323   2
  -1   7  -4 78428.9 578.869   1
  -1   7  -5 2981.14 154.875   1
  -1   7  -6 35.1508 104.555   1
  -1   7  -7 2128.10 166.858   1
   1  -7   7 1747.11 125.080   3
   1  -7   8 1054.97 123.812   3
  -1   7  -8 1096.71 162.702   1
  -1   7  -9 6955.98 287.204   1
   1  -7   9 6291.18 215.303   3
   1   7   9 6925.06 294.224   3
   1   7  10 61.1270 163.598   3
  -1   7 -10 47.7271 154.543   1
   1   7  11 149.299 162.288   3
   1  -7  11 122.977 208.890   2
   1  -7  12 460.362 218.958   2
   1   7  12 621.690 200.968   3
   1   7  13 628.713 211.975   3
   1  -7  13 15.7740 222.126   2
  -1  -8  13 139.627 225.659   2
  -1   8  13-90.5396 180.001   3
  -1  -8  12 198.294 206.551   2
  -1  -8  11 298.586 155.927   2
  -1  -8  10 1626.42 229.929   2
  -1  -8   9 909.853 205.045   2
  -1   8   8 165.426 125.012   0
  -1  -8   8 15.2902 163.475   2
   1   8  -8-75.7058 189.308   1
  -1   8   7 1154.46 141.452   0
  -1  -8   7 1434.24 182.881   2
   1   8  -7 1264.80 181.868   1
   1   8  -6 398.101 141.418   1
  -1  -8   6 410.433 147.995   2
   1   8  -5 59.8594 122.332   1
  -1  -8   5 43.4187 118.721   2
   1   8  -4 12120.3 280.293   1
  -1  -8   4 11739.7 279.932   2
   1   8  -3 712.982 102.303   1
  -1  -8   3 605.967 104.647   2
  -1  -8   2 44164.4 427.956   2
   1   8  -2 43392.9 414.872   1
  -1  -8   1 66220.3 467.209   2
   1   8  -1 65952.4 469.482   1
   1   8   0 11527.0 188.415   1
  -1   8   0 12131.3 218.687   1
  -1  -8  -1 18075.5 210.862   2
   1  -8   1 19582.4 217.108   2
  -1   8  -1 19221.7 276.066   1
   1   8   1 19323.7 223.474   1
  -1  -8  -2 1688.65 86.6321   2
   1   8   2 1803.19 86.1292   1
  -1   8  -2 1890.83 120.616   1
   1   8   3 4298.58 111.830   1
  -1   8  -3 4321.63 164.949   1
  -1  -8  -3 4205.91 124.259   2
   1   8   4 40161.2 307.836   1
  -1   8  -4 39348.8 432.939   1
  -1   8  -5 3316.01 164.537   1
  -1   8  -6 39464.4 495.096   1
  -1   8  -7 7407.09 254.920   1
  -1   8  -8 7198.77 278.690   1
  -1   8  -9 6238.29 284.127   1
   1  -8   9 6028.01 224.093   3
   1   8  10 43.4280 170.356   3
  -1   8 -10-30.0363 152.790   1
   1  -8  10-108.083 195.095   2
   1  -8  11 43.4651 199.978   2
   1   8  11 1.33832 159.036   3
   1   8  12 75.4863 146.356   3
   1  -8  12 1.80426 170.073   2
   1  -8  13 299.297 238.533   2
   1   8  13 640.034 168.798   3
  -1   9  13 480.962 187.453   3
  -1  -9  12 865.021 190.135   2
  -1  -9  11 174.665 201.178   2
  -1  -9  10 625.843 174.148   2
  -1  -9   9 494.520 178.530   2
   1   9  -8 7191.67 314.280   1
  -1  -9   8 7692.02 310.551   2
   1   9  -7 15592.0 394.457   1
  -1  -9   7 16073.2 392.651   2
  -1  -9   6 8497.68 285.510   2
   1   9  -6 8186.68 275.500   1
   1   9  -5 16227.7 349.646   1
  -1  -9   5 16172.7 347.244   2
   1   9  -4 6063.49 219.979   1
  -1  -9   4 5981.98 217.262   2
  -1  -9   3 1627.68 132.336   2
   1   9  -3 1569.61 123.884   1
   1   9  -2 50.4814 91.9450   1
  -1  -9   2-16.5204 89.0626   2
   1   9  -1 10892.3 213.559   1
  -1   9   1 10698.5 220.569   1
  -1  -9   1 10675.0 204.949   2
  -1  -9   0 3609.86 114.359   2
   1   9   0 3862.53 126.332   1
  -1   9   0 3754.70 154.565   1
  -1   9  -1 45580.9 432.275   1
   1   9   1 45707.8 363.889   1
   1  -9   1 46170.8 335.525   2
  -1  -9  -1 43890.5 337.796   2
   1  -9   2 12920.8 218.313   2
   1   9   2 12420.3 191.301   1
  -1   9  -2 12157.6 242.383   1
  -1  -9  -2 12743.3 189.515   2
   1  -9   3 50859.1 472.517   2
  -1   9  -3 49702.4 484.264   1
  -1  -9  -3 49832.1 385.246   2
   1   9   3 48978.5 358.521   1
   1   9   4 739.681 75.9622   1
  -1   9  -4 727.380 122.237   1
  -1   9  -5 18110.5 333.945   1
  -1   9  -6 12599.3 303.575   1
  -1   9  -7 521.063 150.045   1
   1  -9   8 6600.81 297.799   2
  -1   9  -8 6299.74 274.348   1
   1  -9   9 880.092 202.179   2
  -1   9  -9 906.367 181.806   1
   1   9  10 2749.10 249.329   3
   1  -9  10 2507.07 248.646   2
  -1   9 -10 2914.39 235.675   1
   1   9  11 159.838 188.868   3
  -1   9 -11-86.3304 165.556   1
   1  -9  11 12.3553 161.104   2
   1  -9  12 191.008 221.848   2
   1   9  12 400.034 225.481   3
   1   9  13 374.299 217.161   3
  -1  10  13 3281.64 267.356   3
  -1 -10  12 131.755 191.426   2
  -1 -10  11 247.947 190.487   2
  -1 -10  10 461.398 192.760   2
   1  10  -9 5267.44 308.063   1
  -1 -10   9 5366.28 282.774   2
  -1 -10   8 591.637 192.174   2
   1  10  -8 541.796 189.003   1
   1  10  -7 39529.7 610.366   1
  -1 -10   7 37516.4 585.321   2
   1  10  -6 1752.86 192.204   1
  -1 -10   6 1701.94 184.897   2
   1  10  -5 15669.4 356.203   1
  -1 -10   5 14788.8 336.347   2
   1  10  -4 1097.98 132.238   1
  -1 -10   4 1162.25 134.792   2
  -1 -10   3 240.802 110.235   2
   1  10  -3 191.682 114.295   1
   1  10  -2 13012.3 264.108   1
  -1 -10   2 13172.2 257.019   2
  -1 -10   1 32699.1 351.915   2
   1  10  -1 32384.3 372.329   1
  -1  10   1 32634.1 385.717   1
  -1 -10   0 6154.64 145.064   2
   1  10   0 6499.17 169.682   1
  -1  10   0 6379.30 191.979   1
  -1 -10  -1 1301.05 85.1245   2
   1  10   1 1380.45 98.1259   1
   1 -10   1 1184.82 77.5082   2
  -1  10  -1 1126.49 127.827   1
  -1 -10  -2 767.742 74.2110   2
   1 -10   2 684.093 82.6952   2
  -1  10  -2 689.581 112.488   1
   1  10   2 778.696 84.2094   1
   1 -10   3 32575.3 386.105   2
  -1  10  -3 31872.3 413.446   1
   1  10   3 32371.0 316.875   1
  -1 -10  -3 33424.6 320.332   2
  -1  10  -4 7802.94 227.868   1
   1 -10   4 8249.09 228.383   2
   1  10   4 8296.77 170.202   1
  -1  10  -5 52.3141 117.399   1
   1 -10   5 49.6893 97.8452   2
   1 -10   6 33634.8 513.149   2
  -1  10  -6 32987.2 488.401   1
  -1  10  -7 11461.9 326.089   1
   1 -10   7 10993.2 339.244   2
   1 -10   8 2751.07 240.504   2
  -1  10  -8 3235.63 231.205   1
  -1  10  -9 3508.03 238.362   1
   1 -10   9 3476.76 264.623   2
   1 -10  10 68.2894 202.294   2
  -1  10 -10-139.189 163.247   1
   1  10  11 1344.73 193.913   3
   1 -10  11 1295.36 238.737   2
  -1  10 -11 1322.67 201.309   1
   1 -10  12 771.456 208.316   2
   1  10  12 136.990 148.624   3
  -1 -11  12 467.139 230.661   2
  -1 -11  11 1047.83 216.266   2
  -1 -11  10 71.9107 171.223   2
  -1 -11   9 53.8415 187.404   2
   1  11  -9-122.256 169.461   1
   1  11  -8 36.8136 204.959   1
  -1 -11   8 184.970 168.716   2
  -1 -11   7 24105.1 489.745   2
   1  11  -7 22848.6 493.101   1
  -1 -11   6 1461.85 182.330   2
   1  11  -6 1307.08 179.737   1
  -1 -11   5 341.506 139.020   2
   1  11  -5 309.497 138.971   1
   1  11  -4 4847.09 207.700   1
  -1 -11   4 4785.45 208.825   2
  -1 -11   3 30535.3 416.724   2
   1  11  -3 31127.7 431.099   1
   1  11  -2 4336.41 180.062   1
  -1 -11   2 4688.25 170.615   2
  -1  11   2 4248.18 183.432   1
  -1 -11   1 63393.3 500.892   2
   1  11  -1 63483.9 540.880   1
  -1  11   1 64001.9 560.357   1
   1  11   0 1236.17 107.440   1
  -1  11   0 1387.00 135.238   1
  -1 -11   0 1240.18 91.1296   2
   1  11   1 6298.05 168.881   1
  -1 -11  -1 5510.76 137.967   2
  -1  11  -1 5631.50 194.521   1
   1  11   2 8148.10 178.917   1
  -1 -11  -2 8454.99 166.745   2
  -1  11  -2 8358.13 224.945   1
   1 -11   2 7925.29 180.195   2
   1  11   3 8392.10 182.528   1
  -1  11  -3 8024.57 236.889   1
   1 -11   3 7789.89 203.776   2
  -1  11  -4 311.967 118.946   1
   1 -11   4 496.816 108.577   2
  -1  11  -5 9104.04 274.191   1
   1 -11   5 9294.28 271.117   2
   1 -11   6 6777.96 266.122   2
  -1  11  -6 6655.44 261.658   1
   1 -11   7 8801.97 323.514   2
  -1  11  -7 8716.76 303.474   1
  -1  11  -8 1242.29 189.980   1
   1 -11   8 1212.21 186.136   2
  -1  11  -9 360.274 156.366   1
   1 -11   9 338.430 205.202   2
  -1  11 -10 110.094 178.440   1
   1 -11  10 69.5254 206.412   2
   1 -11  11 217.741 209.669   2
   1  11  11 13.4271 199.431   3
  -1  11 -11 138.110 172.429   1
   1 -11  12 738.625 223.057   2
   1  11  12 577.230 207.299   3
  -1 -12  12 3541.36 285.675   2
  -1 -12  11 2510.52 250.185   2
  -1 -12  10 414.348 181.152   2
  -1 -12   9 507.471 187.618   2
   1  12  -9 529.152 203.634   1
   1  12  -8 2094.88 235.439   1
  -1 -12   8 2201.01 217.486   2
  -1 -12   7 5409.77 281.869   2
   1  12  -7 5403.24 308.068   1
   1  12  -6 166.519 156.235   1
  -1 -12   6 165.143 159.764   2
  -1 -12   5 468.286 152.990   2
   1  12  -5 360.245 135.083   1
   1  12  -4 822.231 138.382   1
  -1 -12   4 823.227 144.612   2
  -1 -12   3 14032.6 298.894   2
   1  12  -3 14429.5 313.832   1
  -1 -12   2 18488.6 315.092   2
  -1  12   2 19458.7 337.491   1
   1  12  -2 19195.4 339.455   1
  -1  12   1 475.434 123.962   1
  -1 -12   1 474.478 87.0002   2
   1  12  -1 444.821 114.311   1
  -1 -12   0 12674.5 219.160   2
   1  12   0 13029.1 251.223   1
  -1  12   0 13408.2 286.846   1
   1  12   1 1974.96 122.080   1
  -1  12  -1 1953.13 150.858   1
  -1  12  -2 8657.16 242.146   1
   1  12   2 9311.14 202.729   1
   1  12   3 6490.59 173.016   1
  -1  12  -3 6050.23 225.067   1
   1 -12   4 10632.5 259.276   2
  -1  12  -4 10566.2 282.287   1
  -1  12  -5 9769.02 300.176   1
   1 -12   5 9707.15 278.666   2
  -1  12  -6 4401.90 252.569   1
   1 -12   6 4593.20 241.385   2
   1 -12   7 17951.5 425.128   2
  -1  12  -7 17741.7 422.675   1
   1 -12   8 1786.55 214.796   2
  -1  12  -8 1678.63 210.324   1
  -1  12  -9 661.066 190.100   1
   1 -12   9 159.766 160.757   2
   1 -12  10 877.944 210.981   2
  -1  12 -10 542.242 195.618   1
  -1  12 -11 1065.22 232.837   1
   1 -12  11 1373.30 250.508   2
  -1  12 -12 1781.64 247.826   1
   1 -12  12 2154.45 276.672   2
  -1 -13  11 102.133 200.411   2
   1  13 -10 3221.05 269.613   1
  -1 -13  10 3530.75 288.409   2
   1  13  -9 104.809 204.228   1
  -1 -13   9-60.8731 182.304   2
  -1 -13   8 7389.29 317.617   2
   1  13  -8 8502.66 353.871   1
   1  13  -7 1536.34 231.649   1
  -1 -13   7 1479.07 209.128   2
  -1 -13   6 2546.72 211.935   2
   1  13  -6 2471.58 221.354   1
  -1 -13   5 2381.90 186.188   2
   1  13  -5 2671.88 198.985   1
  -1 -13   4 1051.93 143.083   2
   1  13  -4 1104.52 154.910   1
  -1 -13   3 10543.7 273.982   2
   1  13  -3 11011.9 287.357   1
  -1  13   3 11295.9 282.360   1
  -1 -13   2 2647.39 147.598   2
   1  13  -2 2868.85 170.661   1
  -1  13   2 2916.62 170.612   1
  -1  13   1-26.3256 108.777   1
   1  13  -1 0.34233 107.522   1
  -1 -13   1-6.47374 85.2643   2
   1  13   0 20045.6 321.246   1
  -1  13   0 20933.6 357.921   1
  -1  13  -1 295.609 130.901   1
   1  13   1 325.638 102.517   1
   1  13   2 72483.0 561.293   1
  -1  13  -2 71111.9 658.375   1
  -1  13  -3 3852.30 197.728   1
   1  13   3 4162.88 152.508   1
  -1  13  -4 1058.63 162.989   1
  -1  13  -5 16711.5 390.737   1
   1 -13   5 16138.2 347.710   2
  -1  13  -6 4959.05 266.444   1
   1 -13   6 4845.82 235.352   2
  -1  13  -7 100.444 152.644   1
   1 -13   7 117.621 151.985   2
  -1  13  -8 2096.91 232.202   1
   1 -13   8 2192.63 199.461   2
  -1  13  -9 738.623 184.357   1
   1 -13   9 452.892 174.166   2
   1 -13  10-48.4804 179.783   2
  -1  13 -10 190.924 192.043   1
   1 -13  11 256.906 216.616   2
  -1  13 -11 832.287 236.862   1
  -1  13 -12 1866.15 279.203   1
  -1 -14  11 96.3839 181.836   2
  -1 -14  10 76.1833 182.750   2
   1  14 -10 91.5458 198.628   1
  -1 -14   9 163.492 146.492   2
   1  14  -9 136.623 182.447   1
   1  14  -8 224.337 206.546   1
  -1 -14   8 296.307 157.551   2
   1  14  -7 3867.40 255.662   1
  -1 -14   7 4200.45 260.146   2
  -1 -14   6 563.986 155.204   2
   1  14  -6 321.084 195.079   1
  -1 -14   5 1638.22 171.682   2
   1  14  -5 2032.86 205.966   1
  -1 -14   4 8237.36 273.274   2
   1  14  -4 8745.45 288.649   1
  -1  14   4 8676.95 274.150   1
  -1 -14   3 18908.4 355.202   2
   1  14  -3 18738.7 381.481   1
  -1  14   3 20097.2 379.038   1
   1  14  -2 5115.79 212.987   1
  -1  14   2 5190.96 215.085   1
   1  14  -1 1759.19 140.081   1
  -1  14   1 1874.74 164.083   1
   1  14   0 3580.85 172.778   1
  -1  14   0 3378.36 184.302   1
   1  14   1 409.207 108.710   1
  -1  14  -1 281.903 125.844   1
   1  14   2 35502.1 417.982   1
  -1  14  -2 34490.3 485.246   1
  -1  14  -3 8026.89 266.038   1
  -1  14  -4 9023.09 297.594   1
  -1  14  -5 161.559 180.551   1
  -1  14  -6 879.446 187.266   1
   1 -14   7 24.4391 129.545   2
  -1  14  -7 58.3414 174.249   1
  -1  14  -8-182.554 146.508   1
   1 -14   8-131.566 155.628   2
  -1  14  -9 963.188 212.530   1
   1 -14   9 589.853 184.385   2
  -1  14 -10-151.377 194.322   1
   1 -14  10-92.4968 149.920   2
  -1  14 -11-69.8236 210.851   1
   1 -14  11-44.7708 218.562   2
  -1 -15  11 869.315 192.271   2
   1  15 -10 26.5711 222.181   1
  -1 -15  10-267.910 180.863   2
   1  15  -9 75.0356 160.473   1
  -1 -15   9 137.904 149.894   2
  -1 -15   8 160.344 154.453   2
   1  15  -8-70.1756 190.728   1
   1  15  -7 729.109 193.065   1
  -1 -15   7 790.096 174.991   2
  -1 -15   6 796.383 179.678   2
   1  15  -6 713.215 202.979   1
  -1 -15   5 372.636 153.733   2
   1  15  -5 352.006 160.021   1
  -1  15   5 580.519 138.924   1
   1  15  -4 9591.23 314.177   1
  -1  15   4 9500.25 294.334   1
   1  15  -3 7014.31 264.030   1
  -1  15   3 6950.70 249.552   1
  -1  15   2 5268.40 220.459   1
   1  15  -2 5374.73 226.220   1
   1  15  -1 4280.06 201.733   1
  -1  15   1 4877.51 224.153   1
   1  15   0 14260.8 304.448   1
  -1  15   0 13372.2 318.525   1
  -1  15  -1 2569.09 189.367   1
   1  15   1 2533.87 151.787   1
   1  15   2 2172.80 150.877   1
  -1  15  -2 1823.30 177.900   1
  -1  15  -3 5751.94 253.918   1
  -1  15  -4 153.442 152.962   1
  -1  15  -5 7035.41 302.055   1
  -1  15  -6 1966.88 206.048   1
  -1  15  -7-16.6179 180.437   1
  -1  15  -8-107.658 178.632   1
  -1  15  -9 1021.31 204.603   1
   1 -15  10 1004.35 188.354   2
  -1  15 -10 1105.00 202.924   1
  -1  15 -11 3387.91 311.460   1
   1 -15  11 3189.29 302.315   2
  -1 -16  10 425.471 194.568   2
   1  16  -9 18.2911 212.238   1
  -1 -16   9 112.663 135.392   2
   1  16  -8 569.593 188.155   1
  -1 -16   8 881.161 193.756   2
   1  16  -7 891.450 191.210   1
  -1 -16   7 734.936 162.290   2
   1  16  -6 834.409 208.136   1
   1  16  -5 927.753 165.273   1
  -1  16   5 949.207 149.640   1
   1  16  -4 3190.63 231.598   1
  -1  16   4 2961.82 204.196   1
   1  16  -3 1700.87 173.011   1
  -1  16   3 1766.97 189.142   1
   1  16  -2 824.746 163.128   1
  -1  16   2 1055.98 173.915   1
   1  16  -1 1726.43 163.636   1
  -1  16   1 1878.77 180.696   1
   1  16   0 203.636 115.660   1
  -1  16   0 258.145 153.270   1
   1  16   1 134.970 112.229   1
  -1  16  -1-71.8681 153.283   1
  -1  16  -2 3676.97 225.710   1
   1  16   2 4073.69 188.102   1
  -1  16  -3 11598.0 336.663   1
  -1  16  -4 7041.16 296.064   1
  -1  16  -5 797.430 170.834   1
  -1  16  -6 10.5675 178.552   1
  -1  16  -7 391.960 185.711   1
  -1  16  -8 3561.64 279.869   1
  -1  16  -9 778.832 241.911   1
  -1  16 -10 7.27480 222.597   1
  -1 -17  10 763.947 190.132   2
   1  17  -9 464.908 180.348   1
   1  17  -8-38.6939 171.088   1
   1  17  -7 131.593 193.666   1
   1  17  -6 1590.05 204.715   1
  -1  17   5 557.493 136.753   1
   1  17  -5 420.237 152.947   1
  -1  17   4 3429.90 212.260   1
   1  17  -4 3542.53 240.625   1
   1  17  -3 4872.73 241.995   1
  -1  17   3 4803.90 229.829   1
  -1  17   2 880.062 172.173   1
   1  17  -2 632.092 165.321   1
   1  17  -1 2243.72 188.576   1
  -1  17   1 2383.36 194.820   1
   1  17   0 24.7964 119.158   1
  -1  17   0-61.8665 134.394   1
   1  17   1 2740.95 176.947   1
  -1  17  -1 2544.72 191.352   1
  -1  17  -2 11481.7 342.126   1
  -1  17  -3 28123.4 504.776   1
  -1  17  -4-18.6457 169.109   1
  -1  17  -5 716.961 188.946   1
  -1  17  -6 323.634 202.186   1
  -1  17  -7-42.8475 190.731   1
  -1  17  -8 9.47957 198.066   1
  -1  17  -9 532.278 243.068   1
   1  18  -8 243.574 212.482   1
   1  18  -7 444.378 197.992   1
   1  18  -6 1243.42 202.405   1
   1  18  -5 597.801 166.814   1
   1  18  -4 899.701 180.764   1
  -1  18   4 694.862 167.941   1
  -1  18   3 3063.07 222.231   1
   1  18  -3 2928.60 221.521   1
   1  18  -2 6258.47 270.640   1
  -1  18   2 7002.24 279.117   1
   1  18  -1-60.0606 119.432   1
  -1  18   1 28.7120 138.523   1
   1  18   0 80.9034 132.041   1
  -1  18   0 215.140 153.554   1
   1  18   1 2784.07 190.465   1
  -1  18  -1 2600.74 214.302   1
  -1  18  -2 9461.79 324.970   1
  -1  18  -3 1594.21 184.195   1
  -1  18  -4-26.7160 141.897   1
  -1  18  -5 770.495 169.123   1
  -1  18  -6 2542.23 243.286   1
  -1  18  -7 4794.47 303.521   1
  -1  18  -8-117.233 208.982   1
   1  19  -7 2116.95 248.538   1
   1  19  -6 611.344 202.799   1
   1  19  -5-109.095 122.210   1
   1  19  -4-10.0443 126.461   1
  -1  19   4 135.197 148.723   1
   1  19  -3 405.959 159.754   1
  -1  19   3 438.353 168.089   1
   1  19  -2 134.656 151.254   1
  -1  19   2 17.4581 169.312   1
  -1  19   1-34.3380 149.317   1
   1  19  -1 232.882 148.488   1
  -1  19   0 270.810 145.102   1
   1  19   0 189.501 144.304   1
  -1  19  -1 1180.44 191.012   1
  -1  19  -2 1387.70 191.295   1
  -1  19  -3 17.5387 131.720   1
  -1  19  -4 176.972 182.145   1
  -1  19  -5-48.9220 176.188   1
  -1  19  -6 3857.27 274.488   1
  -1  19  -7 6054.78 316.799   1
   1  20  -6 403.052 195.443   1
   1  20  -5 937.605 185.081   1
   1  20  -4-4.98436 142.453   1
   1  20  -3 698.904 164.182   1
  -1  20   3 191.076 153.932   1
   1  20  -2 179.628 170.859   1
  -1  20   2-90.0257 161.156   1
   1  20  -1 72.3631 149.158   1
  -1  20   1 306.738 153.282   1
  -1  20   0 309.231 138.985   1
   1  20   0 147.813 145.154   1
  -1  20  -1 863.759 166.863   1
  -1  20  -2 645.939 173.704   1
  -1  20  -3-46.1516 129.829   1
  -1  20  -4-53.4325 170.532   1
  -1  20  -5 1629.02 186.913   1
  -1  20  -6 737.313 224.575   1
   1  21  -5-500.318 187.863   1
   1  21  -4-150.034 158.411   1
   1  21  -3 212.537 136.639   1
  -1  21   3 175.300 148.180   1
   1  21  -2 2215.28 198.044   1
  -1  21   2 2454.32 214.652   1
   1  21  -1 306.150 163.409   1
  -1  21   1 391.713 158.592   1
  -1  21   0 663.123 155.647   1
  -1  21  -1 582.582 174.843   1
  -1  21  -2-0.65805 155.895   1
  -1  21  -3 7.68857 135.235   1
  -1  21  -4 1038.57 221.043   1
  -1  21  -5 190.126 167.498   1
   1  22  -4-46.0707 180.255   1
   1  22  -3 375.767 179.714   1
  -1  22   2 159.377 150.535   1
   1  22  -2 360.148 139.211   1
  -1  22   1 130.072 130.876   1
   1  22  -1 3.40533 167.728   1
  -1  22   0 289.878 134.129   1
  -1  22  -1 1263.42 178.832   1
  -1  22  -2 251.405 146.504   1
  -1  22  -3 34.4330 167.807   1
   1  23  -3 2485.05 234.423   1
   1  23  -2 1179.96 180.157   1
  -1  23   2 943.087 161.202   1
  -1  23   1 1029.43 186.765   1
  -1  23   0 411.335 183.955   1
  -1  23  -1 2802.05 238.930   1
  -2   0  14 1010.26 177.576   2
  -2   0  13 161.544 137.966   2
  -2   0  12 319.809 161.819   2
  -2   0  11 25.2095 152.771   2
  -2   0  10 3648.54 235.505   2
  -2   0   9 88.4611 144.088   2
  -2   0   8 13015.1 327.841   2
  -2   0   7 36.7277 116.227   2
  -2   0   6 229.862 110.590   2
  -2   0   5-29.1829 100.514   2
  -2   0   4 178249. 873.718   2
  -2   0   3 121.724 87.6331   2
  -2   0   2 57475.2 403.187   2
  -2   0   1 101.489 64.0681   2
  -2   0   0 937696. 5554.09   2
  -2   0   0 856026. 5351.07   0
  -2   0  -1-85.9235 70.9877   2
   2   0   1 50.6161 50.9733   3
   2   0   2 31895.8 300.204   3
  -2   0  -2 31651.3 301.693   2
  -2   0  -3 12.8088 27.9643   1
   2   0   3 3.12366 56.0989   3
  -2   0  -3-16.7280 59.1735   2
  -2   0  -4 35963.9 239.152   1
   2   0   4 35500.3 380.740   3
   2   0   5-58.8042 102.091   3
  -2   0  -5 17.0582 44.6779   1
  -2   0  -6 5025.12 125.927   1
   2   0   6 5815.37 205.123   3
   2   0   7 63.2650 117.412   3
   2   0   8 57559.3 648.049   3
   2   0   9-18.7680 158.233   3
   2   0  10 2010.08 203.479   3
   2   0  11-215.616 176.347   3
   2   0  12 3376.19 243.363   3
   2   0  13 165.071 195.210   3
   2   0  14 3805.87 277.043   3
  -2  -1  14-3.44231 209.897   2
  -2   1  14-78.5022 165.000   2
  -2  -1  13 1160.18 198.911   2
  -2   1  13 1379.08 189.787   2
  -2   1  12 1199.91 158.439   2
  -2  -1  12 1470.47 196.883   2
  -2  -1  11 212.184 140.939   2
  -2   1  11 45.9978 143.469   2
  -2  -1  10 2110.51 195.182   2
  -2   1  10 2173.43 180.262   2
  -2   1   9 650.859 143.221   2
  -2  -1   9 514.350 145.755   2
  -2  -1   8 5323.68 240.412   2
  -2   1   8 4971.26 217.070   2
  -2   1   7 408.107 109.380   2
  -2  -1   7 452.817 125.674   2
  -2  -1   6 22.3382 109.817   2
  -2   1   6 46.7505 105.253   2
  -2  -1   5-42.4839 111.585   2
  -2   1   5 21.4631 85.7982   2
  -2   1   4 5508.58 172.058   2
  -2  -1   4 5039.55 181.492   2
  -2   1   3 173371. 747.587   2
  -2  -1   3 173480. 807.824   2
  -2   1   2 23443.4 251.235   2
  -2  -1   2 23877.6 280.608   2
  -2   1   2 23953.2 303.879   0
  -2   1   1 476317. 1193.92   0
  -2   1   1 481754. 992.818   2
  -2   1   0 13662.3 174.131   2
  -2  -1   0 13553.1 185.212   2
  -2   1   0 13666.8 188.286   0
   2   1   0 14633.3 156.636   3
  -2  -1  -1 33110.2 214.434   0
   2   1   1 35624.0 280.468   3
   2  -1   1 35678.7 281.521   3
  -2   1  -1 34349.2 278.637   2
  -2  -1  -1 33231.0 292.793   2
  -2   1  -2 85640.5 358.304   1
   2   1   2 85224.4 482.595   3
  -2   1  -2 88438.8 498.024   2
  -2  -1  -2 85054.6 487.944   2
   2  -1   2 84818.2 475.433   3
  -2  -1  -3 270.824 82.9792   2
  -2   1  -3 372.675 41.6277   1
   2  -1   3 238.381 70.6009   3
   2   1   3 283.904 71.9963   3
  -2   1  -4 9457.85 141.357   1
   2  -1   4 9556.64 206.962   3
   2   1   4 8802.14 207.156   3
  -2   1  -5 920.427 71.5694   1
   2   1   5 1047.37 127.967   3
   2  -1   5 891.120 115.880   3
  -2   1  -6 1709.32 91.7132   1
   2   1   6 1762.64 153.563   3
   2  -1   6 1755.63 145.795   3
   2   1   7 9137.96 270.921   3
   2  -1   7 9179.32 259.039   3
   2   1   8 7406.62 275.109   3
   2  -1   8 7069.34 261.890   3
   2  -1   9 321.539 161.359   3
   2   1   9-99.9316 161.960   3
   2  -1  10 2392.22 217.820   3
   2   1  10 2296.24 213.319   3
   2   1  11 291.320 190.317   3
   2  -1  11 500.093 175.915   3
   2   1  12 1646.19 212.258   3
   2  -1  12 1898.14 233.358   3
   2   1  13 2462.16 223.120   3
   2  -1  13 3184.97 256.829   3
   2   1  14 1100.04 215.054   3
   2  -1  14 685.761 186.314   3
  -2  -2  14 7.95258 186.772   2
  -2  -2  13 99.7986 153.005   2
  -2   2  13 278.574 161.053   2
  -2   2  12 449.134 136.630   2
  -2  -2  12 286.941 135.794   2
  -2   2  11 53.5654 126.874   2
  -2  -2  11 280.342 173.938   2
  -2  -2  10 3973.53 252.397   2
  -2   2  10 2963.55 204.993   2
  -2   2   9 57.7564 120.370   2
  -2  -2   9 126.127 163.663   2
  -2  -2   8 1671.67 179.212   2
  -2   2   8 1624.44 154.089   2
  -2  -2   7 1450.17 159.714   2
  -2   2   7 1312.59 126.465   2
  -2  -2   6 3721.74 187.992   2
  -2   2   6 3678.74 168.360   2
  -2  -2   5 9587.16 251.891   2
  -2   2   5 9362.39 219.536   2
  -2  -2   5 9936.17 138.813   3
  -2  -2   4 6197.19 198.247   2
  -2   2   4 6203.98 167.969   2
  -2  -2   3 53441.7 468.688   2
  -2   2   3 51785.9 397.458   2
  -2   2   3 54670.6 493.503   0
  -2   2   2 37260.0 293.405   2
  -2  -2   2 38227.9 361.598   2
  -2   2   2 37612.7 379.163   0
  -2   2   1 22840.6 209.324   2
  -2  -2   1 22064.4 251.042   2
  -2   2   1 23283.2 274.790   0
  -2  -2   0 195617. 687.050   2
  -2   2   0 192814. 592.804   2
   2   2   1 136808. 544.351   3
  -2  -2  -1 139395. 589.807   2
  -2  -2  -2 25053.6 275.352   2
  -2   2  -2 26963.2 228.698   1
   2   2   2 26226.5 273.194   3
   2  -2   2 26834.8 276.276   3
  -2   2  -2 27403.6 284.954   2
  -2   2  -3 1088.89 64.6005   1
   2  -2   3 1001.45 76.6099   3
  -2  -2  -3 1102.56 96.4179   2
   2   2   3 986.647 83.1834   3
  -2   2  -4 543.745 60.3003   1
   2  -2   4 420.885 89.4337   3
   2   2   4 382.882 90.1771   3
  -2   2  -5 20312.4 246.968   1
   2   2   5 20023.3 329.583   3
   2  -2   5 20377.9 315.723   3
   2  -2   6 14342.0 295.740   3
  -2   2  -6 13447.3 232.971   1
   2   2   6 13481.8 299.891   3
  -2   2  -7 139.891 76.3125   1
   2  -2   7 124.857 126.982   3
   2   2   7 19.5801 129.020   3
   2  -2   8 2069.03 181.133   3
   2   2   8 2374.19 202.691   3
   2  -2   9 3886.78 232.297   3
   2   2   9 3708.44 241.564   3
   2   2  10 418.691 174.287   3
   2  -2  10 661.417 169.765   3
   2  -2  11 134.142 168.963   3
   2   2  11 128.625 162.093   3
   2   2  12 535.314 184.371   3
   2  -2  12 541.681 175.112   3
   2   2  13 63.2050 191.961   3
   2  -2  13 310.619 135.739   3
   2   2  14 2954.94 272.335   3
  -2  -3  13-369.906 183.192   2
  -2  -3  12 139.140 179.374   2
  -2   3  12 125.451 141.933   0
  -2  -3  11 7981.72 332.502   2
  -2   3  11 7309.51 299.984   0
  -2   3  11 7296.43 281.197   2
  -2  -3  10 4214.02 256.270   2
  -2   3  10 3711.68 216.354   2
  -2  -3   9 7122.94 300.490   2
  -2   3   9 6628.98 244.900   2
  -2  -3   8 1848.64 184.646   2
  -2   3   8 1497.92 145.671   2
  -2  -3   7 11.3472 131.555   2
  -2   3   7-15.9719 85.8390   2
  -2   3   6-51.1482 121.977   0
  -2   3   6-5.51709 91.6580   2
  -2  -3   6-59.7581 130.741   2
  -2   3   5 181.258 129.727   0
  -2  -3   5 180.863 112.822   2
  -2   3   5 287.479 90.0896   2
  -2   3   4 3223.52 125.135   2
  -2  -3   4 3050.40 164.057   2
  -2   3   4 3090.99 169.876   0
  -2   3   3 1950.74 91.5661   2
  -2  -3   3 1909.11 132.171   2
  -2   3   3 1851.81 123.869   0
  -2  -3   2 78341.5 540.942   2
  -2   3   2 78155.6 550.351   0
  -2   3   2 76611.6 389.108   2
  -2   3   1 94557.5 551.378   0
  -2  -3   1 96049.7 533.882   2
  -2   3   1 93430.8 397.121   2
  -2  -3   0 6216.78 142.831   2
   2   3   0 6939.01 109.370   3
  -2   3   0 6536.18 117.615   2
   2   3   1 25096.8 241.254   3
  -2   3  -1 25125.8 241.446   2
  -2  -3  -1 23469.2 258.818   2
  -2  -3  -2 711.024 78.9238   2
   2   3   2 742.223 71.0314   3
  -2   3  -2 840.329 67.0908   1
  -2  -3  -3 23026.4 289.519   2
  -2   3  -3 23956.2 241.577   1
   2   3   3 23907.5 304.035   3
   2  -3   3 24653.1 289.912   3
  -2   3  -4 44029.5 343.542   1
   2  -3   4 43646.4 409.605   3
   2   3   4 44599.1 450.289   3
  -2  -3  -4 43329.2 434.431   2
  -2   3  -5 11388.0 204.908   1
   2  -3   5 11608.8 242.686   3
   2   3   5 11542.6 269.778   3
   2  -3   6 6675.25 205.906   3
   2   3   6 7225.11 242.416   3
  -2   3  -6 6935.72 179.681   1
  -2   3  -7 2860.36 141.856   1
   2  -3   7 2559.00 164.750   3
   2   3   7 2985.95 198.513   3
   2  -3   8 108.931 134.675   3
   2   3   8-1.90333 150.491   3
   2  -3   9 806.291 155.898   3
   2   3   9 420.700 181.901   3
   2  -3  10 1169.28 173.994   3
   2   3  10 844.937 205.734   3
   2  -3  11 301.158 154.527   3
   2   3  11 340.100 192.212   3
   2  -3  12 767.809 160.625   3
   2   3  12 939.936 194.624   3
   2   3  13 9.27422 182.247   3
   2  -3  13 144.339 142.809   3
  -2  -4  13 1308.51 188.847   2
  -2  -4  12 501.226 177.422   2
  -2  -4  11 36.5506 149.148   2
  -2   4  11 86.5060 168.360   0
  -2  -4  10 8297.57 325.191   2
  -2   4  10 7243.49 266.366   2
  -2   4  10 7475.65 296.517   0
  -2  -4   9 6224.97 285.878   2
  -2   4   9 6084.71 232.332   2
  -2   4   9 6619.82 276.694   0
  -2   4   8 110.421 134.653   0
  -2   4   8 139.324 112.326   2
  -2  -4   8 45.5383 145.913   2
  -2  -4   7 11281.1 321.805   2
  -2   4   7 10718.9 253.750   2
  -2   4   7 10791.5 306.182   0
  -2   4   6 9938.38 225.122   2
  -2   4   6 9533.24 276.899   0
  -2  -4   6 10615.4 297.746   2
  -2  -4   5 55822.3 590.619   2
  -2   4   5 54351.2 461.734   2
  -2  -4   4 6477.56 220.855   2
  -2   4   4 6098.74 151.247   2
  -2   4   4 6474.75 215.462   0
  -2   4   3 2461.52 90.9830   2
  -2  -4   3 2485.62 135.172   2
  -2   4   3 2625.02 142.527   0
  -2   4   2 21026.6 187.417   2
  -2  -4   2 22307.2 305.277   2
  -2   4   2 22352.3 306.234   0
  -2  -4   1 22886.9 278.081   2
  -2   4   1 23685.0 190.885   2
   2   4   0 4858.86 99.3878   3
  -2  -4   0 4844.67 130.861   2
  -2   4   0 4741.52 98.9687   2
  -2  -4  -1 27890.4 287.620   2
   2   4   1 28810.8 268.616   3
  -2   4  -1 28530.6 263.307   2
  -2   4  -2 106367. 526.850   1
   2   4   2 105305. 577.917   3
  -2  -4  -2 105741. 570.010   2
   2   4   3 28702.2 341.573   3
   2  -4   3 29612.2 326.349   3
  -2   4  -3 28994.1 288.347   1
  -2  -4  -3 28108.2 322.601   2
  -2   4  -4 27923.1 299.240   1
   2  -4   4 27381.5 335.095   3
  -2  -4  -4 27506.9 354.943   2
   2   4   4 27962.0 371.528   3
  -2   4  -5 45007.6 409.253   1
   2  -4   5 43776.2 441.938   3
   2   4   5 44407.9 499.209   3
  -2   4  -6 98.5924 78.9990   1
   2  -4   6 0.61705 90.7167   3
   2   4   6 13.5707 119.273   3
   2  -4   7 501.469 123.641   3
   2   4   7 797.788 160.074   3
  -2   4  -7 739.384 112.685   1
   2   4   8 19627.1 420.325   3
   2  -4   8 19964.0 375.696   3
   2  -4   9 315.133 142.541   3
   2   4   9 291.936 170.361   3
   2  -4  10 6434.36 261.770   3
   2   4  10 6262.89 296.062   3
   2   4  11 118.284 160.547   3
   2  -4  11 222.128 141.561   3
   2  -4  12 7.21043 120.167   3
   2   4  12 147.520 163.445   3
   2   4  13 432.419 169.467   3
  -2  -5  13 25.2632 179.812   2
  -2  -5  12 751.839 186.427   2
  -2  -5  11 4352.79 273.996   2
  -2   5  11 3848.97 254.115   0
  -2  -5  10 2287.78 227.997   2
  -2   5  10 1991.14 200.989   0
  -2  -5   9 4286.79 258.205   2
  -2   5   9 3994.06 229.891   0
  -2  -5   8 23397.0 472.345   2
  -2   5   8 22507.7 373.406   2
  -2   5   8 23946.5 461.727   0
  -2  -5   7 4000.89 234.841   2
  -2   5   7 3865.80 165.302   2
  -2   5   7 4135.04 221.934   0
  -2  -5   6 21429.7 409.972   2
  -2   5   6 21949.2 393.230   0
  -2   5   6 21288.3 311.835   2
  -2   5   5 818.395 88.8441   2
  -2   5   5 816.669 137.624   0
  -2  -5   5 1004.03 140.910   2
  -2  -5   4 16288.8 324.473   2
  -2   5   4 17197.8 320.099   0
  -2   5   4 16068.4 218.627   2
  -2   5   3 9913.13 149.671   2
  -2   5   3 10766.3 242.368   0
  -2  -5   3 10466.6 247.045   2
  -2  -5   2 5203.31 160.889   2
  -2   5   2 5218.63 91.5199   2
   2   5  -1 22530.9 269.778   1
  -2   5   1 21047.3 174.284   2
   2   5  -1 22250.2 169.099   3
  -2  -5   1 21470.1 282.030   2
  -2  -5   0 13732.9 212.799   2
   2   5   0 13743.3 190.704   1
   2   5   0 14033.8 173.585   3
  -2   5   0 13970.9 158.730   2
   2   5   1 171745. 682.201   3
   2   5   1 173318. 557.654   1
  -2  -5  -1 174351. 719.791   2
  -2  -5  -2 47.4784 65.7928   2
   2   5   2 65.1904 75.6234   3
  -2   5  -2 57.8390 69.7850   1
  -2   5  -3 77791.7 497.541   1
   2   5   3 78906.9 572.976   3
  -2  -5  -3 76973.9 524.983   2
   2   5   4 167739. 908.969   3
  -2   5  -4 167843. 773.032   1
  -2  -5  -4 169664. 849.821   2
  -2   5  -5 17079.5 276.575   1
   2  -5   5 17416.8 288.479   3
   2   5   5 17882.4 333.371   3
   2   5   6 736.494 145.089   3
   2  -5   6 761.889 117.796   3
  -2   5  -6 821.929 104.238   1
  -2   5  -7 5786.99 204.516   1
   2  -5   7 5594.33 205.994   3
   2   5   7 5239.42 244.222   3
  -2   5  -8 11078.4 285.748   1
   2  -5   8 10345.1 283.621   3
   2   5   8 10552.9 335.511   3
   2   5   9 10417.6 355.095   3
   2  -5   9 10277.3 294.646   3
   2  -5  10 9300.42 301.078   3
   2   5  10 9816.02 360.841   3
   2   5  11 36.2511 188.947   3
   2  -5  11 95.0624 134.436   3
   2   5  12-271.918 191.573   3
   2  -5  12 128.140 141.539   3
   2   5  13-14.1151 157.604   3
  -2  -6  13 1727.05 223.343   2
  -2  -6  12 915.802 179.057   2
  -2   6  11 261.142 138.075   0
  -2  -6  11 308.461 183.312   2
  -2  -6  10 13884.7 421.865   2
  -2   6  10 13745.6 378.804   0
  -2   6   9-12.8893 131.222   0
  -2  -6   9-45.0851 174.119   2
  -2   6   8 6379.60 259.629   0
  -2  -6   8 5658.56 269.207   2
  -2  -6   7 15641.4 388.321   2
  -2   6   7 16429.7 364.187   0
  -2  -6   6 7219.11 269.662   2
  -2   6   6 7497.51 188.141   2
  -2   6   6 7595.63 254.843   0
  -2   6   5 911.042 83.0450   2
  -2  -6   5 888.831 147.512   2
  -2   6   5 808.710 132.366   0
  -2  -6   4 66.1123 126.576   2
  -2   6   4 75.6370 119.896   0
  -2   6   4 29.1228 53.2876   2
  -2  -6   3 16825.7 309.983   2
  -2   6   3 16173.6 168.314   2
   2   6  -3 16723.4 296.733   1
   2   6  -2 8707.52 199.452   1
  -2  -6   2 8772.30 216.648   2
  -2   6   2 8118.16 101.171   2
  -2  -6   1 64863.9 494.264   2
   2   6  -1 65193.4 468.319   1
  -2   6   1 65143.0 279.825   2
  -2  -6   0 105.402 69.2795   2
   2   6   0 158.783 55.3525   1
  -2   6  -1 80.1366 80.3995   1
  -2  -6  -1 38.7005 59.7968   2
   2   6   1 75.6661 43.3850   1
   2   6   2 7592.93 114.064   1
  -2  -6  -2 7201.30 170.931   2
  -2   6  -2 7315.80 172.616   1
  -2   6  -3 6225.00 171.169   1
  -2  -6  -3 6487.97 170.504   2
   2   6   4 7067.76 223.734   3
  -2   6  -4 6693.03 179.697   1
  -2  -6  -4 6549.20 187.065   2
  -2   6  -5 28.3279 87.4726   1
   2   6   5 19.7219 125.939   3
  -2   6  -6 7312.22 212.040   1
   2  -6   6 7052.89 211.849   3
   2   6   6 7716.83 260.203   3
  -2   6  -7 10449.9 266.718   1
   2  -6   7 9791.35 249.476   3
   2   6   7 10110.5 305.470   3
   2  -6   8 4139.91 203.742   3
   2   6   8 4929.64 254.874   3
  -2   6  -8 4480.62 220.576   1
   2  -6   9 5049.96 230.850   3
   2   6   9 5368.58 277.543   3
   2  -6  10 65.7956 138.056   3
   2   6  10 159.970 186.123   3
   2  -6  11 5830.92 248.559   3
   2   6  11 5758.25 306.719   3
   2   6  12 313.728 198.098   3
   2   6  13 33.5704 173.195   3
  -2  -7  13-180.209 201.648   2
  -2  -7  12 814.205 185.590   2
  -2  -7  11 122.515 187.724   2
  -2  -7  10 3633.54 266.188   2
  -2   7  10 3892.25 242.903   0
  -2  -7   9 984.009 211.026   2
  -2   7   9 1233.47 180.872   0
  -2  -7   8 132.751 178.939   2
  -2   7   8 160.208 130.710   0
  -2  -7   7 1880.55 198.308   2
  -2   7   7 1725.06 182.789   0
  -2  -7   6 28095.4 484.086   2
  -2   7   6 28921.2 456.789   0
  -2  -7   5 4842.27 227.374   2
  -2   7   5 4640.66 207.424   0
  -2  -7   4 18771.2 354.193   2
   2   7  -4 17985.1 337.266   1
  -2  -7   3 29870.9 412.356   2
   2   7  -3 29337.4 394.253   1
   2   7  -2 46628.3 451.497   1
  -2  -7   2 45645.4 466.091   2
   2   7  -1 10191.3 202.722   1
  -2  -7   1 9715.35 209.187   2
   2   7   0 10562.1 184.699   1
  -2  -7   0 9643.94 194.292   2
  -2  -7  -1 1294.46 92.9699   2
   2   7   1 1329.29 72.4097   1
  -2   7  -1 1255.52 112.005   1
   2   7   2 22104.7 201.352   1
  -2  -7  -2 22478.4 289.420   2
  -2   7  -2 21572.5 295.271   1
   2   7   3 2152.99 61.4442   1
  -2   7  -3 2329.26 123.299   1
  -2  -7  -3 2400.61 121.758   2
  -2   7  -4 284.727 98.8500   1
  -2  -7  -4 207.992 85.7149   2
  -2   7  -5 1842.80 134.435   1
  -2   7  -6 6724.83 210.947   1
   2   7   6 6827.67 254.754   3
   2  -7   7 1234.99 142.398   3
  -2   7  -7 1266.32 136.135   1
   2   7   7 1432.45 183.342   3
  -2   7  -8 431.907 143.534   1
   2   7   8 136.779 180.487   3
  -2   7  -9 9435.46 306.795   1
   2  -7   9 8455.69 273.770   3
   2   7   9 8921.79 335.456   3
   2   7  10 11332.8 387.119   3
   2  -7  10 10598.5 302.666   3
   2  -7  11 408.554 136.863   3
   2   7  11 607.501 211.923   3
   2   7  12 228.078 190.591   3
   2   7  13-666.957 210.063   3
  -2  -8  12-66.1385 167.671   2
  -2  -8  11 473.340 187.090   2
  -2   8  10 178.774 153.497   0
  -2  -8  10 215.628 169.856   2
  -2  -8   9 5214.33 303.926   2
  -2   8   9 5371.45 258.897   0
  -2   8   8 2360.31 199.477   0
  -2  -8   8 2060.65 238.493   2
  -2  -8   7 4567.36 252.549   2
  -2   8   7 4379.34 221.307   0
  -2  -8   6 943.106 178.111   2
  -2  -8   5 2761.23 195.102   2
   2   8  -5 2745.78 179.173   1
   2   8  -4 777.813 125.359   1
  -2  -8   4 896.436 136.159   2
   2   8  -3 3847.33 169.310   1
  -2  -8   3 4286.94 186.238   2
  -2  -8   2 90114.8 665.042   2
   2   8  -2 90278.6 644.792   1
  -2  -8   1 21409.2 308.695   2
   2   8  -1 22388.6 303.781   1
  -2  -8   0 33850.8 361.973   2
   2   8   0 35361.5 344.068   1
  -2   8  -1 6171.97 189.765   1
   2   8   1 6352.99 139.237   1
  -2  -8  -1 6204.43 164.739   2
   2   8   2 21254.1 216.495   1
  -2   8  -2 21437.6 311.254   1
  -2  -8  -2 21485.6 292.436   2
  -2  -8  -3 355.015 84.6289   2
  -2   8  -3 357.408 101.900   1
  -2   8  -4 527.425 105.100   1
  -2  -8  -4 393.812 90.0254   2
  -2   8  -5 1300.62 123.575   1
  -2   8  -6 2873.70 165.991   1
  -2   8  -7 4754.72 212.984   1
   2   8   7 4113.29 234.271   3
   2   8   8 83.6160 196.215   3
  -2   8  -8 146.879 141.051   1
  -2   8  -9 2620.99 206.157   1
   2   8   9 1715.50 212.564   3
   2  -8  10 392.459 144.462   3
   2   8  10 352.068 199.565   3
   2   8  11 1516.55 242.438   3
   2   8  12 1919.38 238.466   3
  -2  -9  12-55.4944 168.856   2
  -2  -9  11 1117.53 190.976   2
  -2   9  10 18.5845 141.932   0
  -2  -9  10 0.73923 184.615   2
  -2  -9   9 1236.23 203.882   2
  -2   9   9 1518.57 193.423   0
  -2  -9   8 660.154 181.950   2
  -2  -9   7 2275.85 221.248   2
   2   9  -6 1854.15 176.135   1
  -2  -9   6 1580.54 178.667   2
   2   9  -5 11557.8 312.999   1
  -2  -9   5 11181.4 315.649   2
   2   9  -4 10663.1 285.725   1
  -2  -9   4 9921.70 288.878   2
  -2  -9   3 948.881 132.594   2
   2   9  -3 937.013 132.959   1
   2   9  -2 2181.08 137.023   1
  -2  -9   2 2326.12 151.071   2
  -2  -9   1 2.98673 82.4420   2
   2   9  -1 17.6355 78.1873   1
   2   9   0 13631.4 229.368   1
  -2  -9   0 13796.1 245.396   2
  -2   9   0 13459.4 270.651   1
  -2  -9  -1 40187.0 392.599   2
   2   9   1 40923.8 351.566   1
  -2   9  -1 40673.3 436.211   1
  -2  -9  -2 2581.62 122.465   2
  -2   9  -2 2322.86 138.738   1
  -2   9  -3 15317.0 284.963   1
  -2  -9  -3 15481.8 260.256   2
  -2   9  -4 1232.71 131.129   1
  -2  -9  -4 1445.30 117.206   2
  -2   9  -5 2326.44 156.222   1
  -2   9  -6 769.115 135.240   1
  -2   9  -7 14.6994 117.567   1
   2   9   8-94.1291 184.398   3
  -2   9  -8-9.19226 132.449   1
  -2   9  -9 329.058 165.189   1
   2   9   9 149.145 187.986   3
   2   9  10-10.2058 194.629   3
   2   9  11-35.5534 180.358   3
   2   9  12 298.012 227.967   3
  -2 -10  12 90.9872 203.178   2
  -2 -10  11 358.060 191.413   2
  -2 -10  10 554.960 224.701   2
  -2 -10   9 4370.77 281.489   2
  -2 -10   8 1998.05 243.428   2
   2  10  -7 4685.42 265.219   1
  -2 -10   7 4579.75 261.649   2
  -2 -10   6 233.390 162.516   2
   2  10  -6 119.445 134.708   1
   2  10  -5 3028.74 192.148   1
  -2 -10   5 2929.26 199.934   2
  -2 -10   4 4596.32 213.895   2
   2  10  -4 4120.35 207.873   1
  -2 -10   3 55743.3 592.382   2
   2  10  -3 55878.2 584.510   1
  -2 -10   2 1374.45 140.284   2
   2  10  -2 1272.39 127.150   1
  -2 -10   1 6194.64 186.214   2
   2  10  -1 6796.17 195.111   1
  -2  10   0 3766.56 172.485   1
   2  10   0 3675.97 137.840   1
  -2 -10   0 4021.67 153.688   2
   2  10   1 4568.88 138.747   1
  -2  10  -1 4658.56 185.790   1
  -2 -10  -1 4902.09 158.696   2
   2  10   2 1985.99 94.3654   1
  -2  10  -2 1806.44 144.744   1
  -2 -10  -2 1826.55 114.385   2
  -2  10  -3 7078.41 212.052   1
  -2 -10  -3 7135.49 191.330   2
  -2 -10  -4 200.732 97.5612   2
  -2  10  -4 277.529 114.914   1
  -2  10  -5 110.593 112.650   1
  -2 -10  -5 152.548 108.822   2
  -2  10  -6 29768.3 467.746   1
  -2  10  -7 370.964 154.026   1
   2  10   8 172.213 167.136   3
  -2  10  -8 30.0059 144.104   1
   2  10   9 11.7504 193.499   3
  -2  10  -9-31.0138 159.445   1
  -2  10 -10 236.185 165.262   1
   2  10  10-75.8883 177.420   3
   2  10  11-79.8906 199.345   3
   2 -10  12 1359.14 262.135   2
   2  10  12 1945.02 271.669   3
  -2 -11  11 653.273 242.389   2
  -2 -11  10 21.8679 189.252   2
  -2 -11   9 620.772 208.311   2
  -2 -11   8 1121.68 209.551   2
   2  11  -7 11686.6 380.202   1
  -2 -11   7 11584.1 376.191   2
   2  11  -6 3861.42 236.131   1
  -2 -11   6 3819.59 231.866   2
  -2 -11   5 553.907 148.095   2
   2  11  -5 662.643 150.306   1
  -2 -11   4 1002.42 151.710   2
   2  11  -4 818.410 140.714   1
  -2 -11   3 139.112 118.166   2
   2  11  -3 89.5060 118.887   1
  -2 -11   2 229.358 110.533   2
   2  11  -2 153.998 96.5973   1
  -2 -11   1 19076.9 306.475   2
  -2  11   1 20389.8 350.945   1
   2  11  -1 20315.5 325.001   1
   2  11   0 370.845 79.5523   1
  -2 -11   0 197.323 96.9928   2
  -2  11   0 279.456 132.385   1
  -2 -11  -1 3696.98 146.749   2
   2  11   1 3931.47 140.524   1
  -2  11  -1 3699.12 186.948   1
  -2  11  -2 4563.91 193.885   1
  -2 -11  -2 4442.19 159.217   2
  -2  11  -3 4577.67 190.003   1
  -2 -11  -3 4962.14 167.405   2
  -2  11  -4 260.210 124.785   1
  -2 -11  -4 403.800 101.918   2
  -2  11  -5 255.507 124.622   1
  -2 -11  -5 308.692 108.002   2
  -2  11  -6 24753.2 448.902   1
  -2  11  -7 213.328 183.382   1
  -2  11  -8 567.073 141.462   1
   2  11   9 57.6015 186.342   3
  -2  11  -9-19.5857 139.690   1
  -2  11 -10 1053.15 188.111   1
   2  11  10 702.118 205.259   3
   2  11  11-76.0217 231.594   3
   2 -11  11-139.334 234.099   2
   2 -11  12 920.703 230.869   2
  -2 -12  11 289.952 193.744   2
  -2 -12  10 2062.30 263.959   2
  -2 -12   9 297.211 186.210   2
  -2 -12   8 6787.56 337.821   2
   2  12  -8 7307.00 327.134   1
   2  12  -7 21624.4 495.103   1
  -2 -12   7 21202.8 486.503   2
  -2 -12   6 65.1539 165.845   2
   2  12  -6 107.233 153.333   1
   2  12  -5 74.0852 140.527   1
  -2 -12   5 131.489 135.063   2
   2  12  -4 11528.8 320.970   1
  -2 -12   4 11188.3 314.776   2
   2  12  -3 4182.28 208.291   1
  -2 -12   3 4198.46 202.114   2
  -2 -12   2 5271.55 206.116   2
   2  12  -2 5218.67 200.433   1
  -2 -12   1 1438.69 129.735   2
   2  12  -1 1311.97 125.760   1
  -2  12   1 1364.86 160.184   1
   2  12   0 19221.5 308.451   1
  -2  12   0 19527.3 355.939   1
  -2 -12   0 19135.6 313.837   2
   2  12   1 57.9092 81.6693   1
  -2 -12  -1 218.212 92.2353   2
  -2  12  -1 211.284 135.988   1
  -2  12  -2 12041.7 291.102   1
  -2 -12  -2 12918.2 251.074   2
  -2 -12  -3 208.163 95.8186   2
  -2  12  -3 65.1534 117.999   1
  -2  12  -4-19.0434 142.258   1
  -2  12  -5 15193.4 351.686   1
  -2  12  -6 32750.4 528.551   1
  -2  12  -7 241.498 157.646   1
  -2  12  -8 2781.99 214.828   1
   2 -12   9 126.166 166.177   2
   2  12   9 124.261 156.857   3
  -2  12  -9 62.8383 157.606   1
   2 -12  10 119.801 170.902   2
   2  12  10 268.908 226.907   3
  -2  12 -10 320.880 174.371   1
   2 -12  11 3657.45 310.520   2
   2  12  11 3213.27 279.312   3
  -2 -13  11 57.8596 211.995   2
  -2 -13  10 186.022 186.205   2
  -2 -13   9 324.063 207.385   2
  -2 -13   8 1119.57 191.793   2
   2  13  -8 1606.10 221.878   1
   2  13  -7 5436.95 305.095   1
  -2 -13   7 4933.48 270.325   2
   2  13  -6 14095.7 398.977   1
  -2 -13   6 14095.0 396.571   2
  -2 -13   5 29.4821 143.268   2
   2  13  -5 24.8117 158.261   1
   2  13  -4 7595.14 289.605   1
  -2 -13   4 7895.60 272.821   2
  -2 -13   3 692.877 144.171   2
   2  13  -3 559.742 140.667   1
   2  13  -2 5435.15 210.818   1
  -2  13   2 5484.02 234.635   1
  -2 -13   2 5790.95 209.143   2
   2  13  -1 1913.36 140.133   1
  -2  13   1 2047.85 171.469   1
  -2 -13   1 1739.29 134.820   2
   2  13   0 483.712 95.7388   1
  -2 -13   0 450.979 105.347   2
  -2  13   0 401.227 133.717   1
  -2 -13  -1 1018.79 114.563   2
   2  13   1 912.617 109.098   1
  -2  13  -1 925.509 151.151   1
  -2  13  -2 19045.8 370.626   1
  -2  13  -3 3640.44 203.286   1
  -2  13  -4 11560.0 315.436   1
  -2  13  -5 2108.04 200.892   1
  -2  13  -6 6168.29 280.634   1
   2 -13   7 92.0307 139.257   2
  -2  13  -7 65.5039 161.615   1
   2 -13   8 180.510 162.572   2
  -2  13  -8 215.531 154.819   1
  -2  13  -9 81.0705 171.099   1
   2 -13   9 67.7663 182.015   2
   2 -13  10 2113.09 248.344   2
   2  13  10 2155.16 278.640   3
  -2  13 -10 2286.28 252.542   1
   2 -13  11 1153.58 258.540   2
  -2 -14  11 595.838 217.711   2
  -2 -14  10 394.449 211.638   2
  -2 -14   9 432.465 209.489   2
   2  14  -8 2889.53 254.665   1
  -2 -14   8 2691.05 252.255   2
   2  14  -7 8547.93 347.990   1
  -2 -14   7 8245.59 336.532   2
   2  14  -6 4934.23 271.496   1
  -2 -14   6 5316.64 284.256   2
   2  14  -5 5109.50 262.592   1
  -2 -14   5 5020.73 257.036   2
   2  14  -4 8405.15 304.267   1
  -2 -14   4 8199.15 280.720   2
  -2 -14   3 739.017 139.964   2
   2  14  -3 656.061 159.339   1
  -2 -14   2 115.437 119.367   2
  -2  14   2 215.422 143.502   1
   2  14  -2 124.169 121.652   1
   2  14  -1 98.3200 102.940   1
  -2 -14   1 200.516 103.666   2
  -2  14   1 83.2997 139.616   1
   2  14   0 344.209 97.4418   1
  -2  14   0 339.737 138.306   1
  -2  14  -1 752.126 157.966   1
  -2  14  -2 7908.52 271.392   1
  -2  14  -3 4889.36 235.291   1
  -2  14  -4 911.488 169.549   1
  -2  14  -5 22088.0 444.816   1
  -2  14  -6 442.880 165.153   1
  -2  14  -7 2118.40 219.570   1
  -2  14  -8 2062.35 228.685   1
  -2  14  -9 466.413 157.134   1
   2  14  10 1095.01 251.490   3
  -2  14 -10 887.045 226.627   1
   2 -14  10 729.926 192.320   2
  -2  14 -11 945.033 233.783   1
   2 -14  11 837.695 219.062   2
  -2 -15  10 38.8448 150.463   2
  -2 -15   9-143.895 138.489   2
   2  15  -9 48.2174 168.842   1
  -2 -15   8-263.168 189.062   2
   2  15  -8 10.4088 164.031   1
   2  15  -7 350.383 158.820   1
  -2 -15   7 406.120 174.409   2
  -2 -15   6 557.624 170.314   2
   2  15  -6 575.552 165.706   1
   2  15  -5 106.314 155.783   1
  -2 -15   5 56.4424 160.914   2
  -2 -15   4 453.549 143.288   2
   2  15  -4 386.627 156.146   1
  -2 -15   3 1562.12 160.365   2
   2  15  -3 1408.58 165.049   1
  -2  15   3 1846.30 190.120   1
  -2  15   2 149.742 157.936   1
   2  15  -2 42.2989 116.058   1
   2  15  -1 524.137 114.878   1
  -2  15   1 519.268 159.364   1
   2  15   0 254.633 99.7734   1
  -2  15   0 185.326 139.275   1
  -2  15  -1 529.859 167.449   1
  -2  15  -2 10655.2 310.369   1
  -2  15  -3 14768.5 366.497   1
  -2  15  -4 38.6205 170.063   1
  -2  15  -5 1346.04 186.891   1
  -2  15  -6-27.0840 144.898   1
  -2  15  -7 59.4395 174.181   1
  -2  15  -8 823.784 194.869   1
  -2  15  -9-202.636 172.082   1
  -2  15 -10 473.000 201.688   1
   2  15  10 188.696 198.096   3
  -2 -16  10-263.115 207.956   2
   2  16  -9 239.898 185.318   1
  -2 -16   9 332.904 184.598   2
  -2 -16   8 89.4016 171.541   2
   2  16  -8 85.0991 186.525   1
  -2 -16   7 1645.75 218.174   2
   2  16  -7 1734.19 227.342   1
  -2 -16   6 1385.78 179.971   2
   2  16  -6 1576.26 208.276   1
   2  16  -5 2130.52 227.825   1
  -2 -16   5 2044.34 203.521   2
  -2  16   4 332.760 153.937   1
   2  16  -4 139.458 168.333   1
   2  16  -3 5722.10 273.280   1
  -2  16   3 6217.68 279.715   1
   2  16  -2 2739.60 195.329   1
  -2  16   2 2650.24 197.832   1
   2  16  -1 781.679 128.866   1
  -2  16   1 641.760 165.096   1
  -2  16   0 565.795 160.256   1
   2  16   0 685.058 116.734   1
  -2  16  -1 580.478 154.774   1
  -2  16  -2 462.549 177.774   1
  -2  16  -3 129.440 156.676   1
  -2  16  -4 23.2324 154.706   1
  -2  16  -5 133.191 154.411   1
  -2  16  -6 143.051 177.864   1
  -2  16  -7 224.434 169.088   1
  -2  16  -8 135.685 172.626   1
  -2  16  -9 2006.98 264.222   1
  -2  16 -10 2649.04 272.770   1
  -2 -17   9-30.7537 209.190   2
   2  17  -8 3027.22 269.697   1
  -2 -17   8 2954.37 239.708   2
  -2 -17   7 969.612 199.562   2
   2  17  -7 650.841 173.989   1
   2  17  -6 469.348 151.920   1
   2  17  -5 1120.10 199.612   1
  -2  17   5 1537.71 177.930   1
   2  17  -4 13510.6 406.559   1
  -2  17   4 12565.6 367.360   1
  -2  17   3 313.817 169.121   1
   2  17  -3 134.174 172.454   1
  -2  17   2 47.8701 147.021   1
   2  17  -2 73.2660 143.276   1
   2  17  -1 121.209 104.260   1
  -2  17   1 52.2734 153.236   1
  -2  17   0 108.714 167.806   1
  -2  17  -1 4641.27 253.134   1
  -2  17  -2 7715.66 297.706   1
  -2  17  -3 588.609 160.237   1
  -2  17  -4 144.821 151.830   1
  -2  17  -5 227.160 176.559   1
  -2  17  -6-33.6428 173.885   1
  -2  17  -7 580.097 177.809   1
  -2  17  -8 1135.01 203.204   1
  -2  17  -9 2495.13 283.563   1
   2  18  -8 294.054 203.657   1
   2  18  -7 1555.44 235.909   1
   2  18  -6 617.409 169.916   1
  -2  18   6 521.772 180.770   1
   2  18  -5 954.064 157.770   1
  -2  18   5 901.801 183.721   1
  -2  18   4 636.895 183.333   1
   2  18  -4 936.359 195.880   1
  -2  18   3 196.905 169.508   1
   2  18  -3 130.632 163.946   1
  -2  18   2 2057.75 223.562   1
   2  18  -2 2057.57 185.792   1
   2  18  -1 2490.98 176.703   1
  -2  18   1 2565.37 215.263   1
  -2  18   0 2298.60 229.197   1
  -2  18  -1 1727.65 194.423   1
  -2  18  -2 287.841 146.245   1
  -2  18  -3 351.239 157.356   1
  -2  18  -4 52.2413 138.016   1
  -2  18  -5 963.956 182.399   1
  -2  18  -6 1001.01 209.987   1
  -2  18  -7 324.413 207.108   1
  -2  18  -8 348.158 195.291   1
   2  19  -7 982.570 213.186   1
   2  19  -6 208.053 175.080   1
  -2  19   6 182.299 165.457   1
   2  19  -5 500.667 141.482   1
  -2  19   5 90.8762 183.175   1
  -2  19   4 1923.59 203.628   1
   2  19  -4 1923.12 212.453   1
  -2  19   3 1370.17 214.319   1
   2  19  -3 926.180 183.967   1
  -2  19   2 1494.07 217.363   1
   2  19  -2 1020.46 145.663   1
  -2  19   1 740.613 180.327   1
  -2  19   0 1900.54 208.537   1
  -2  19  -1 1309.38 185.277   1
  -2  19  -2 532.178 172.526   1
  -2  19  -3-110.126 150.437   1
  -2  19  -4 1192.17 177.884   1
  -2  19  -5 599.310 175.699   1
  -2  19  -6 526.112 180.784   1
  -2  19  -7 3191.48 275.524   1
   2  20  -6 228.823 199.317   1
  -2  20   5 179.088 152.576   1
   2  20  -5 423.402 137.398   1
  -2  20   4 238.010 160.717   1
   2  20  -4 481.717 178.100   1
  -2  20   3 990.399 186.411   1
   2  20  -3 923.589 173.831   1
   2  20  -2 2041.98 192.340   1
  -2  20   2 2059.22 233.697   1
  -2  20   1 450.730 184.866   1
  -2  20   0 667.265 167.880   1
  -2  20  -1 150.992 160.938   1
  -2  20  -2 109.880 159.183   1
  -2  20  -3 256.376 156.768   1
  -2  20  -4 261.699 139.095   1
  -2  20  -5 1017.62 206.803   1
  -2  20  -6 593.884 227.447   1
  -2  21   5 555.053 184.441   1
   2  21  -5 735.647 177.755   1
  -2  21   4 284.432 183.388   1
   2  21  -4 59.3717 192.890   1
  -2  21   3 461.151 149.934   1
   2  21  -3 813.480 167.322   1
  -2  21   2-34.0401 167.492   1
  -2  21   1 22.0965 191.529   1
  -2  21   0 406.337 180.562   1
  -2  21  -1 597.352 162.836   1
  -2  21  -2 964.436 167.021   1
  -2  21  -3 457.202 165.326   1
  -2  21  -4 355.873 150.315   1
  -2  22   4 91.5826 159.407   1
   2  22  -4 204.260 157.115   1
  -2  22   3-53.7798 165.030   1
   2  22  -3 88.5487 197.798   1
  -2  22   2 6.21354 177.981   1
  -2  22   1 675.836 192.874   1
  -2  22   0 56.5503 169.685   1
  -2  22  -1 2401.89 243.540   1
  -2  22  -2 656.566 191.924   1
  -3   0  14 1044.37 178.108   2
  -3   0  13-150.500 184.796   2
  -3   0  12-46.3238 158.397   2
  -3   0  11-434.136 164.501   2
  -3   0  10 34865.3 583.314   2
  -3   0   9 13.0570 143.347   2
  -3   0   8 2587.89 197.775   2
  -3   0   7 36.4731 127.102   2
  -3   0   6 53549.7 591.227   2
  -3   0   5 22.8454 112.667   2
  -3   0   4 1028.92 119.181   2
  -3   0   3-1.87873 97.4887   2
  -3   0   2 9353.81 197.160   2
  -3   0   1-20.8608 98.1119   0
  -3   0   1 160.948 86.8389   2
  -3   0   0 2956.36 125.525   2
  -3   0   0 2699.90 122.224   0
   3   0   1 22.9819 60.2655   3
  -3   0  -1-57.3648 82.9299   2
   3   0   2 17760.2 257.446   3
  -3   0  -2 17214.2 266.417   2
  -3   0  -3 36.0672 42.1772   1
   3   0   3-72.3321 91.4913   3
   3   0   4 117591. 761.948   3
  -3   0  -4 119920. 452.498   1
  -3   0  -4 118252. 783.999   2
   3   0   5-42.2471 114.234   3
   3   0   6 11259.7 293.836   3
   3   0   7-5.36281 158.430   3
   3   0   8 759.813 181.707   3
   3   0   9-197.224 188.719   3
   3   0  10 135.879 168.511   3
   3   0  11-18.4786 157.082   3
   3   0  12 2354.39 244.364   3
   3   0  13 116.110 216.642   3
  -3  -1  13 263.234 177.805   2
  -3  -1  12 671.883 184.836   2
  -3   1  12 301.449 153.595   2
  -3  -1  11 324.173 174.364   2
  -3   1  11 98.5153 169.350   2
  -3  -1  10 2679.50 223.754   2
  -3   1  10 2691.01 209.834   2
  -3  -1   9 5715.88 263.786   2
  -3   1   9 5378.57 250.234   2
  -3  -1   8 390.707 153.495   2
  -3   1   8 379.317 153.335   2
  -3  -1   7 1357.62 163.149   2
  -3   1   7 1029.85 134.107   2
  -3   1   6 1918.46 151.554   2
  -3  -1   6 2054.51 163.430   2
  -3  -1   5 11473.0 279.496   2
  -3   1   5 11488.4 264.266   2
  -3   1   4 6293.61 188.853   2
  -3  -1   4 6315.28 210.578   2
  -3   1   3 4087.03 192.045   0
  -3   1   3 4097.96 151.010   2
  -3  -1   3 4223.98 171.019   2
  -3  -1   2 34499.8 373.566   2
  -3   1   2 35265.0 429.062   0
  -3   1   1 51840.3 412.772   2
  -3  -1   1 53236.0 444.417   2
  -3   1   1 53366.0 473.754   0
  -3   1   0 65278.9 461.796   2
  -3   1   0 65865.2 474.416   0
   3   1   0 66959.8 405.501   3
  -3  -1   0 67930.3 473.164   0
  -3  -1   0 64871.0 472.850   2
  -3  -1  -1 5847.86 128.894   0
   3   1   1 6173.56 145.404   3
  -3   1  -1 6031.76 157.534   2
  -3  -1  -1 5709.67 160.496   2
  -3   1  -2 24.2753 71.4066   2
  -3  -1  -2 36.8877 76.8804   2
   3   1   2 77.1344 76.4627   3
   3  -1   2 49.9508 76.9734   3
  -3   1  -3 43571.1 303.484   1
   3   1   3 45219.1 443.459   3
  -3  -1  -3 45319.1 241.699   1
   3  -1   3 44011.0 430.488   3
  -3   1  -3 45382.1 455.822   2
  -3  -1  -3 44633.6 453.717   2
  -3  -1  -4 6239.26 210.503   2
  -3   1  -4 6184.13 122.705   1
   3  -1   4 5965.56 198.354   3
   3   1   4 6278.14 205.892   3
   3  -1   5 10317.6 259.999   3
   3   1   5 10546.4 266.971   3
   3  -1   6 175.195 128.449   3
   3   1   6 145.799 124.842   3
   3  -1   7 19894.4 399.755   3
   3   1   7 20257.0 405.776   3
   3  -1   8 5710.98 267.497   3
   3   1   8 5762.08 265.598   3
   3  -1   9 204.490 174.540   3
   3   1   9 79.3521 181.398   3
   3   1  10 833.260 204.737   3
   3  -1  10 1048.72 185.795   3
   3  -1  11 738.997 200.242   3
   3   1  11 657.283 214.124   3
   3   1  12 257.846 196.173   3
   3  -1  12 77.3368 192.229   3
   3  -1  13 896.018 211.709   3
   3   1  13 1304.78 214.771   3
  -3   2  13 137.034 208.979   0
  -3  -2  13-84.2108 143.529   2
  -3   2  12 132.267 175.146   0
  -3  -2  12 63.6958 157.286   2
  -3   2  11 9406.44 366.696   0
  -3  -2  11 9784.48 360.084   2
  -3   2  11 9869.14 344.616   2
  -3  -2  10 12097.3 384.685   2
  -3   2  10 11067.4 335.804   2
  -3   2   9 1198.60 157.287   2
  -3  -2   9 1195.30 192.188   2
  -3   2   8 1856.54 164.542   2
  -3  -2   8 2156.27 201.486   2
  -3   2   7 1997.24 154.740   2
  -3  -2   7 2072.03 175.137   2
  -3   2   6 10825.7 261.639   2
  -3  -2   6 11035.6 295.634   2
  -3   2   5 23187.7 426.080   0
  -3   2   5 22948.8 349.546   2
  -3  -2   5 23575.6 399.881   2
  -3   2   4 11170.7 235.257   2
  -3  -2   4 11664.4 274.427   2
  -3   2   4 10781.0 291.664   0
  -3   2   3 3444.33 137.779   2
  -3  -2   3 3661.79 161.466   2
  -3   2   3 3424.82 177.501   0
  -3   2   2 17483.3 246.855   2
  -3  -2   2 18006.1 287.814   2
  -3   2   2 17334.9 307.980   0
  -3   2   1 171732. 715.662   2
  -3   2   1 170661. 858.409   0
  -3  -2   1 173666. 814.057   2
  -3  -2   0 54755.6 452.958   2
   3   2   0 56427.3 364.784   3
  -3   2   0 54903.1 407.248   2
  -3  -2  -1 4819.83 117.185   0
   3   2   1 5228.80 136.543   3
  -3   2  -1 5060.33 148.210   2
  -3  -2  -1 4841.87 154.128   2
   3   2   2 43235.6 399.439   3
   3  -2   2 43550.6 403.243   3
  -3   2  -2 43172.2 410.333   2
  -3  -2  -2 41851.8 414.242   2
  -3   2  -3 21730.7 236.911   1
   3   2   3 22002.7 315.199   3
  -3   2  -3 22143.9 326.388   2
  -3  -2  -3 20980.0 316.804   2
   3  -2   3 21902.7 313.368   3
   3  -2   4 69449.9 575.878   3
  -3   2  -4 71733.8 424.245   1
   3   2   4 70781.5 596.672   3
  -3  -2  -4 69887.5 605.740   2
   3   2   5 14111.9 304.943   3
  -3   2  -5 14343.7 208.822   1
   3  -2   5 13696.9 287.892   3
   3   2   6 7536.00 260.535   3
   3  -2   6 7865.40 245.460   3
   3  -2   7 497.235 156.574   3
   3   2   7 559.003 164.938   3
   3  -2   8 25948.8 469.912   3
   3   2   8 27930.7 505.145   3
   3   2   9 203.248 176.927   3
   3  -2   9 100.042 158.828   3
   3  -2  10 2268.27 209.687   3
   3   2  10 2513.67 233.688   3
   3  -2  11 108.433 175.314   3
   3   2  11-48.4711 172.743   3
   3   2  12-193.412 185.408   3
   3  -2  12-41.6113 180.878   3
   3  -2  13 1392.11 232.213   3
   3   2  13 1533.53 240.721   3
  -3   3  13-77.9488 198.899   0
  -3  -3  13 428.759 192.574   2
  -3   3  12 760.761 182.035   0
  -3  -3  12 730.708 188.494   2
  -3  -3  11 2067.67 231.206   2
  -3   3  11 1885.86 238.393   0
  -3  -3  10 6762.00 323.499   2
  -3   3  10 7151.60 280.164   2
  -3   3  10 7367.73 332.185   0
  -3   3   9 10659.1 372.167   0
  -3  -3   9 10961.4 364.597   2
  -3   3   9 10459.5 310.879   2
  -3   3   8-83.9031 177.531   0
  -3   3   8 101.468 112.742   2
  -3  -3   8 124.210 143.778   2
  -3   3   7 1270.01 127.217   2
  -3  -3   7 1014.64 166.593   2
  -3   3   7 967.562 171.290   0
  -3   3   6 4652.11 182.784   2
  -3  -3   6 4984.40 226.177   2
  -3   3   6 4332.46 240.998   0
  -3   3   5 2005.70 125.817   2
  -3  -3   5 2359.99 171.329   2
  -3   3   5 2095.04 182.451   0
  -3   3   4 23316.8 314.625   2
  -3  -3   4 23939.1 387.490   2
  -3   3   4 22911.8 406.498   0
  -3   3   3 2700.67 118.317   2
  -3  -3   3 2801.54 163.979   2
  -3   3   3 2971.06 174.407   0
  -3   3   2 749.057 81.6094   2
  -3   3   2 732.062 127.863   0
  -3  -3   2 554.041 117.572   2
  -3   3   1 3039.34 109.966   2
  -3   3   1 3002.65 152.969   0
  -3  -3   1 3000.32 144.729   2
   3   3  -1 3301.76 85.7247   3
  -3  -3   0 14482.0 254.065   2
  -3   3   0 14880.2 221.965   2
   3   3   0 15658.8 194.993   3
  -3  -3  -1 26446.3 256.511   0
   3   3   1 27158.4 288.528   3
  -3   3  -1 25935.8 298.554   2
  -3  -3  -1 25590.6 321.450   2
  -3  -3  -2 921.357 47.6782   0
   3   3   2 999.151 95.8124   3
  -3   3  -2 946.447 100.411   2
  -3  -3  -2 949.924 108.025   2
   3   3   3 4537.83 166.520   3
   3  -3   3 4613.17 167.332   3
  -3   3  -3 4601.16 129.594   1
  -3  -3  -3 4251.30 160.806   2
  -3   3  -4 38706.3 340.283   1
   3   3   4 38078.5 446.761   3
  -3  -3  -4 37699.4 448.883   2
   3  -3   4 36979.1 431.241   3
  -3   3  -5 47.6072 64.3433   1
   3   3   5 35.9412 111.199   3
   3  -3   5 52.2889 106.980   3
   3  -3   6 695.378 130.049   3
   3   3   6 800.935 143.812   3
   3  -3   7 1327.60 169.068   3
   3   3   7 1543.29 184.338   3
   3   3   8 45369.3 634.281   3
   3  -3   8 45189.2 600.557   3
   3  -3   9 2574.36 211.675   3
   3   3   9 2608.90 224.703   3
   3  -3  10 4098.43 244.333   3
   3   3  10 4655.34 283.749   3
   3  -3  11 98.2779 174.097   3
   3   3  11-84.3477 195.786   3
   3  -3  12 1393.49 195.331   3
   3   3  12 1595.40 222.768   3
   3  -3  13-32.3492 142.171   3
   3   3  13-131.790 205.991   3
  -3   4  13 380.719 201.789   0
  -3  -4  13 910.879 198.648   2
  -3   4  12-63.3407 176.782   0
  -3  -4  12 83.6101 174.600   2
  -3  -4  11 243.224 180.185   2
  -3   4  11-108.595 197.447   0
  -3   4  10 113.988 169.349   0
  -3  -4  10 270.329 178.050   2
  -3   4   9 330.829 162.425   0
  -3  -4   9 427.257 183.374   2
  -3   4   8 2101.37 154.703   2
  -3  -4   8 1897.90 211.494   2
  -3   4   8 1994.06 224.042   0
  -3   4   7 6879.57 222.459   2
  -3  -4   7 7644.92 289.747   2
  -3   4   7 6789.93 287.957   0
  -3   4   6 13875.1 279.948   2
  -3  -4   6 14617.2 358.002   2
  -3   4   6 13839.0 365.343   0
  -3   4   5 1605.37 114.856   2
  -3  -4   5 1609.37 172.631   2
  -3   4   5 1527.59 174.211   0
  -3   4   4 20271.1 282.712   2
  -3  -4   4 20775.4 375.531   2
  -3   4   4 19555.6 382.494   0
  -3  -4   3 22147.9 364.606   2
  -3   4   3 22443.3 385.290   0
  -3   4   2 980.209 75.9923   2
  -3  -4   2 1000.82 111.962   2
  -3   4   2 1060.28 128.588   0
  -3  -4   1 9307.24 218.719   2
   3   4  -1 10300.8 135.140   3
  -3   4   1 9461.53 169.993   2
  -3  -4   0 9850.22 219.560   2
   3   4   0 10134.1 163.858   3
  -3   4   0 10225.8 179.719   2
  -3   4  -1 96.9891 70.0270   2
   3   4   1 42.7339 68.3213   3
  -3  -4  -1 118.292 92.9127   2
  -3  -4  -2 32543.1 219.454   0
   3   4   2 32683.2 352.423   3
  -3   4  -2 34131.8 371.538   2
  -3  -4  -2 33094.2 385.246   2
   3   4   3 25160.3 341.463   3
  -3   4  -3 25123.4 288.656   1
  -3  -4  -3 24900.4 348.158   2
   3   4   4 1285.22 132.369   3
   3  -4   4 1218.84 131.335   3
  -3   4  -4 1374.87 99.4275   1
  -3  -4  -4 1138.30 134.529   2
  -3   4  -5 11597.2 213.171   1
   3  -4   5 12341.6 278.112   3
  -3  -4  -5 11607.5 285.528   2
   3   4   5 12282.4 293.488   3
  -3   4  -6 5897.29 176.725   1
   3  -4   6 6030.55 219.166   3
   3   4   6 5484.32 225.263   3
   3   4   7 2937.21 211.043   3
   3  -4   7 3007.22 188.291   3
   3  -4   8 25845.4 456.269   3
   3   4   8 26838.8 504.361   3
   3  -4   9 9283.29 313.844   3
   3   4   9 9641.80 357.159   3
   3  -4  10 3432.31 238.615   3
   3   4  10 2773.56 249.640   3
   3   4  11 219.396 195.880   3
   3  -4  11 97.0318 177.986   3
   3   4  12-62.9843 169.206   3
   3  -4  12 270.251 139.999   3
   3  -4  13 159.756 180.882   3
  -3   5  13 57.3400 189.187   0
  -3  -5  13 60.1209 194.104   2
  -3   5  12-35.4164 180.713   0
  -3  -5  12 294.413 176.372   2
  -3  -5  11 8179.60 358.550   2
  -3   5  11 6879.22 317.688   0
  -3   5  10 7908.85 339.073   0
  -3  -5  10 8755.93 354.611   2
  -3   5   9 218.737 183.187   0
  -3  -5   9 815.135 192.643   2
  -3   5   8 583.790 174.915   0
  -3  -5   8 706.561 190.476   2
  -3   5   7 197.055 165.614   0
  -3  -5   7 202.647 168.176   2
  -3   5   6 6528.95 198.040   2
  -3  -5   6 6936.49 272.799   2
  -3   5   6 6594.79 270.320   0
  -3   5   5 15610.9 261.996   2
  -3  -5   5 15817.3 359.481   2
  -3   5   5 15424.7 366.629   0
  -3   5   4 6546.43 163.586   2
  -3  -5   4 6813.58 243.852   2
  -3   5   4 6841.58 250.335   0
  -3   5   3 1558.56 87.9718   2
  -3  -5   3 1700.87 157.965   2
  -3   5   3 1676.35 156.485   0
  -3   5   2 14520.4 198.897   2
  -3  -5   2 14750.5 286.857   2
  -3  -5   1 3718.95 158.349   2
   3   5  -1 4235.46 94.9202   3
  -3   5   1 4125.50 115.884   2
  -3  -5   0 493.225 106.113   2
  -3   5   0 404.123 68.0473   2
   3   5   0 395.041 58.2150   3
  -3  -5  -1 12578.0 247.587   2
  -3   5  -1 13037.0 214.847   2
   3   5   1 12266.8 207.717   3
  -3   5  -2 11098.2 214.797   1
   3   5   2 11589.2 222.420   3
  -3  -5  -2 11079.5 241.468   2
  -3   5  -3 2217.71 118.032   1
   3   5   3 2208.12 143.064   3
  -3  -5  -3 2294.46 138.728   2
  -3   5  -4 3390.36 133.660   1
   3   5   4 3116.30 166.655   3
  -3  -5  -4 3210.17 167.430   2
  -3   5  -5 19497.6 291.428   1
   3  -5   5 19281.3 338.224   3
   3   5   5 19169.1 364.178   3
  -3  -5  -5 19228.5 358.503   2
  -3   5  -6 597.910 103.458   1
   3   5   6 747.475 149.824   3
   3  -5   6 462.222 124.646   3
   3  -5   7 2.46846 126.254   3
   3   5   7 36.1282 159.911   3
   3   5   8 16613.9 413.416   3
   3  -5   8 17360.3 386.172   3
   3   5   9 10398.5 353.034   3
   3  -5   9 11028.9 326.840   3
   3  -5  10 5279.58 271.424   3
   3   5  10 5072.56 302.699   3
   3  -5  11 341.771 180.692   3
   3   5  11 94.7922 190.228   3
   3  -5  12 527.023 161.203   3
   3   5  12 93.7391 169.656   3
   3  -5  13 232.561 197.292   3
  -3  -6  12 650.740 196.234   2
  -3   6  12 913.398 196.394   0
  -3  -6  11 5040.15 288.710   2
  -3   6  11 4944.87 291.750   0
  -3   6  10 145.569 153.957   0
  -3  -6  10 288.273 196.329   2
  -3  -6   9 4992.87 294.547   2
  -3   6   9 4317.48 274.007   0
  -3  -6   8 1189.86 183.731   2
  -3   6   8 1125.62 183.947   0
  -3  -6   7 5315.46 262.141   2
  -3   6   7 5824.57 275.171   0
  -3   6   6 43.9529 142.264   0
  -3  -6   6 118.447 148.382   2
  -3  -6   5 32093.2 510.863   2
  -3   6   5 34506.3 529.863   0
  -3  -6   4 1584.70 159.094   2
  -3   6   4 1692.44 173.008   0
  -3   6   3 6542.04 138.308   2
  -3  -6   3 6683.10 230.018   2
  -3   6   2 511.571 61.4051   2
  -3  -6   2 444.535 113.911   2
  -3  -6   1 31553.2 395.234   2
   3   6  -1 32918.4 246.813   3
  -3   6   1 32585.1 281.426   2
  -3  -6   0 5332.44 181.925   2
   3   6   0 5553.05 128.414   3
  -3   6   0 5818.38 138.051   2
  -3  -6  -1 27982.2 362.408   2
   3   6   1 28306.1 311.577   3
  -3   6  -1 28961.2 318.436   2
  -3   6  -2 4948.75 168.516   1
   3   6   2 5321.41 164.672   3
  -3  -6  -2 4740.77 180.072   2
   3   6   3 7028.13 212.125   3
  -3   6  -3 7144.69 186.745   1
  -3  -6  -3 7244.84 213.682   2
  -3   6  -4 15256.0 262.724   1
   3   6   4 15137.6 312.344   3
  -3  -6  -4 14341.6 295.475   2
  -3   6  -5 7988.51 207.715   1
  -3  -6  -5 7733.03 250.693   2
   3   6   5 7637.10 253.467   3
  -3   6  -6 237.006 100.181   1
   3  -6   6 415.296 143.620   3
   3   6   6 196.217 135.147   3
   3   6   7 7691.36 290.539   3
   3  -6   7 7537.66 258.812   3
   3   6   8 209.381 188.742   3
   3  -6   8 158.630 141.660   3
   3  -6   9 999.850 174.507   3
   3   6   9 1058.57 208.003   3
   3  -6  10 1364.33 186.469   3
   3   6  10 1415.79 235.176   3
   3  -6  11 888.447 191.073   3
   3   6  11 862.119 207.922   3
   3   6  12-5.64731 163.137   3
   3  -6  12-78.4775 147.294   3
   3  -6  13-200.068 188.054   3
  -3   7  12 610.660 168.893   0
  -3  -7  12 413.490 198.457   2
  -3   7  11 482.016 193.209   0
  -3  -7  11 326.770 193.374   2
  -3   7  10 15.9911 186.358   0
  -3  -7  10 221.835 198.822   2
  -3   7   9 674.726 178.293   0
  -3  -7   9 824.285 201.586   2
  -3  -7   8 12803.6 395.697   2
  -3   7   8 13027.9 388.534   0
  -3  -7   7 2152.94 208.591   2
  -3   7   7 2453.58 209.701   0
  -3  -7   6 5761.56 272.856   2
  -3   7   6 6226.71 274.373   0
  -3   7   5 1974.15 192.474   0
  -3  -7   5 2412.75 200.228   2
  -3  -7   4 20381.9 398.493   2
  -3  -7   3 120.458 125.123   2
  -3  -7   2 1987.89 142.822   2
  -3  -7   1 438.638 105.637   2
   3   7  -1 458.842 49.9716   3
  -3   7   1 439.981 55.5710   2
  -3   7   0-1.03561 56.8467   2
  -3  -7   0-48.4840 102.773   2
   3   7   0 20.5821 57.7637   3
  -3  -7  -1 9395.18 230.883   2
   3   7   1 9391.63 194.591   3
  -3  -7  -2 366.154 105.461   2
   3   7   2 215.361 82.6023   3
  -3   7  -2 279.346 108.044   1
   3   7   3 18900.0 321.510   3
  -3   7  -3 19181.9 301.490   1
  -3  -7  -3 18613.6 316.640   2
  -3  -7  -4 585.185 113.543   2
  -3   7  -4 522.037 110.145   1
   3   7   4 477.227 129.312   3
  -3   7  -5 160.446 106.083   1
  -3  -7  -5 61.7062 124.646   2
   3   7   5 46.2286 117.026   3
  -3   7  -6 6607.73 216.602   1
   3   7   6 6138.67 259.248   3
  -3   7  -7 438.542 118.853   1
   3   7   7 341.437 174.492   3
   3   7   8 561.383 167.717   3
   3  -7   8 274.588 163.104   3
   3  -7   9 4055.89 239.922   3
   3   7   9 4106.93 279.386   3
   3  -7  10 121.737 127.355   3
   3   7  10 9.80585 212.721   3
   3  -7  11 271.583 170.244   3
   3   7  11 503.695 217.790   3
   3  -7  12 899.211 171.259   3
   3   7  12 817.742 232.636   3
  -3   8  12 1437.44 181.457   0
  -3  -8  12 1973.23 265.543   2
  -3   8  11 648.011 188.233   0
  -3  -8  11 658.538 218.100   2
  -3  -8  10 3146.13 268.991   2
  -3   8  10 3306.44 243.074   0
  -3   8   9 286.868 180.912   0
  -3  -8   9 208.880 185.975   2
  -3   8   8 1216.89 213.951   0
  -3  -8   8 887.412 200.925   2
  -3   8   7 4832.62 256.371   0
  -3  -8   7 4350.28 262.136   2
  -3  -8   6 24391.0 490.654   2
  -3  -8   5 11316.3 330.006   2
  -3  -8   4 68.2068 153.488   2
  -3  -8   3 5831.80 225.596   2
  -3  -8   2 296.653 121.731   2
  -3  -8   1 984.298 117.217   2
  -3  -8   0 6480.23 202.071   2
   3   8   0 6429.37 151.595   3
   3   8   1 1630.14 108.825   3
  -3   8  -1 1462.30 126.188   1
  -3   8  -2 2147.60 144.187   1
   3   8   2 2312.05 127.511   3
  -3  -8  -2 2219.59 137.864   2
  -3   8  -3 26708.6 368.925   1
   3   8   3 27197.0 395.280   3
  -3  -8  -3 26564.4 378.522   2
  -3  -8  -4 29.6392 109.537   2
  -3   8  -4 131.972 103.159   1
   3   8   4 89.1258 125.339   3
  -3   8  -5 294.600 118.405   1
  -3  -8  -5 404.506 127.953   2
   3   8   5 293.249 139.187   3
  -3   8  -6 30704.9 438.558   1
   3   8   6 30473.9 506.504   3
  -3   8  -7 5467.14 224.415   1
   3   8   7 5075.60 270.086   3
   3   8   8 51.0955 158.707   3
   3   8   9 2137.98 233.498   3
   3   8  10 399.910 208.163   3
   3   8  11-79.1828 203.431   3
   3   8  12 1990.67 276.433   3
  -3   9  11 26.2603 148.168   0
  -3  -9  11 146.527 201.744   2
  -3   9  10 409.372 189.252   0
  -3  -9  10 276.570 186.970   2
  -3   9   9 166.905 144.551   0
  -3  -9   9 149.771 192.568   2
  -3  -9   8 3612.23 266.160   2
  -3  -9   7 8416.42 331.032   2
  -3  -9   6 139.901 180.505   2
  -3  -9   5 3480.94 222.530   2
  -3  -9   4 65.1837 152.612   2
  -3  -9   3 2294.83 175.768   2
  -3  -9   2-11.5321 103.689   2
   3   9  -1 1150.92 112.259   1
  -3  -9   1 1038.12 127.777   2
   3   9   0 3002.00 134.505   1
  -3  -9   0 3023.47 158.000   2
   3   9   0 2751.08 115.553   3
  -3  -9  -1 2372.07 143.680   2
  -3   9  -1 2307.95 156.320   1
   3   9   1 2504.15 128.158   3
  -3   9  -2 3387.65 161.440   1
   3   9   2 3472.16 157.179   3
  -3  -9  -2 3504.27 168.600   2
  -3   9  -3 13814.8 285.818   1
   3   9   3 14517.9 303.203   3
  -3  -9  -3 14589.5 298.264   2
   3   9   4 20140.5 380.694   3
  -3   9  -4 20591.7 346.065   1
  -3  -9  -4 21111.6 367.795   2
  -3   9  -5 52.4422 124.347   1
  -3  -9  -5 22.8199 128.860   2
   3   9   5 100.209 144.450   3
  -3   9  -6 9309.61 273.085   1
   3   9   6 9361.31 313.469   3
  -3   9  -7 1133.14 145.641   1
   3   9   7 1140.72 190.551   3
  -3   9  -8 166.274 120.743   1
   3   9   8 182.804 180.270   3
   3   9   9 652.173 192.135   3
   3   9  10 396.544 184.934   3
   3   9  11 3190.18 262.524   3
  -3 -10  11 300.734 211.833   2
  -3 -10  10 1928.99 246.728   2
  -3 -10   9 7780.35 360.461   2
  -3 -10   8 88.2073 179.017   2
  -3 -10   7 22282.3 504.469   2
  -3 -10   6 3935.53 247.827   2
  -3 -10   5 305.522 153.029   2
  -3 -10   4 5404.54 254.739   2
   3  10  -3 4162.75 200.188   1
  -3 -10   3 4189.54 221.012   2
   3  10  -2 5789.24 211.186   1
  -3 -10   2 5413.82 212.344   2
  -3 -10   1 758.441 129.388   2
   3  10  -1 524.919 100.775   1
  -3 -10   0 11822.0 272.614   2
   3  10   0 11937.2 244.078   1
  -3 -10  -1 5304.50 193.916   2
  -3  10  -1 5366.86 213.638   1
  -3  10  -2 14601.1 303.397   1
  -3 -10  -2 15772.4 311.688   2
  -3 -10  -3 505.080 114.076   2
  -3  10  -3 658.652 134.530   1
   3  10   3 725.751 130.408   3
  -3  10  -4 7201.81 228.932   1
   3  10   4 7783.95 263.955   3
  -3 -10  -4 7846.32 245.986   2
  -3  10  -5 6385.77 246.103   1
  -3 -10  -5 6606.05 241.028   2
   3  10   5 6372.66 263.373   3
  -3  10  -6 1403.57 162.845   1
   3  10   6 1107.29 182.099   3
  -3  10  -7 175.673 145.150   1
   3  10   7 437.835 186.163   3
  -3  10  -8 181.532 139.111   1
   3  10   8-7.00500 196.121   3
   3  10   9 88.3776 200.067   3
   3  10  10 1669.12 241.537   3
   3  10  11 767.310 251.090   3
  -3 -11  11 726.300 207.481   2
  -3 -11  10 492.304 215.482   2
  -3 -11   9 71.3318 210.319   2
  -3 -11   8-99.3928 163.788   2
  -3 -11   7 19578.6 483.553   2
  -3 -11   6 1516.67 197.290   2
  -3 -11   5 65.0195 173.049   2
   3  11  -4 8443.77 285.362   1
  -3 -11   4 8947.96 312.771   2
   3  11  -3 2601.65 175.874   1
  -3 -11   3 2699.27 198.458   2
   3  11  -2 299.551 112.887   1
  -3 -11   2 554.186 131.031   2
  -3 -11   1 1382.36 150.902   2
   3  11  -1 1300.84 123.173   1
  -3 -11   0 3281.52 173.821   2
   3  11   0 3457.51 155.106   1
  -3  11   0 3408.78 193.094   1
  -3 -11  -1 1342.22 136.496   2
  -3  11  -1 1227.83 160.890   1
  -3  11  -2 325.934 137.514   1
  -3 -11  -2 276.081 115.616   2
  -3  11  -3 5163.55 220.418   1
  -3 -11  -3 5904.94 213.564   2
  -3 -11  -4 683.384 134.561   2
  -3  11  -4 788.430 156.330   1
   3  11   5 41502.6 592.110   3
  -3  11  -5 40599.4 544.126   1
  -3 -11  -5 42972.5 558.207   2
  -3  11  -6 16450.0 367.914   1
   3  11   6 17065.2 419.238   3
  -3  11  -7 2972.61 211.880   1
   3  11   7 3155.54 240.456   3
  -3  11  -8-6.76441 156.365   1
   3  11   8-53.9982 168.222   3
   3  11   9 1879.55 225.204   3
   3  11  10 515.239 223.119   3
   3  11  11 131.045 242.164   3
  -3 -12  11 3.61751 191.531   2
  -3 -12  10-194.131 208.341   2
  -3 -12   9 186.655 192.047   2
  -3 -12   8 1481.44 238.742   2
  -3 -12   7 4313.94 298.020   2
  -3 -12   6-58.2907 171.463   2
   3  12  -5 819.305 169.492   1
  -3 -12   5 650.691 189.203   2
  -3 -12   4 564.604 168.583   2
   3  12  -4 439.271 152.487   1
   3  12  -3 1234.34 158.647   1
  -3 -12   3 1670.58 176.164   2
   3  12  -2 7264.27 245.073   1
  -3 -12   2 6684.28 246.235   2
  -3 -12   1 8789.30 262.686   2
   3  12  -1 9022.80 252.013   1
  -3 -12   0 8650.60 253.861   2
  -3  12   0 8329.29 277.792   1
  -3 -12  -1 1399.09 149.217   2
  -3  12  -1 1515.63 172.433   1
  -3  12  -2 11613.2 302.034   1
  -3 -12  -2 12474.5 289.142   2
  -3 -12  -3-34.0725 109.393   2
  -3  12  -3-52.6753 133.707   1
  -3  12  -4 10926.2 309.779   1
  -3 -12  -4 11215.5 292.618   2
  -3  12  -5 1301.25 177.192   1
  -3 -12  -5 1634.81 177.213   2
  -3  12  -6 430.548 151.477   1
   3  12   6 387.218 185.693   3
  -3  12  -7 4845.65 265.730   1
   3  12   7 5279.06 288.081   3
  -3  12  -8 54.3752 151.013   1
   3  12   8 152.300 193.177   3
   3  12   9 164.992 182.309   3
   3  12  10-29.6964 168.679   3
  -3 -13  10 630.338 197.631   2
  -3 -13   9 460.223 181.428   2
  -3 -13   8 5138.57 309.529   2
  -3 -13   7 257.356 178.674   2
  -3 -13   6 1680.75 228.344   2
   3  13  -5 618.496 181.742   1
  -3 -13   5 795.308 172.562   2
  -3 -13   4 900.277 164.510   2
   3  13  -4 796.884 160.792   1
   3  13  -3 4513.52 223.623   1
  -3 -13   3 4677.20 227.600   2
  -3 -13   2 606.802 143.767   2
   3  13  -2 691.673 122.499   1
  -3 -13   1 6259.06 233.073   2
   3  13  -1 6312.53 220.876   1
  -3  13   1 6063.27 254.638   1
  -3 -13   0 3419.74 194.273   2
  -3  13   0 3154.14 222.183   1
  -3 -13  -1 1355.51 146.588   2
  -3  13  -1 1243.94 181.644   1
  -3  13  -2 3283.99 214.269   1
  -3 -13  -2 3544.03 192.436   2
  -3  13  -3 3039.28 196.748   1
  -3 -13  -3 3606.37 200.025   2
  -3  13  -4 66.7511 157.858   1
  -3  13  -5 1055.83 173.477   1
  -3  13  -6 4540.26 239.835   1
   3  13   6 4980.62 287.084   3
  -3  13  -7 171.815 174.929   1
   3  13   7 371.662 202.912   3
  -3  13  -8 56.2670 177.354   1
   3  13   8 21.4054 204.048   3
  -3  13  -9 593.352 171.135   1
   3  13   9 342.045 204.869   3
   3  13  10 2037.12 247.975   3
   3 -13  11-126.241 251.099   2
  -3 -14  10 273.843 199.354   2
  -3 -14   9 42.1029 206.619   2
  -3 -14   8 90.5307 183.469   2
  -3 -14   7 933.638 222.927   2
   3  14  -6 254.424 185.042   1
  -3 -14   6 65.3121 159.603   2
  -3 -14   5 1001.72 207.061   2
   3  14  -5 786.464 188.842   1
   3  14  -4 14119.2 382.865   1
  -3 -14   4 15578.3 404.732   2
   3  14  -3 14744.9 367.751   1
  -3 -14   3 15570.2 377.543   2
  -3  14   2 60.4526 151.305   1
  -3 -14   2-28.3300 122.972   2
   3  14  -2 59.6736 121.421   1
  -3 -14   1 81.3522 127.802   2
   3  14  -1 229.527 115.073   1
  -3  14   1 170.451 159.085   1
  -3 -14   0 1448.55 164.559   2
  -3  14   0 1470.44 191.195   1
  -3 -14  -1 8120.29 259.552   2
  -3  14  -1 7771.46 289.054   1
  -3  14  -2 8281.50 288.044   1
  -3  14  -3 25.2333 145.270   1
  -3  14  -4-53.6515 151.898   1
  -3  14  -5 741.457 178.305   1
  -3  14  -6 22.6104 171.458   1
  -3  14  -7 5265.82 290.368   1
   3  14   7 5396.28 320.958   3
  -3  14  -8 1943.60 240.024   1
   3  14   8 1728.09 258.645   3
  -3  14  -9 56.0089 180.357   1
   3  14   9 44.5502 213.503   3
  -3 -15   9 199.945 182.071   2
  -3 -15   8 988.814 211.665   2
  -3 -15   7 927.903 192.268   2
   3  15  -6-68.0182 177.756   1
  -3 -15   6 45.2730 189.318   2
   3  15  -5 2358.44 230.566   1
  -3 -15   5 2177.74 220.053   2
   3  15  -4 25675.9 513.644   1
  -3 -15   4 25226.0 495.163   2
   3  15  -3 5859.08 257.036   1
  -3 -15   3 6012.03 267.147   2
  -3 -15   2 1380.68 166.081   2
   3  15  -2 1449.24 155.537   1
  -3  15   2 1316.91 197.042   1
  -3 -15   1 22.5802 137.206   2
  -3  15   1 168.636 174.167   1
  -3  15   0 113.141 162.195   1
  -3  15  -1 8222.92 297.230   1
  -3  15  -2 5144.37 262.104   1
  -3  15  -3 1282.48 197.886   1
  -3  15  -4 930.958 162.399   1
  -3  15  -5 1398.10 163.532   1
  -3  15  -6-56.1428 148.825   1
  -3  15  -7 1113.15 206.182   1
   3  15   7 909.059 223.184   3
  -3  15  -8 2281.36 245.643   1
   3  15   8 2368.22 263.202   3
  -3  15  -9 439.948 183.012   1
   3  15   9 481.117 186.230   3
  -3 -16   9 529.817 206.440   2
  -3 -16   8 635.041 170.061   2
  -3 -16   7 470.360 195.408   2
  -3 -16   6-137.296 163.753   2
   3  16  -6 16.4957 128.515   1
   3  16  -5 100.353 175.325   1
  -3 -16   5 309.055 193.333   2
  -3 -16   4 1178.91 201.906   2
   3  16  -4 939.639 200.579   1
   3  16  -3 2928.04 218.685   1
  -3 -16   3 2556.87 196.979   2
  -3  16   3 3265.03 243.096   1
   3  16  -2 74.2678 116.455   1
  -3  16   2 88.7538 151.462   1
  -3  16   1 192.152 174.343   1
  -3  16   0 4332.61 255.951   1
  -3  16  -1 5271.88 262.162   1
  -3  16  -2 3273.02 230.132   1
  -3  16  -3 5588.52 269.232   1
  -3  16  -4 1542.94 174.967   1
  -3  16  -5 190.503 165.325   1
  -3  16  -6 700.177 190.185   1
  -3  16  -7 48.3498 152.372   1
  -3  16  -8 1811.18 239.093   1
   3  16   8 1572.37 220.707   3
  -3  16  -9 671.386 216.622   1
  -3 -17   9 1853.09 203.523   2
  -3 -17   8-95.3184 194.946   2
   3  17  -7-71.5879 174.842   1
  -3 -17   7 91.9008 157.663   2
   3  17  -6 1011.77 196.605   1
  -3 -17   6 974.017 200.147   2
  -3 -17   5 848.302 170.341   2
   3  17  -5 754.940 166.057   1
   3  17  -4 3842.18 240.311   1
  -3  17   4 4258.80 281.160   1
   3  17  -3 343.178 156.299   1
  -3  17   3 570.487 193.719   1
  -3  17   2 3735.55 266.023   1
  -3  17   1 220.434 158.518   1
  -3  17   0 167.841 176.682   1
  -3  17  -1 2291.50 231.906   1
  -3  17  -2 9121.92 337.254   1
  -3  17  -3 5370.45 261.548   1
  -3  17  -4 401.819 156.097   1
  -3  17  -5 66.9487 170.445   1
  -3  17  -6 564.772 164.073   1
  -3  17  -7 453.808 201.293   1
  -3  17  -8 320.795 170.162   1
   3  17   8 803.994 261.405   3
  -3 -18   8 268.952 216.449   2
   3  18  -7 210.192 188.496   1
   3  18  -6 2045.39 201.999   1
  -3  18   5 497.542 211.948   1
   3  18  -5 556.621 168.512   1
   3  18  -4 648.780 177.967   1
  -3  18   4 1168.95 201.231   1
   3  18  -3-38.8209 152.392   1
  -3  18   3 24.3700 186.397   1
  -3  18   2 417.226 192.597   1
  -3  18   1 1657.76 191.985   1
  -3  18   0-72.2673 188.009   1
  -3  18  -1 367.935 182.010   1
  -3  18  -2 83.0878 156.504   1
  -3  18  -3 705.241 161.235   1
  -3  18  -4 792.932 184.062   1
  -3  18  -5 208.562 179.534   1
  -3  18  -6 4476.78 293.197   1
  -3  18  -7 1945.70 222.526   1
  -3  19   7 367.199 176.482   1
  -3  19   6 586.287 177.572   1
   3  19  -6 62.2483 206.020   1
   3  19  -5-240.560 189.077   1
  -3  19   5 6.38653 130.675   1
   3  19  -4 13.4107 163.192   1
  -3  19   4-92.3796 206.491   1
  -3  19   3 653.179 166.913   1
  -3  19   2 200.434 166.147   1
  -3  19   1 158.875 146.471   1
  -3  19   0 1401.48 221.584   1
  -3  19  -1 3273.11 242.160   1
  -3  19  -2 3740.60 264.552   1
  -3  19  -3 330.099 189.436   1
  -3  19  -4 833.411 199.363   1
  -3  19  -5 103.718 184.190   1
  -3  19  -6 2297.50 258.290   1
  -3  20   6 38.0282 201.700   1
   3  20  -5-126.670 191.195   1
  -3  20   5-129.971 208.644   1
   3  20  -4 963.616 185.362   1
  -3  20   4 889.561 203.456   1
  -3  20   3 1053.24 203.692   1
  -3  20   2 78.6895 150.464   1
  -3  20   1 86.6560 140.379   1
  -3  20   0-50.2317 168.505   1
  -3  20  -1-135.974 182.777   1
  -3  20  -2 332.725 150.950   1
  -3  20  -3 455.817 197.923   1
  -3  20  -4 551.131 187.569   1
   3  21  -5 227.680 211.424   1
  -3  21   4 571.833 174.660   1
  -3  21   3 420.129 210.011   1
  -3  21   2 421.462 188.247   1
  -3  21   1-131.700 154.351   1
  -3  21   0 232.604 153.287   1
  -3  21  -1 14.1149 144.136   1
  -3  21  -2 342.892 187.526   1
  -4   0  12 556.778 172.480   2
  -4   0  11-400.498 132.281   2
  -4   0  10 1928.08 191.772   2
  -4   0   9 42.2983 159.632   2
  -4   0   8 6369.74 278.666   2
  -4   0   7 2.47039 128.614   2
  -4   0   6 5038.71 221.409   2
  -4   0   5-1.21312 120.741   2
  -4   0   4 758.359 125.302   2
  -4   0   3-179.015 167.328   0
  -4   0   3-2.21909 105.255   2
  -4   0   2 38014.1 441.284   2
  -4   0   2 37107.3 503.736   0
  -4   0   1-93.9383 147.349   0
  -4   0   1 196.679 134.181   2
  -4   0   0 117302. 723.955   0
  -4   0   0 119517. 749.074   2
  -4   0  -1-129.072 125.451   2
  -4   0  -2 365.165 113.028   2
   4   0   2 219.966 86.8324   3
  -4   0  -3 62.7946 113.697   2
   4   0   3 14.4702 104.539   3
   4   0   4 6046.34 216.349   3
  -4   0  -4 5858.16 233.619   2
   4   0   5-37.9883 119.761   3
   4   0   6 1211.11 156.505   3
   4   0   7 1.00303 167.550   3
   4   0   8 46178.4 659.239   3
   4   0   9 32.5778 167.071   3
   4   0  10-87.2988 174.446   3
   4   0  11 7.43362 187.231   3
   4   0  12 1307.21 235.605   3
  -4  -1  13-310.737 165.606   2
  -4   1  12 79.1428 203.525   0
  -4  -1  12-209.919 170.040   2
  -4   1  11 26.7663 211.880   0
  -4   1  11-205.131 133.518   2
  -4  -1  11 1.41122 143.143   2
  -4   1  10 2423.73 202.668   2
  -4  -1  10 2404.70 219.238   2
  -4   1   9 1294.04 178.688   2
  -4  -1   9 1571.60 197.818   2
  -4   1   8 5306.94 241.567   2
  -4  -1   8 5619.08 267.783   2
  -4   1   7 3.31468 134.742   2
  -4  -1   7 188.444 143.095   2
  -4   1   6 79.2451 182.249   0
  -4   1   6 164.309 130.339   2
  -4  -1   6 273.373 134.889   2
  -4   1   5 97.1878 109.206   2
  -4  -1   5 252.919 138.915   2
  -4   1   5 96.9696 152.489   0
  -4   1   4 6548.98 209.810   2
  -4  -1   4 6756.55 229.866   2
  -4   1   4 6484.31 261.278   0
  -4   1   3 9644.19 234.626   2
  -4  -1   3 9653.82 250.122   2
  -4   1   3 10112.1 304.258   0
  -4  -1   2 50311.6 574.820   0
  -4   1   2 48110.5 484.102   2
  -4  -1   2 50481.1 515.200   2
  -4   1   2 48360.0 563.284   0
  -4  -1   1 178962. 939.862   2
  -4   1   1 181434. 991.390   0
  -4  -1   1 181124. 976.188   0
  -4  -1   0 3567.93 169.827   2
  -4   1   0 3571.43 170.796   0
  -4  -1   0 3499.55 158.538   0
  -4   1   0 3495.85 171.686   2
  -4  -1  -1 12887.6 218.840   0
   4   1   1 13610.1 238.046   3
  -4   1  -1 12640.0 259.575   2
  -4  -1  -1 12937.3 275.402   2
   4   1   2 23956.3 332.611   3
   4  -1   2 23357.8 337.253   3
  -4   1  -2 23046.6 348.232   2
  -4  -1  -2 22694.7 353.222   2
   4  -1   3 5037.06 190.708   3
   4   1   3 4751.34 185.905   3
  -4   1  -3 5038.43 197.936   2
  -4  -1  -3 4877.23 204.782   2
  -4   1  -4 227.271 132.460   2
  -4  -1  -4 161.386 138.088   2
   4   1   4 167.208 123.021   3
   4  -1   4 198.061 113.404   3
   4   1   5 2155.17 179.967   3
   4  -1   5 2582.70 182.666   3
   4   1   6 82.0525 136.882   3
   4  -1   6 53.6656 136.942   3
   4  -1   7 6234.83 278.523   3
   4   1   7 6919.80 293.870   3
   4  -1   8 7163.98 304.484   3
   4   1   8 7486.52 323.590   3
   4  -1   9 9697.09 352.051   3
   4   1   9 10145.1 369.660   3
   4   1  10 62.2024 202.853   3
   4  -1  10-89.2796 193.563   3
   4  -1  11 240.299 178.477   3
   4   1  11 505.994 220.033   3
   4  -1  12 105.627 185.702   3
   4   1  12 132.674 195.810   3
  -4  -2  13 32.9381 173.868   2
  -4  -2  12-504.223 180.101   2
  -4   2  12 260.704 187.149   0
  -4  -2  11 488.662 160.188   2
  -4   2  11 465.904 225.253   0
  -4   2  10 164.219 202.717   0
  -4  -2  10 142.671 159.567   2
  -4   2   9 457.228 193.380   0
  -4   2   9 601.488 162.450   2
  -4  -2   9 427.979 179.072   2
  -4   2   8-115.808 191.239   0
  -4   2   8 165.956 146.164   2
  -4  -2   8 81.9278 146.739   2
  -4   2   7 2077.29 173.353   2
  -4  -2   7 2520.21 211.857   2
  -4   2   7 2162.07 236.141   0
  -4   2   6 879.434 195.115   0
  -4   2   6 952.260 142.720   2
  -4  -2   6 932.319 160.034   2
  -4   2   5 1649.29 148.359   2
  -4  -2   5 1793.90 165.333   2
  -4   2   5 1512.31 188.645   0
  -4   2   4 4473.27 180.292   2
  -4  -2   4 4980.61 217.059   2
  -4   2   4 5093.97 250.630   0
  -4   2   3 12665.9 260.285   2
  -4  -2   3 11619.3 275.434   2
  -4   2   3 12591.1 328.101   0
  -4  -2   2 217980. 1080.90   2
  -4   2   2 215972. 1163.35   0
  -4   2   1 132727. 753.967   2
  -4  -2   1 134700. 832.462   2
  -4  -2   1 134113. 839.953   0
  -4   2   1 135007. 868.264   0
  -4  -2   0 8425.29 237.385   2
   4   2   0 8703.18 184.277   3
  -4  -2   0 8109.52 209.251   0
  -4   2  -1 118.077 102.136   2
  -4  -2  -1 131.100 122.156   2
  -4  -2  -1 80.4368 69.7566   0
   4   2   1 184.436 77.3504   3
  -4   2  -2 16.8970 106.465   2
  -4  -2  -2 101.829 121.495   2
   4   2   2 103.603 94.7994   3
   4  -2   3 12596.4 273.112   3
   4   2   3 12868.2 273.836   3
  -4   2  -3 11755.5 203.442   1
  -4   2  -3 12130.6 282.769   2
  -4  -2  -3 12168.5 280.232   2
   4  -2   4 8684.80 247.951   3
   4   2   4 8644.51 251.260   3
  -4  -2  -4 8207.04 257.381   2
   4  -2   5 8647.41 260.870   3
   4   2   5 9252.81 277.273   3
  -4  -2  -5 8783.53 285.830   2
   4  -2   6 4644.24 221.816   3
   4   2   6 4798.95 231.056   3
   4   2   7 55.9418 166.486   3
   4  -2   7 84.9328 161.711   3
   4  -2   8 335.013 174.540   3
   4   2   8 260.284 201.777   3
   4  -2   9-9.60153 189.897   3
   4   2   9 67.1807 200.440   3
   4   2  10 143.642 192.605   3
   4  -2  10 130.611 186.916   3
   4   2  11 3375.26 262.203   3
   4  -2  11 3268.03 271.086   3
   4  -2  12 264.610 205.272   3
   4   2  12 273.505 188.060   3
  -4  -3  12 48.4951 191.932   2
  -4   3  12 182.991 183.063   0
  -4   3  11 477.214 202.271   0
  -4  -3  11 563.542 157.787   2
  -4  -3  10 6212.19 305.104   2
  -4   3  10 5759.55 328.900   0
  -4   3   9-84.7698 197.634   0
  -4  -3   9-113.929 172.145   2
  -4   3   8-30.2360 181.992   0
  -4   3   8 67.9229 122.429   2
  -4  -3   8 25.2830 160.960   2
  -4   3   7 1198.49 152.587   2
  -4  -3   7 1283.51 188.558   2
  -4   3   7 1043.11 220.970   0
  -4  -3   6 244.079 144.935   2
  -4   3   6 394.146 123.037   2
  -4   3   6 194.325 174.531   0
  -4   3   5 91.2245 162.126   0
  -4   3   5-11.4339 94.7015   2
  -4  -3   5 136.098 140.576   2
  -4   3   4 3438.28 155.044   2
  -4  -3   4 3488.59 204.090   2
  -4   3   4 3785.87 223.593   0
  -4   3   3 13717.0 256.861   2
  -4  -3   3 14469.7 319.024   2
  -4   3   2 1207.81 126.943   2
  -4  -3   2 1224.70 147.446   2
  -4   3   2 1032.86 171.625   0
  -4   3   1 17578.6 288.426   2
  -4  -3   1 22676.7 360.475   2
  -4  -3   0 9104.76 243.607   2
  -4  -3   0 10115.0 225.992   0
   4   3   0 10029.1 191.195   3
  -4   3   0 9791.56 227.931   2
   4   3   1 2989.21 127.594   3
  -4  -3  -1 2654.68 111.241   0
  -4   3  -1 2515.27 141.539   2
  -4  -3  -1 2705.33 161.005   2
   4   3   2 27365.0 354.514   3
  -4   3  -2 28250.1 384.571   2
  -4  -3  -2 27382.1 400.304   2
   4   3   3 7981.77 233.395   3
  -4   3  -3 7317.61 179.112   1
  -4   3  -3 7901.17 239.023   2
  -4  -3  -3 7364.15 236.615   2
  -4  -3  -4 474.434 143.416   2
   4  -3   4 439.325 130.430   3
   4   3   4 271.955 117.845   3
  -4  -3  -5 543.330 148.653   2
   4  -3   5 519.761 138.290   3
   4   3   5 428.668 140.594   3
   4  -3   6 577.680 160.983   3
   4   3   6 584.291 146.432   3
   4  -3   7 279.001 160.144   3
   4   3   7 249.808 170.398   3
   4  -3   8 237.651 160.404   3
   4   3   8 269.420 194.472   3
   4  -3   9 63.7842 170.064   3
   4   3   9 83.5301 189.426   3
   4  -3  10 27.8751 166.130   3
   4   3  10-126.206 178.503   3
   4  -3  11 1971.97 238.055   3
   4   3  11 1695.36 230.482   3
   4  -3  12 113.895 191.294   3
   4   3  12 100.182 173.376   3
  -4   4  12 558.656 201.806   0
  -4  -4  12 623.376 177.361   2
  -4  -4  11 1902.64 233.915   2
  -4   4  11 1874.71 238.279   0
  -4  -4  10 5589.59 301.702   2
  -4   4  10 5901.53 329.367   0
  -4   4   9 179.857 174.307   0
  -4  -4   9 205.306 185.328   2
  -4   4   8 728.979 219.345   0
  -4  -4   8 819.702 194.116   2
  -4   4   7 932.543 205.198   0
  -4  -4   7 893.316 173.985   2
  -4   4   6 5287.43 203.553   2
  -4  -4   6 5065.44 249.163   2
  -4   4   6 4755.56 278.936   0
  -4   4   5 25837.9 373.426   2
  -4  -4   5 27476.5 478.425   2
  -4   4   5 26502.3 507.389   0
  -4   4   4 220.921 87.3474   2
  -4  -4   4 307.794 156.214   2
  -4   4   4 442.592 162.489   0
  -4   4   3 2506.31 126.283   2
  -4  -4   3 2319.85 167.143   2
  -4   4   3 2634.56 193.433   0
  -4   4   2 1278.30 111.511   2
  -4  -4   2 1264.99 150.382   2
  -4   4   2 1067.31 163.604   0
  -4  -4   1-48.0271 130.615   2
  -4   4   1-15.3055 82.5398   2
  -4  -4   0 35773.8 450.957   2
   4   4   0 37134.2 338.968   3
  -4   4   0 36449.7 391.853   2
   4   4   1 2640.17 124.078   3
  -4   4  -1 2712.24 133.456   2
  -4  -4  -1 2455.00 162.376   2
   4   4   2 24607.5 343.935   3
  -4   4  -2 23184.0 349.959   2
  -4  -4  -2 23410.3 379.205   2
   4   4   3 1708.87 136.641   3
  -4   4  -3 1632.95 115.897   1
  -4   4  -3 1706.06 153.294   2
  -4  -4  -3 1594.17 149.314   2
   4   4   4 15100.4 318.722   3
  -4   4  -4 14996.0 252.895   1
  -4  -4  -4 15074.6 335.126   2
   4   4   5 6518.45 246.268   3
   4  -4   5 6464.52 234.199   3
  -4  -4  -5 5907.78 253.852   2
   4   4   6 3897.20 215.644   3
   4  -4   6 3820.66 209.140   3
   4  -4   7 249.410 152.799   3
   4   4   7 211.224 149.438   3
   4  -4   8 14735.9 387.630   3
   4   4   8 15203.1 423.113   3
   4  -4   9 3924.60 254.495   3
   4   4   9 3647.02 256.484   3
   4  -4  10 3520.55 241.890   3
   4   4  10 3186.08 282.904   3
   4  -4  11 332.756 148.965   3
   4   4  11 133.934 209.584   3
   4  -4  12 52.4619 207.934   3
  -4   5  12 666.269 214.811   0
  -4  -5  12 200.002 160.463   2
  -4  -5  11 7130.06 348.810   2
  -4   5  11 7157.62 345.473   0
  -4   5  10 152.754 185.882   0
  -4  -5  10 168.995 188.424   2
  -4   5   9 237.736 182.286   0
  -4  -5   9 18.7886 164.041   2
  -4  -5   8 3196.30 248.607   2
  -4   5   8 3382.13 265.840   0
  -4  -5   7 287.469 162.804   2
  -4   5   7 340.624 199.342   0
  -4  -5   6 17318.8 415.279   2
  -4   5   6 18351.3 454.996   0
  -4  -5   5 6727.89 270.177   2
  -4   5   5 6677.23 299.053   0
  -4   5   4 8315.76 205.709   2
  -4  -5   4 9244.66 300.152   2
  -4   5   4 8606.42 301.280   0
  -4   5   3 4039.76 144.837   2
  -4  -5   3 3604.23 197.267   2
  -4   5   3 4157.39 222.408   0
  -4   5   2 885.221 95.9949   2
  -4  -5   2 957.775 139.727   2
  -4  -5   1 8583.59 250.950   2
  -4   5   1 8696.26 200.226   2
  -4  -5   0 1906.81 147.302   2
  -4   5   0 2196.97 122.815   2
   4   5   0 2032.94 100.345   3
   4   5   1 9.55747 73.0275   3
  -4   5  -1 4.73206 78.2455   2
  -4  -5  -1 7.03569 120.013   2
  -4   5  -2 2015.68 138.191   2
   4   5   2 1829.19 127.684   3
  -4  -5  -2 1866.72 153.375   2
   4   5   3 5047.38 188.527   3
  -4   5  -3 4866.41 171.186   1
  -4  -5  -3 4735.00 212.388   2
  -4   5  -4 21391.6 310.427   1
   4   5   4 21891.2 385.110   3
  -4  -5  -4 21244.2 393.371   2
  -4  -5  -5 541.981 157.906   2
   4   5   5 394.305 148.125   3
   4  -5   6 2959.85 202.086   3
   4   5   6 2835.28 209.435   3
   4  -5   7 229.383 159.622   3
   4   5   7 282.347 174.534   3
   4  -5   8 15937.2 396.451   3
   4   5   8 16613.3 437.576   3
   4  -5   9 289.504 170.472   3
   4   5   9 268.574 213.970   3
   4  -5  10 1372.08 203.502   3
   4   5  10 999.719 237.221   3
   4  -5  11 541.503 196.574   3
   4   5  11 264.587 205.774   3
   4  -5  12-71.4124 158.816   3
  -4  -6  12 133.446 194.002   2
  -4   6  12 144.836 207.232   0
  -4  -6  11 1165.25 185.035   2
  -4   6  11 1156.67 209.929   0
  -4  -6  10 329.848 157.993   2
  -4   6  10 513.527 178.928   0
  -4  -6   9-35.2232 184.074   2
  -4   6   9 39.9197 189.219   0
  -4   6   8 175.091 170.556   0
  -4  -6   8 238.115 169.809   2
  -4   6   7 815.784 197.120   0
  -4  -6   7 665.967 194.157   2
  -4  -6   6 2954.62 236.389   2
  -4   6   6 2756.30 247.037   0
  -4  -6   5 22427.4 460.153   2
  -4   6   5 22418.2 479.475   0
  -4   6   4 6043.08 270.201   0
  -4  -6   4 5942.74 265.272   2
  -4  -6   3 2268.76 178.781   2
  -4  -6   2 2375.14 175.323   2
  -4   6   2 2436.69 113.484   2
  -4  -6   1 1778.69 162.470   2
  -4   6   1 1651.18 104.820   2
  -4  -6   0 2761.90 173.497   2
  -4   6   0 2359.87 118.470   2
   4   6   1 3074.67 131.372   3
  -4   6  -1 3385.61 144.913   2
  -4  -6  -1 3295.96 177.030   2
  -4   6  -2 2482.37 149.971   1
   4   6   2 2448.77 137.667   3
  -4  -6  -2 2687.19 173.593   2
  -4   6  -3 5730.45 186.179   1
   4   6   3 5462.47 199.246   3
  -4  -6  -3 5596.56 220.663   2
  -4  -6  -4 882.333 153.729   2
  -4   6  -4 848.576 115.227   1
   4   6   4 674.167 133.630   3
  -4   6  -5 10798.7 244.814   1
   4   6   5 11097.5 310.991   3
  -4  -6  -5 11165.3 317.256   2
   4   6   6-73.9402 160.225   3
  -4  -6  -6 86.2384 164.918   2
   4   6   7 110.886 149.107   3
   4  -6   8 6030.22 279.106   3
   4   6   8 5671.76 289.833   3
   4  -6   9 4835.02 266.202   3
   4   6   9 4195.71 295.151   3
   4  -6  10 233.295 182.475   3
   4   6  10 124.006 207.104   3
   4  -6  11 6283.78 326.601   3
   4   6  11 6310.29 327.873   3
   4  -6  12 557.735 208.577   3
  -4   7  12-77.9460 194.032   0
  -4   7  11 2093.77 227.855   0
  -4  -7  11 1871.25 247.998   2
  -4   7  10 191.768 168.754   0
  -4  -7  10 218.560 185.965   2
  -4   7   9 60.0108 203.451   0
  -4  -7   9 195.721 167.454   2
  -4   7   8 24.6243 193.079   0
  -4  -7   8 34.9022 182.938   2
  -4  -7   7 1353.79 200.292   2
  -4   7   7 1610.45 233.170   0
  -4  -7   6 29612.2 546.542   2
  -4   7   6 32094.7 589.546   0
  -4   7   5 291.498 182.603   0
  -4  -7   5 296.776 187.055   2
  -4  -7   4 10349.3 324.160   2
  -4  -7   3 2554.91 183.904   2
  -4  -7   2 474.260 135.741   2
  -4  -7   1 4131.62 198.847   2
  -4  -7   0 11895.2 292.863   2
  -4   7   0 12453.1 233.628   2
  -4  -7  -1 1653.41 156.470   2
   4   7   1 1641.92 109.003   3
  -4   7  -1 1678.61 119.435   2
  -4  -7  -2 721.830 146.212   2
   4   7   2 1125.81 109.163   3
  -4   7  -2 970.476 131.253   1
   4   7   3 2528.59 149.720   3
  -4   7  -3 2697.23 158.599   1
  -4  -7  -3 2670.22 172.989   2
  -4   7  -4 1310.48 137.118   1
   4   7   4 1132.79 144.276   3
  -4  -7  -4 1146.97 147.982   2
  -4  -7  -5 18.7580 146.615   2
  -4   7  -5 28.8375 105.700   1
   4   7   5-51.3733 129.125   3
   4   7   6 820.284 176.095   3
  -4  -7  -6 1061.88 185.473   2
   4   7   7 1005.45 180.993   3
   4   7   8 780.625 207.156   3
   4   7   9 2947.98 271.482   3
   4   7  10 3490.47 267.075   3
   4   7  11 196.696 209.529   3
  -4   8  12-87.7734 164.142   0
  -4   8  11 519.070 162.767   0
  -4  -8  11 826.052 201.450   2
  -4   8  10 215.218 187.419   0
  -4  -8  10 199.106 186.554   2
  -4  -8   9 2201.77 261.830   2
  -4   8   9 1709.08 242.276   0
  -4   8   8 212.114 199.800   0
  -4  -8   8 152.732 192.027   2
  -4   8   7 2581.53 232.171   0
  -4  -8   7 2152.28 238.882   2
  -4  -8   6 107.287 194.299   2
  -4  -8   5 1895.71 208.889   2
  -4  -8   4 3524.50 230.556   2
  -4  -8   3 4134.32 219.798   2
  -4  -8   2 12111.4 315.339   2
  -4  -8   1 871.013 145.043   2
  -4  -8   0 11261.1 295.595   2
  -4  -8  -1 2431.16 167.562   2
  -4  -8  -2 816.437 136.502   2
   4   8   2 757.356 108.458   3
  -4   8  -2 693.011 136.675   1
   4   8   3 1262.67 130.266   3
  -4   8  -3 1115.98 133.643   1
  -4  -8  -3 1454.86 162.483   2
  -4  -8  -4 411.180 138.632   2
  -4   8  -4 307.586 117.101   1
   4   8   4 316.899 134.591   3
  -4   8  -5 53.0920 113.340   1
   4   8   5-42.1690 148.440   3
   4   8   6 2109.00 206.363   3
  -4  -8  -6 2375.45 207.099   2
   4   8   7-39.6977 165.987   3
   4   8   8 1437.43 223.690   3
   4   8   9 823.320 199.633   3
   4   8  10 1170.66 226.256   3
   4   8  11 2801.65 291.292   3
  -4   9  11 1711.88 213.081   0
  -4  -9  11 1519.82 213.308   2
  -4   9  10-62.1810 173.807   0
  -4  -9  10 166.292 163.228   2
  -4   9   9 552.926 197.615   0
  -4  -9   9 403.043 203.422   2
  -4  -9   8 692.977 184.988   2
  -4  -9   7 68.1025 191.236   2
  -4  -9   6 1309.86 216.477   2
  -4  -9   5 5325.02 289.094   2
  -4  -9   4 2423.39 218.208   2
  -4  -9   3 15824.4 377.123   2
  -4  -9   2 3861.09 211.334   2
  -4  -9   1 1663.97 163.137   2
  -4  -9   0 2904.39 191.202   2
  -4  -9  -1 3973.85 207.964   2
  -4  -9  -2 11.4829 131.259   2
   4   9   2 68.7704 87.8687   3
  -4   9  -2 7.98721 132.155   1
  -4  -9  -3 301.901 131.250   2
  -4   9  -3 231.253 114.913   1
   4   9   3 381.862 120.216   3
  -4  -9  -4 66.3964 138.354   2
  -4   9  -4 53.7103 111.687   1
   4   9   4 72.9696 118.392   3
  -4   9  -5 9728.57 265.950   1
   4   9   5 10044.0 318.349   3
  -4  -9  -5 10188.9 320.477   2
  -4   9  -6 2260.72 159.996   1
   4   9   6 1882.05 209.166   3
  -4  -9  -6 2162.95 216.135   2
   4   9   7 402.077 187.045   3
   4   9   8 4415.22 277.027   3
   4   9   9-83.2143 176.829   3
   4   9  10 33.8263 211.266   3
  -4 -10  10 529.246 212.623   2
  -4 -10   9 625.783 188.387   2
  -4 -10   8 863.440 196.739   2
  -4 -10   7 4501.60 287.798   2
  -4 -10   6 224.339 170.888   2
  -4 -10   5 7640.68 327.021   2
  -4 -10   4 9851.31 336.948   2
  -4 -10   3 18645.0 403.124   2
  -4 -10   2 131.416 146.240   2
  -4 -10   1 1067.65 168.038   2
  -4 -10   0 10367.4 297.175   2
  -4 -10  -1 1699.79 173.809   2
  -4  10  -1 1559.54 172.679   1
  -4 -10  -2-21.2507 136.626   2
  -4  10  -2 45.2497 127.851   1
  -4  10  -3 3399.13 199.439   1
   4  10   3 3499.50 184.388   3
  -4 -10  -3 3349.06 208.348   2
  -4  10  -4 440.213 128.238   1
  -4 -10  -4 543.066 161.992   2
   4  10   4 455.744 144.068   3
  -4  10  -5 1695.54 167.441   1
   4  10   5 1245.80 184.256   3
  -4 -10  -5 1545.97 179.091   2
  -4  10  -6 7822.13 256.073   1
   4  10   6 7999.74 315.283   3
  -4 -10  -6 8558.47 323.044   2
   4  10   7 3305.80 238.104   3
   4  10   8 137.285 182.790   3
   4  10   9 398.303 230.619   3
   4  10  10-100.880 178.326   3
  -4 -11  10 1547.73 254.938   2
  -4 -11   9 99.0688 166.903   2
  -4 -11   8 3613.47 281.988   2
  -4 -11   7 161.993 170.721   2
  -4 -11   6 8747.54 349.419   2
  -4 -11   5 797.975 192.772   2
  -4 -11   4 31.9107 155.428   2
  -4 -11   3 407.187 162.381   2
  -4 -11   2-44.5408 132.311   2
  -4 -11   1 15443.0 363.344   2
  -4 -11   0 1528.74 162.994   2
  -4 -11  -1 1088.54 161.063   2
  -4  11  -1 1310.58 180.435   1
  -4  11  -2 2728.03 184.337   1
  -4 -11  -2 3242.51 208.338   2
  -4 -11  -3 928.158 174.723   2
  -4  11  -3 863.343 152.179   1
   4  11   3 861.090 142.746   3
  -4  11  -4 2373.40 182.141   1
   4  11   4 2300.99 190.102   3
  -4 -11  -4 2918.83 216.970   2
  -4  11  -5 2939.12 191.736   1
   4  11   5 2863.70 230.391   3
  -4 -11  -5 2942.79 214.887   2
  -4 -11  -6 1290.66 199.876   2
  -4  11  -6 1443.51 159.704   1
   4  11   6 1781.58 218.809   3
   4  11   7 749.596 217.212   3
   4  11   8 211.461 197.320   3
   4  11   9 521.972 213.467   3
   4  11  10 315.075 228.524   3
  -4 -12  10 391.648 199.106   2
  -4 -12   9-26.2494 173.741   2
  -4 -12   8 9139.79 382.466   2
  -4 -12   7 196.678 162.622   2
  -4 -12   6 377.226 191.694   2
  -4 -12   5 2167.79 226.467   2
  -4 -12   4 3641.71 237.033   2
  -4 -12   3 3572.57 238.542   2
  -4 -12   2 320.426 163.632   2
  -4 -12   1 980.805 176.611   2
  -4 -12   0 9798.34 313.298   2
  -4  12   0 9186.42 312.226   1
  -4 -12  -1 2931.79 199.958   2
  -4  12  -1 2773.78 221.385   1
  -4 -12  -2 679.883 147.423   2
  -4  12  -2 687.846 165.994   1
  -4 -12  -3 458.596 173.951   2
  -4  12  -3 545.315 153.804   1
  -4  12  -4 7381.08 265.602   1
   4  12   4 7406.66 271.767   3
  -4 -12  -4 8067.98 299.672   2
  -4  12  -5 16404.4 384.148   1
   4  12   5 16314.5 409.950   3
  -4 -12  -5 17282.4 411.014   2
  -4  12  -6 9849.11 314.070   1
   4  12   6 9855.90 352.939   3
  -4  12  -7 2392.51 192.832   1
   4  12   7 2893.13 234.470   3
   4  12   8 5320.63 332.362   3
   4  12   9 447.429 201.668   3
  -4 -13   9 1282.09 215.416   2
  -4 -13   8 1326.30 215.619   2
  -4 -13   7 639.907 199.034   2
  -4 -13   6 5457.19 304.805   2
  -4 -13   5 4485.95 276.466   2
  -4 -13   4 1320.77 184.173   2
  -4 -13   3 1864.23 208.038   2
  -4 -13   2 458.026 177.271   2
  -4 -13   1 178.747 136.597   2
  -4 -13   0 102.505 142.786   2
  -4  13   0 142.266 170.785   1
  -4 -13  -1 1972.71 201.689   2
  -4  13  -1 2012.88 215.115   1
  -4  13  -2 2920.91 223.359   1
  -4 -13  -2 3033.67 208.839   2
  -4  13  -3 1613.63 199.217   1
  -4 -13  -3 2219.72 195.936   2
  -4 -13  -4-10.3760 168.388   2
  -4  13  -4-40.8981 149.866   1
   4  13   4-76.1755 148.211   3
  -4 -13  -5 256.029 149.369   2
  -4  13  -5 495.873 169.265   1
   4  13   5 339.666 182.048   3
  -4  13  -6 112.432 158.193   1
   4  13   6 28.3498 188.212   3
  -4  13  -7 3236.63 225.251   1
   4  13   7 3084.02 263.327   3
   4  13   8 1932.16 251.080   3
   4  13   9 323.557 211.559   3
  -4 -14   9 125.088 196.552   2
  -4 -14   8 2006.17 228.840   2
  -4 -14   7 5723.86 337.083   2
  -4 -14   6 385.058 177.565   2
  -4 -14   5 1877.37 245.821   2
  -4 -14   4 1769.66 197.255   2
  -4 -14   3 1651.69 212.081   2
  -4 -14   2-143.180 179.292   2
  -4 -14   1 2516.52 207.410   2
  -4  14   1 2520.16 235.010   1
  -4 -14   0 4274.59 233.058   2
  -4  14   0 4471.62 256.405   1
  -4  14  -1 2229.25 221.027   1
  -4 -14  -1 2190.45 201.442   2
  -4  14  -2 14333.6 373.893   1
  -4 -14  -2 16309.4 394.505   2
  -4 -14  -3 272.951 167.567   2
  -4  14  -3 58.9934 153.593   1
  -4  14  -4 1534.82 176.486   1
  -4  14  -5 3578.63 219.894   1
   4  14   5 2388.08 210.626   3
  -4  14  -6 2456.55 208.394   1
   4  14   6 2636.70 251.068   3
  -4  14  -7 2424.13 233.450   1
   4  14   7 2466.63 259.207   3
   4  14   8 1416.08 228.603   3
   4  14   9 106.882 217.795   3
  -4 -15   8 1968.24 268.275   2
  -4 -15   7 4765.82 329.455   2
  -4 -15   6 617.164 216.317   2
  -4 -15   5 682.256 214.343   2
  -4 -15   4 145.965 171.611   2
  -4 -15   3 96.7147 178.318   2
  -4 -15   2 4596.44 268.831   2
  -4  15   2 4657.07 284.462   1
  -4 -15   1 939.120 179.243   2
  -4  15   1 1013.59 199.681   1
  -4 -15   0 2000.30 203.689   2
  -4  15   0 1616.03 197.561   1
  -4 -15  -1 963.717 167.577   2
  -4  15  -1 768.816 182.638   1
  -4  15  -2 550.554 200.610   1
  -4  15  -3 333.548 173.814   1
  -4  15  -4 4720.41 235.565   1
  -4  15  -5 83.1667 158.738   1
  -4  15  -6 1712.56 207.398   1
   4  15   6 1619.56 233.665   3
  -4  15  -7 1555.09 218.575   1
   4  15   7 1340.29 234.792   3
  -4  15  -8 657.201 210.265   1
   4  15   8 1550.22 249.046   3
  -4 -16   8 325.532 233.000   2
  -4 -16   7 1911.65 234.005   2
  -4 -16   6 402.367 210.217   2
  -4 -16   5 1085.30 203.713   2
  -4 -16   4 249.083 188.939   2
  -4 -16   3 3059.35 244.658   2
  -4 -16   2 1158.25 201.011   2
  -4  16   2 969.249 213.403   1
  -4 -16   1 5186.54 264.222   2
  -4  16   1 4790.76 293.641   1
  -4  16   0 51.0241 166.776   1
  -4  16  -1 865.460 181.849   1
  -4  16  -2 325.715 191.874   1
  -4  16  -3-76.8592 196.029   1
  -4  16  -4 299.215 143.393   1
  -4  16  -5 237.107 180.503   1
  -4  16  -6 1414.18 212.971   1
   4  16   6 1205.20 232.451   3
  -4  16  -7-110.114 162.718   1
   4  16   7-40.9579 171.343   3
  -4  16  -8-6.04649 166.395   1
   4  16   8 97.0272 234.991   3
  -4 -17   7 327.238 201.829   2
  -4 -17   6-37.5054 173.014   2
  -4 -17   5 35.4739 167.657   2
  -4 -17   4 9522.13 348.866   2
  -4  17   3 510.540 176.711   1
  -4 -17   3 346.842 144.769   2
  -4  17   2 654.281 186.999   1
  -4  17   1 1493.50 223.447   1
  -4  17   0 465.745 175.955   1
  -4  17  -1 36.1589 193.733   1
  -4  17  -2 1670.59 226.023   1
  -4  17  -3-36.7657 167.318   1
  -4  17  -4 1024.90 187.789   1
  -4  17  -5 244.907 190.900   1
  -4  17  -6 375.435 156.956   1
  -4  17  -7 752.395 198.971   1
   4  17   7 770.454 210.122   3
  -4 -18   7 1576.72 235.572   2
  -4 -18   6-272.188 201.098   2
  -4  18   4 631.944 219.350   1
  -4  18   3 1318.84 240.582   1
  -4  18   2 360.598 209.517   1
  -4  18   1 358.741 211.337   1
  -4  18   0 1216.67 212.337   1
  -4  18  -1 832.311 227.784   1
  -4  18  -2-74.6539 197.961   1
  -4  18  -3 1299.65 201.585   1
  -4  18  -4 151.542 189.052   1
  -4  18  -5 348.170 192.519   1
  -4  18  -6 273.582 163.699   1
  -4  19   4 692.786 207.534   1
  -4  19   3 4488.00 311.187   1
  -4  19   2 807.318 241.344   1
  -4  19   1-49.3410 197.743   1
  -4  19   0-24.0147 195.771   1
  -4  19  -1 606.505 192.838   1
  -4  19  -2 1073.10 200.560   1
  -4  19  -3 209.798 191.706   1
  -4  19  -4 19.4019 197.220   1
  -4  20   2 1384.54 250.842   1
  -4  20   1 282.421 206.803   1
  -4  20   0-19.2258 212.642   1
  -4  20  -1-154.705 174.655   1
  -5   0  11 92.6773 202.343   0
  -5   0  10 14454.9 493.978   0
  -5   0  10 14177.6 406.427   2
  -5   0   9-40.2946 176.956   0
  -5   0   9 20.2947 133.338   2
  -5   0   8 3821.38 284.859   0
  -5   0   8 3990.01 237.001   2
  -5   0   7 232.162 220.721   0
  -5   0   7 174.089 143.964   2
  -5   0   6 1864.99 232.991   0
  -5   0   6 1556.21 175.466   2
  -5   0   5 29.0203 111.565   2
  -5   0   5-125.534 180.691   0
  -5   0   4 4037.55 203.603   2
  -5   0   4 4378.71 263.076   0
  -5   0   3-32.6433 119.913   2
  -5   0   3-47.2012 161.513   0
  -5   0   2 1683.38 168.464   2
  -5   0   2 1533.39 169.322   0
  -5   0   1-35.0351 127.880   2
  -5   0   1 120.038 125.109   0
  -5   0   0 1298.26 142.128   0
  -5   0   0 1117.80 153.739   2
  -5   0  -1-4.71652 119.660   2
  -5   0  -2 4419.79 217.046   2
  -5   0  -3 72.9129 136.395   2
   5   0   3 18.4051 110.456   3
   5   0   4 23529.6 416.866   3
  -5   0  -4 22795.8 441.349   2
   5   0   5 45.4047 140.164   3
  -5   0  -5 50.6760 169.009   2
   5   0   6 9679.58 318.409   3
   5   0   7 43.0351 176.931   3
   5   0   8 248.162 203.977   3
   5   0   9 222.216 178.927   3
   5   0  10 8339.83 356.853   3
   5   0  11 1.63790 199.859   3
  -5  -1  12 1749.91 205.900   2
  -5  -1  11 5724.58 298.234   2
  -5   1  11 6106.00 381.329   0
  -5  -1  10-53.0350 148.674   2
  -5   1  10 214.939 209.253   0
  -5  -1   9 1669.73 207.696   2
  -5   1   9 1401.08 193.204   2
  -5   1   9 1452.28 245.097   0
  -5   1   8 281.974 142.699   2
  -5  -1   8 473.160 159.107   2
  -5   1   8 381.836 203.365   0
  -5   1   7 859.658 232.560   0
  -5   1   7 1020.55 157.097   2
  -5  -1   7 1062.53 187.046   2
  -5   1   6 6698.13 263.798   2
  -5  -1   6 7045.22 276.094   2
  -5   1   6 7320.15 343.298   0
  -5   1   5 1628.64 153.617   2
  -5  -1   5 1636.78 159.540   2
  -5  -1   5 2134.38 224.217   0
  -5   1   5 1712.61 208.995   0
  -5   1   4 5.79787 155.968   0
  -5   1   4 6.69516 111.456   2
  -5  -1   4 15.3303 128.941   2
  -5  -1   4-23.2466 151.356   0
  -5   1   3 3369.86 178.935   2
  -5  -1   3 3251.05 188.915   2
  -5   1   3 3523.60 221.995   0
  -5  -1   3 3191.19 219.421   0
  -5   1   2 7471.39 242.133   2
  -5  -1   2 7496.48 253.631   2
  -5   1   2 8111.70 280.865   0
  -5  -1   2 8089.37 282.160   0
  -5   1   1 8104.83 253.264   2
  -5  -1   1 8817.83 263.411   2
  -5   1   1 8561.74 265.584   0
  -5  -1   1 8308.29 258.633   0
  -5  -1   0 27069.7 399.157   0
  -5   1   0 27987.0 420.704   2
  -5  -1   0 26550.1 421.656   2
  -5   1  -1 2726.35 168.019   2
  -5  -1  -1 2622.27 191.992   2
   5   1   2 2429.00 146.911   3
  -5   1  -2 2336.89 180.935   2
  -5  -1  -2 2354.65 175.704   2
   5   1   3 3898.42 192.431   3
  -5   1  -3 3992.49 215.436   2
  -5  -1  -3 3773.30 205.131   2
   5  -1   3 4437.20 203.864   3
   5  -1   4 21914.3 400.296   3
   5   1   4 22209.8 403.019   3
  -5   1  -4 22181.8 439.054   2
  -5  -1  -4 21020.3 424.537   2
  -5  -1  -5 710.965 186.911   2
   5  -1   5 699.329 155.025   3
   5   1   5 685.535 151.615   3
   5  -1   6 341.227 168.791   3
   5   1   6 411.004 177.691   3
   5  -1   7 7752.57 307.672   3
   5   1   7 8546.64 334.088   3
   5  -1   8 234.266 164.701   3
   5   1   8 47.8435 174.151   3
   5  -1   9 2610.88 267.943   3
   5   1   9 2927.34 258.313   3
   5  -1  10 623.521 218.358   3
   5   1  10 468.087 202.364   3
   5  -1  11 3188.08 278.542   3
   5   1  11 2115.29 250.956   3
  -5  -2  12 566.509 213.640   2
  -5  -2  11 1138.65 195.973   2
  -5   2  11 1317.53 255.555   0
  -5  -2  10 3614.12 260.650   2
  -5   2  10 3834.90 327.371   0
  -5   2   9 686.342 237.750   0
  -5  -2   9 640.207 179.336   2
  -5  -2   8 7.61807 171.910   2
  -5   2   8 41.4565 206.135   0
  -5   2   7 624.295 143.211   2
  -5  -2   7 677.444 165.021   2
  -5   2   7 834.451 239.535   0
  -5   2   6 735.252 213.494   0
  -5   2   6 742.440 138.222   2
  -5  -2   6 668.029 173.971   2
  -5   2   5 2208.10 175.435   2
  -5  -2   5 1652.61 186.253   2
  -5   2   5 2235.79 232.255   0
  -5   2   4 1347.84 148.900   2
  -5  -2   4 1493.41 157.443   2
  -5   2   4 1614.91 211.637   0
  -5   2   3 995.728 141.150   2
  -5  -2   3 787.354 144.422   2
  -5  -2   3 954.465 167.291   0
  -5   2   3 1082.49 173.862   0
  -5   2   2 291.764 157.383   0
  -5  -2   2 212.692 148.130   0
  -5  -2   2 292.170 145.779   2
  -5   2   2 206.666 112.179   2
  -5  -2   1 18408.5 367.124   2
  -5   2   1 19340.9 382.146   0
  -5  -2   1 19724.4 371.509   0
  -5   2   1 19324.0 346.303   2
  -5  -2   0 14049.0 291.491   0
  -5   2   0 14250.4 313.416   2
  -5  -2   0 14561.0 334.721   2
   5   2   1 3246.97 152.765   3
  -5   2  -1 3080.74 175.739   2
  -5  -2  -1 2824.07 188.106   2
   5   2   2 150.317 114.228   3
  -5   2  -2 71.5458 121.457   2
  -5  -2  -2 115.728 139.029   2
   5   2   3 5096.71 206.682   3
  -5   2  -3 5297.05 227.057   2
  -5  -2  -3 4611.80 234.005   2
   5  -2   4 18204.5 376.929   3
   5   2   4 18125.5 370.489   3
  -5   2  -4 17947.6 396.446   2
  -5  -2  -4 17921.1 405.162   2
   5  -2   5 7476.76 268.748   3
   5   2   5 7241.96 271.650   3
  -5  -2  -5 7418.47 300.103   2
   5  -2   6 9717.51 313.893   3
   5   2   6 9633.65 311.731   3
   5  -2   7 12821.4 379.899   3
   5   2   7 12365.3 372.151   3
   5  -2   8 3551.32 262.594   3
   5   2   8 2582.14 258.016   3
   5  -2   9 2318.52 228.027   3
   5   2   9 2568.10 267.468   3
   5  -2  10 379.451 192.302   3
   5   2  10-152.460 196.731   3
  -5  -3  11 7273.46 331.984   2
  -5   3  11 6955.00 405.951   0
  -5   3  10 558.516 221.039   0
  -5  -3  10 912.074 186.468   2
  -5   3   9 345.344 213.878   0
  -5  -3   9 54.7748 153.806   2
  -5   3   8 68.9100 203.657   0
  -5  -3   8 85.3582 173.167   2
  -5  -3   7 11039.5 364.491   2
  -5   3   7 10843.4 412.962   0
  -5   3   6 258.064 196.784   0
  -5   3   6 80.8984 123.172   2
  -5  -3   6 162.984 147.301   2
  -5   3   5 6279.08 223.187   2
  -5  -3   5 6377.64 268.755   2
  -5   3   5 6560.90 318.386   0
  -5   3   4 4129.15 197.394   2
  -5  -3   4 3922.24 220.703   2
  -5   3   4 4520.69 253.145   0
  -5   3   3 3451.47 179.208   2
  -5  -3   3 3659.50 213.207   2
  -5   3   3 3496.55 226.543   0
  -5   3   2 3531.24 175.324   2
  -5  -3   2 3368.47 198.679   2
  -5  -3   2 3524.12 206.319   0
  -5   3   2 3773.38 220.037   0
  -5  -3   1 3133.92 194.098   2
  -5  -3   1 3099.05 189.544   0
  -5   3   1 3320.69 167.471   2
  -5   3   0-17.8373 107.790   2
  -5  -3   0 37.1515 140.361   2
   5   3   1 14187.0 264.682   3
  -5   3  -1 13271.1 297.312   2
  -5  -3  -1 13360.4 330.249   2
   5   3   2 27723.6 388.192   3
  -5   3  -2 26923.0 426.954   2
  -5  -3  -2 26949.4 451.520   2
  -5   3  -3 60.7543 138.094   2
  -5  -3  -3 78.0403 146.190   2
   5   3   3-4.85360 111.223   3
   5   3   4 1289.74 160.124   3
  -5  -3  -4 1263.37 184.009   2
   5   3   5 14006.4 354.445   3
  -5  -3  -5 13725.3 377.820   2
   5  -3   5 14389.2 358.706   3
   5  -3   6 20.4207 142.263   3
   5   3   6 75.8081 151.012   3
   5  -3   7 345.167 186.358   3
   5   3   7 784.319 207.511   3
   5   3   8 16774.1 460.512   3
   5  -3   8 16532.2 435.872   3
   5  -3   9 5089.85 297.198   3
   5   3   9 4575.44 305.545   3
   5  -3  10 714.278 211.262   3
   5   3  10 536.555 236.656   3
  -5   4  11 1716.32 228.470   0
  -5  -4  11 1069.86 202.908   2
  -5   4  10 270.891 200.609   0
  -5  -4  10 382.527 188.909   2
  -5  -4   9 1721.57 206.592   2
  -5   4   9 1953.62 239.694   0
  -5  -4   8 2082.43 226.761   2
  -5   4   8 2005.26 271.069   0
  -5  -4   7 6586.48 310.606   2
  -5   4   7 6543.82 351.035   0
  -5  -4   6 873.418 184.659   2
  -5   4   6 877.889 207.187   0
  -5  -4   5 5973.70 280.171   2
  -5   4   5 6376.88 312.080   0
  -5   4   4 1683.60 142.718   2
  -5  -4   4 1589.03 180.222   2
  -5   4   3 63.6629 163.151   0
  -5   4   3 128.043 104.658   2
  -5  -4   3 139.885 153.873   2
  -5   4   2 780.225 116.934   2
  -5  -4   2 767.375 160.283   2
  -5  -4   1 352.237 125.866   0
  -5   4   1 413.611 107.822   2
  -5  -4   1 358.704 146.599   2
  -5  -4   0 17939.5 382.743   2
  -5   4   0 18290.2 328.791   2
   5   4   1 16015.3 281.710   3
  -5   4  -1 15849.7 316.854   2
  -5  -4  -1 14955.8 353.428   2
  -5   4  -2 146.113 121.107   2
  -5  -4  -2 107.528 151.811   2
   5   4   2 72.9957 108.852   3
   5   4   3 6090.93 214.392   3
  -5   4  -3 6156.15 236.615   2
  -5  -4  -3 6161.29 255.158   2
   5   4   4 5409.23 232.771   3
  -5  -4  -4 5219.97 250.581   2
  -5  -4  -5 109.204 162.262   2
   5   4   5 166.597 151.259   3
   5   4   6 121.843 162.568   3
  -5  -4  -6 283.952 188.371   2
   5  -4   7 66.3292 180.243   3
   5   4   7 47.3050 170.684   3
   5  -4   8 9470.58 337.134   3
   5   4   8 10576.9 381.252   3
   5  -4   9 380.298 192.273   3
   5   4   9 520.970 199.967   3
   5  -4  10-78.9878 180.222   3
   5   4  10 81.5320 223.059   3
  -5  -5  11 438.686 203.486   2
  -5   5  11 503.764 258.575   0
  -5  -5  10 158.970 187.130   2
  -5   5  10 336.787 244.084   0
  -5  -5   9 1094.77 210.146   2
  -5   5   9 1492.75 242.779   0
  -5  -5   8 165.663 194.524   2
  -5   5   8 595.027 237.973   0
  -5   5   7 1279.71 251.161   0
  -5  -5   7 1257.84 207.259   2
  -5  -5   6 2862.23 240.727   2
  -5   5   6 2503.81 250.906   0
  -5   5   5 183.628 179.701   0
  -5  -5   5 206.040 175.856   2
  -5  -5   4 3518.36 233.234   2
  -5   5   4 3708.56 256.993   0
  -5  -5   3 5472.10 260.560   2
  -5  -5   2 8473.76 299.625   2
  -5   5   2 8574.73 226.610   2
  -5  -5   1 8990.77 301.025   2
  -5   5   1 8963.31 235.692   2
  -5   5   0 579.536 111.588   2
  -5  -5   0 461.135 161.226   2
  -5   5  -1 600.052 132.900   2
  -5  -5  -1 530.769 162.909   2
   5   5   2 1536.87 133.466   3
  -5   5  -2 1480.90 150.331   2
  -5  -5  -2 1586.65 183.914   2
   5   5   3 9815.51 264.974   3
  -5   5  -3 9727.66 293.279   2
  -5  -5  -3 8941.08 294.575   2
  -5  -5  -4 309.257 154.668   2
   5   5   4 430.335 151.364   3
  -5  -5  -5 1295.55 189.451   2
   5   5   5 1538.76 171.685   3
  -5  -5  -6 426.154 196.266   2
   5   5   6 339.646 167.556   3
   5   5   7 7518.16 315.465   3
   5  -5   8 6350.23 327.033   3
   5   5   8 5410.77 312.440   3
   5   5   9 2548.83 241.749   3
   5  -5   9 2635.36 234.738   3
   5  -5  10 165.195 182.420   3
   5   5  10 148.781 207.937   3
  -5  -6  11 297.336 174.004   2
  -5   6  10-102.425 231.034   0
  -5  -6  10-71.2324 147.858   2
  -5   6   9 1018.67 238.959   0
  -5  -6   9 1022.12 227.568   2
  -5   6   8 245.953 211.047   0
  -5  -6   8 343.174 209.424   2
  -5   6   7 103.372 204.810   0
  -5  -6   7 128.110 169.930   2
  -5   6   6 1436.92 238.156   0
  -5  -6   6 1365.75 204.656   2
  -5  -6   5 4766.03 268.603   2
  -5   6   5 5004.13 303.154   0
  -5  -6   4 5690.46 275.198   2
  -5  -6   3 28601.3 510.788   2
  -5  -6   2 13734.2 361.614   2
  -5  -6   1 1537.56 189.076   2
  -5  -6   0 4834.93 244.514   2
  -5   6   0 5268.52 195.004   2
  -5   6  -1 21611.5 366.475   2
  -5  -6  -1 19838.7 404.322   2
  -5   6  -2 21527.4 386.878   2
  -5  -6  -2 20592.4 424.640   2
  -5  -6  -3 611.192 151.379   2
   5   6   3 587.090 127.670   3
  -5   6  -3 605.357 132.013   1
   5   6   4 3126.09 187.988   3
  -5  -6  -4 2826.45 210.368   2
  -5  -6  -5 90.8403 155.862   2
   5   6   5 125.521 145.838   3
   5   6   6 5946.67 265.542   3
  -5  -6  -6 6366.96 311.297   2
   5   6   7 1846.16 226.718   3
   5   6   8 2919.07 257.594   3
   5   6   9 973.405 217.755   3
   5   6  10 451.398 215.233   3
  -5   7  10 65.7375 198.814   0
  -5  -7  10-44.4198 191.732   2
  -5   7   9 169.437 230.382   0
  -5  -7   9 20.6992 178.319   2
  -5   7   8 1679.32 266.620   0
  -5  -7   8 1463.95 231.305   2
  -5   7   7-32.9144 211.632   0
  -5  -7   7-44.8694 177.856   2
  -5   7   6 6863.16 350.192   0
  -5  -7   6 6411.58 306.912   2
  -5  -7   5 5076.92 290.876   2
  -5  -7   4 1309.38 203.204   2
  -5  -7   3 5016.21 260.895   2
  -5  -7   2 4830.94 251.682   2
  -5  -7   1 37.7105 177.751   2
  -5  -7   0 13234.2 355.234   2
  -5  -7  -1 2478.11 202.846   2
  -5   7  -2 3580.49 189.005   1
  -5  -7  -2 3435.01 230.403   2
   5   7   3 20694.0 375.317   3
  -5   7  -3 20303.0 359.141   1
  -5  -7  -3 21423.7 440.192   2
   5   7   4 3007.49 195.938   3
  -5  -7  -4 2861.75 220.258   2
   5   7   5 3225.50 220.240   3
  -5  -7  -5 3235.32 234.882   2
  -5  -7  -6 324.458 170.842   2
   5   7   6 79.6406 168.212   3
   5   7   7-11.2823 184.734   3
   5   7   8-18.6793 184.180   3
   5   7   9 1510.51 253.397   3
   5   7  10 31.3306 196.029   3
  -5  -8  10 4377.83 292.135   2
  -5   8  10 4190.80 310.695   0
  -5  -8   9 2591.67 271.523   2
  -5   8   9 2929.93 304.964   0
  -5   8   8 209.981 225.464   0
  -5  -8   8 425.936 195.764   2
  -5  -8   7 642.938 222.875   2
  -5  -8   6 8416.27 361.871   2
  -5  -8   5-3.68492 177.370   2
  -5  -8   4 3678.47 248.850   2
  -5  -8   3 123.159 161.821   2
  -5  -8   2 8630.45 311.841   2
  -5  -8   1 9749.54 325.774   2
  -5  -8   0 0.00000 150.196   2
  -5  -8  -1 688.185 161.843   2
  -5   8  -2 1998.94 172.409   1
  -5  -8  -2 2075.59 190.422   2
  -5   8  -3 1573.84 162.257   1
  -5  -8  -3 1503.94 173.462   2
  -5  -8  -4 231.264 147.944   2
   5   8   4 97.9361 132.911   3
   5   8   5 4157.46 221.437   3
  -5  -8  -5 4607.38 268.418   2
  -5  -8  -6 34.0486 193.226   2
   5   8   6 257.168 166.250   3
   5   8   7-179.851 175.753   3
   5   8   8 65.8740 167.338   3
   5   8   9-178.836 214.878   3
   5   8  10-62.5476 231.379   3
  -5  -9   9 2129.65 238.237   2
  -5  -9   8 2513.83 261.201   2
  -5  -9   7-49.3079 166.939   2
  -5  -9   6 392.659 189.572   2
  -5  -9   5 9052.69 349.452   2
  -5  -9   4 278.441 166.241   2
  -5  -9   3 24821.9 508.183   2
  -5  -9   2 3968.35 241.944   2
  -5  -9   1 23.8995 171.959   2
  -5  -9   0 146.513 153.431   2
  -5  -9  -1 10660.1 333.768   2
  -5   9  -2 7981.39 277.133   1
  -5  -9  -2 7923.65 308.003   2
  -5   9  -3 1616.36 165.499   1
  -5  -9  -3 2028.03 212.754   2
  -5   9  -4 2353.15 180.586   1
   5   9   4 2292.91 193.947   3
  -5  -9  -4 2400.48 232.064   2
   5   9   5 5763.14 264.698   3
  -5  -9  -5 5841.00 294.097   2
   5   9   6 6146.58 297.554   3
  -5  -9  -6 5405.40 289.917   2
   5   9   7 651.709 180.840   3
   5   9   8-55.0435 203.622   3
   5   9   9-38.2797 186.978   3
  -5 -10   9 1497.20 260.430   2
  -5 -10   8 1625.36 248.302   2
  -5 -10   7 163.548 216.546   2
  -5 -10   6 84.2318 200.942   2
  -5 -10   5 532.858 202.935   2
  -5 -10   4 3616.27 264.612   2
  -5 -10   3 401.301 188.997   2
  -5 -10   2 471.237 183.257   2
  -5 -10   1 17772.9 435.515   2
  -5 -10   0 5254.48 262.527   2
  -5  10  -1 2037.71 200.707   1
  -5 -10  -1 1973.24 215.230   2
  -5 -10  -2 727.549 199.262   2
  -5  10  -2 499.834 172.281   1
  -5 -10  -3 456.997 185.766   2
  -5  10  -3 208.686 143.452   1
  -5 -10  -4 916.177 190.070   2
  -5  10  -4 797.755 165.350   1
   5  10   5 3389.76 228.497   3
  -5 -10  -5 3449.88 240.761   2
  -5 -10  -6 419.906 204.122   2
   5  10   6 333.997 175.343   3
   5  10   7 304.116 186.319   3
   5  10   8 47.8870 193.892   3
   5  10   9-241.229 231.865   3
  -5 -11   9 297.388 213.344   2
  -5 -11   8 3877.42 273.597   2
  -5 -11   7 227.463 211.388   2
  -5 -11   6 5.90225 152.089   2
  -5 -11   5 178.663 192.985   2
  -5 -11   4 3116.36 236.974   2
  -5 -11   3 1600.79 204.107   2
  -5 -11   2-39.5598 179.216   2
  -5 -11   1-112.590 185.248   2
  -5 -11   0 5333.20 267.513   2
  -5  11  -1 21057.7 439.061   1
  -5 -11  -1 23050.5 477.615   2
  -5 -11  -2 126.781 192.672   2
  -5  11  -2 84.3190 138.226   1
  -5 -11  -3 518.278 187.773   2
  -5  11  -3 585.026 169.351   1
  -5  11  -4 3611.98 225.868   1
  -5 -11  -4 3277.58 238.033   2
  -5 -11  -5 490.102 188.110   2
  -5  11  -5 742.578 160.232   1
   5  11   5 343.638 153.295   3
   5  11   6 3939.14 252.278   3
  -5 -11  -6 3753.07 285.127   2
   5  11   7 1196.91 222.232   3
   5  11   8 312.616 199.536   3
   5  11   9 309.983 208.781   3
  -5 -12   8 4420.49 307.924   2
  -5 -12   7 898.207 188.141   2
  -5 -12   6-157.706 181.102   2
  -5 -12   5 183.126 157.082   2
  -5 -12   4 4437.23 290.558   2
  -5 -12   3 63.8029 183.621   2
  -5 -12   2 9300.69 338.515   2
  -5 -12   1-18.1857 162.875   2
  -5 -12   0 14551.9 407.548   2
  -5  12   0 13605.1 381.730   1
  -5 -12  -1 152.614 158.923   2
  -5  12  -1 127.199 174.740   1
  -5  12  -2 4810.81 253.357   1
  -5 -12  -2 4698.21 283.155   2
  -5 -12  -3 381.845 190.586   2
  -5  12  -3 156.364 144.011   1
  -5 -12  -4 346.594 180.291   2
  -5  12  -4 638.732 178.827   1
  -5 -12  -5 184.564 177.867   2
  -5  12  -5 136.315 135.478   1
  -5 -12  -6-13.4620 216.636   2
   5  12   6 197.765 165.759   3
   5  12   7 1425.65 219.677   3
   5  12   8 297.307 158.890   3
   5  12   9-78.6164 171.973   3
  -5 -13   8 1421.90 257.254   2
  -5 -13   7 810.050 206.861   2
  -5 -13   6-123.783 185.990   2
  -5 -13   5 159.315 195.694   2
  -5 -13   4 5334.05 299.518   2
  -5 -13   3 6209.42 319.236   2
  -5 -13   2 208.547 181.872   2
  -5 -13   1 532.009 203.773   2
  -5  13   0 910.463 214.481   1
  -5 -13   0 758.380 188.123   2
  -5 -13  -1 1021.66 195.269   2
  -5  13  -1 962.831 200.689   1
  -5 -13  -2 1258.18 203.557   2
  -5  13  -2 693.294 197.687   1
  -5 -13  -3 568.022 201.808   2
  -5  13  -3 571.910 200.088   1
  -5 -13  -4-81.9504 197.857   2
  -5  13  -4-27.3179 168.404   1
  -5 -13  -5 537.505 169.113   2
  -5  13  -5 504.803 142.212   1
  -5 -13  -6 139.874 197.693   2
   5  13   7 799.117 163.726   3
   5  13   8 171.298 186.697   3
  -5 -14   7 86.3475 177.490   2
  -5 -14   6 683.523 232.681   2
  -5 -14   5 3057.18 278.137   2
  -5 -14   4 3038.57 252.013   2
  -5 -14   3 430.491 166.653   2
  -5 -14   2 3357.41 264.255   2
  -5  14   1-8.22618 213.346   1
  -5 -14   1 31.0626 183.442   2
  -5 -14   0-29.3768 189.973   2
  -5  14   0-160.516 208.663   1
  -5  14  -1 13512.5 402.386   1
  -5 -14  -1 13489.4 400.725   2
  -5 -14  -2 231.063 201.096   2
  -5  14  -2 304.634 164.569   1
  -5  14  -3 3708.88 247.243   1
  -5 -14  -3 3929.63 254.550   2
  -5  14  -4 1730.01 208.782   1
  -5 -14  -4 1933.31 240.288   2
  -5  14  -5 43.9774 156.091   1
   5  14   8 778.118 220.689   3
  -5 -15   7 1136.87 222.716   2
  -5 -15   6-80.2543 219.031   2
  -5 -15   5 2498.66 275.761   2
  -5 -15   4 1946.90 225.046   2
  -5 -15   3 1466.98 206.286   2
  -5 -15   2-143.838 186.553   2
  -5 -15   1 528.979 170.730   2
  -5  15   1 409.320 219.232   1
  -5 -15   0 315.897 159.867   2
  -5  15   0 121.231 218.560   1
  -5  15  -1 9638.40 367.323   1
  -5 -15  -1 10090.6 364.009   2
  -5 -15  -2 716.882 201.504   2
  -5  15  -2 972.225 212.120   1
  -5  15  -3-3.01740 176.768   1
  -5  15  -4 1073.27 189.367   1
  -5  15  -5 24.8829 170.981   1
  -5  15  -6 496.153 181.699   1
  -5 -16   6-394.466 208.157   2
  -5 -16   5 847.882 212.888   2
  -5 -16   4 354.530 167.191   2
  -5 -16   3 571.812 195.546   2
  -5  16   2 470.054 229.178   1
  -5 -16   2 382.054 184.897   2
  -5 -16   1 46.8215 166.245   2
  -5  16   1-96.6073 193.102   1
  -5 -16   0 824.250 201.055   2
  -5  16   0 747.771 236.712   1
  -5  16  -1 8031.93 345.729   1
  -5 -16  -1 9227.52 344.046   2
  -5  16  -2 1557.04 246.818   1
  -5  16  -3 167.374 203.099   1
  -5  16  -4 832.927 157.624   1
  -5  16  -5 1362.71 218.498   1
  -5  16  -6 415.875 180.140   1
  -5 -17   5 1559.26 248.145   2
  -5 -17   4 1349.99 200.322   2
  -5  17   3 1422.47 225.282   1
  -5 -17   3 1543.41 201.562   2
  -5 -17   2 822.817 195.112   2
  -5  17   2 895.831 226.347   1
  -5  17   1-9.61359 174.383   1
  -5  17   0 146.731 210.155   1
  -5  17  -1 585.155 176.501   1
  -5  17  -2 6695.68 321.991   1
  -5  17  -3 223.017 164.654   1
  -5  17  -4 370.964 147.710   1
  -5  17  -5 299.654 183.557   1
  -5  17  -6 273.320 153.460   1
  -5 -18   5-76.5952 182.735   2
  -5 -18   4-369.808 200.954   2
  -5  18   2 357.812 194.992   1
  -5  18   1 1397.93 215.609   1
  -5  18   0 611.023 207.212   1
  -5  18  -1 700.615 228.861   1
  -5  18  -2 1099.32 259.115   1
  -5  18  -3 350.589 224.775   1
  -6   0   9-116.024 223.919   0
  -6   0   9-198.707 166.390   2
  -6   0   8 751.460 210.687   0
  -6   0   8 564.590 135.176   2
  -6   0   7-193.401 127.766   2
  -6   0   7 57.5331 220.658   0
  -6   0   6 991.246 161.969   2
  -6   0   6 786.036 231.622   0
  -6   0   5-43.5799 172.313   0
  -6   0   5 92.9714 129.104   2
  -6   0   4 565.883 198.333   0
  -6   0   4 659.457 165.580   2
  -6   0   3-42.4615 153.146   2
  -6   0   3 77.4504 160.889   0
  -6   0   2 75817.0 781.183   2
  -6   0   2 80233.0 859.076   0
  -6   0   1-12.7848 141.836   0
  -6   0   1-96.4819 171.459   2
  -6   0   0 4630.69 245.201   2
  -6   0  -1 216.540 157.031   2
  -6   0  -2 4698.49 242.995   2
  -6   0  -3-28.3011 153.778   2
   6   0   4 1957.39 193.154   3
  -6   0  -4 2218.82 220.423   2
  -6   0  -5 169.634 181.728   2
   6   0   5 2.11494 138.262   3
   6   0   6 927.591 179.699   3
   6   0   7-49.7579 174.454   3
   6   0   8 966.754 198.445   3
   6   0   9-27.4446 205.825   3
  -6  -1  10 426.914 169.904   2
  -6  -1   9 217.413 135.033   2
  -6   1   9 164.252 198.282   0
  -6  -1   9 106.189 223.093   0
  -6   1   8 112.618 231.831   0
  -6  -1   8-79.9387 149.450   2
  -6  -1   8 58.6094 234.326   0
  -6   1   7 314.731 207.700   0
  -6   1   7 472.562 156.982   2
  -6  -1   7 156.883 125.298   2
  -6  -1   7 198.850 177.433   0
  -6   1   6 790.812 217.211   0
  -6  -1   6 501.840 196.937   0
  -6   1   6 622.520 151.096   2
  -6  -1   6 775.247 163.160   2
  -6  -1   5 566.794 218.025   0
  -6   1   5 473.104 190.225   0
  -6   1   5 432.770 138.499   2
  -6   1   4 3650.24 231.221   2
  -6  -1   4 3798.93 228.871   2
  -6   1   4 3921.85 269.369   0
  -6  -1   4 4398.61 288.098   0
  -6   1   3 4017.38 236.403   2
  -6  -1   3 3777.71 241.479   2
  -6   1   3 3964.28 253.003   0
  -6  -1   3 3664.62 251.145   0
  -6   1   2 3199.35 224.569   2
  -6  -1   2 2805.27 223.036   2
  -6  -1   2 2929.24 239.864   0
  -6   1   1 7858.62 276.431   2
  -6  -1   1 8279.48 294.748   2
  -6   1   0 16172.3 387.955   2
  -6  -1   0 15891.8 390.909   2
  -6   1  -1 1766.32 171.415   2
  -6  -1  -1 1666.64 188.150   2
  -6   1  -2 2258.44 200.820   2
  -6  -1  -2 1913.17 204.476   2
   6   1   3 2719.04 187.868   3
  -6   1  -3 3218.00 217.760   2
  -6  -1  -3 2914.83 225.690   2
   6   1   4 3218.55 200.241   3
  -6   1  -4 3240.57 228.087   2
  -6  -1  -4 3325.86 227.860   2
  -6  -1  -5 1050.99 184.695   2
   6  -1   5 768.924 181.405   3
   6   1   5 1176.62 187.977   3
   6  -1   6 4669.07 270.261   3
   6   1   6 5009.46 263.897   3
   6  -1   7-66.4009 168.078   3
   6   1   7 186.467 211.995   3
   6  -1   8 79.9525 171.928   3
   6   1   8 117.591 198.706   3
   6   1   9 4161.22 300.577   3
   6  -1   9 4417.77 312.241   3
  -6  -2  10 381.775 169.112   2
  -6   2   9 1475.73 268.749   0
  -6  -2   9 1415.52 237.246   0
  -6  -2   9 1044.18 205.978   2
  -6   2   8 206.010 188.439   0
  -6  -2   8 158.082 144.243   2
  -6  -2   8 420.821 198.950   0
  -6  -2   7 2217.38 278.710   0
  -6  -2   7 2371.13 223.511   2
  -6   2   7 2250.85 265.044   0
  -6  -2   6 38.3681 150.793   2
  -6  -2   6 120.418 189.870   0
  -6   2   6 79.9735 179.181   0
  -6   2   5 8094.21 294.150   2
  -6  -2   5 8298.05 319.150   2
  -6   2   5 7916.94 364.617   0
  -6  -2   5 7577.04 349.752   0
  -6   2   4 1923.15 169.686   2
  -6  -2   4 2245.14 210.637   2
  -6   2   4 2328.99 233.086   0
  -6  -2   4 2065.86 238.453   0
  -6   2   3 1562.68 166.960   2
  -6  -2   3 1687.82 204.636   2
  -6   2   3 1907.30 217.080   0
  -6  -2   3 1472.84 217.755   0
  -6   2   2 23114.6 438.262   2
  -6  -2   2 22760.2 463.574   2
  -6   2   2 23085.1 486.676   0
  -6  -2   2 21511.5 451.394   0
  -6  -2   1 1299.07 197.425   2
  -6   2   1 1362.65 174.797   2
  -6   2   0 2349.12 200.339   2
  -6  -2   0 1870.88 194.108   2
  -6   2  -1 2306.08 180.143   2
  -6  -2  -1 2190.93 221.792   2
  -6   2  -2 1251.76 182.374   2
  -6  -2  -2 1192.25 175.574   2
  -6   2  -3 395.308 154.242   2
  -6  -2  -3 173.561 173.092   2
   6   2   3 140.322 137.937   3
   6   2   4 4765.97 237.915   3
  -6   2  -4 4763.49 259.070   2
  -6  -2  -4 4656.39 280.748   2
   6   2   5 5781.81 253.148   3
  -6  -2  -5 5464.90 305.193   2
   6  -2   6 54.1445 165.555   3
   6   2   6 89.0074 169.394   3
   6  -2   7 6073.63 306.293   3
   6   2   7 7058.37 323.531   3
   6  -2   8 1053.38 234.313   3
   6   2   8 804.762 228.176   3
   6   2   9 2264.54 249.653   3
   6  -2   9 2034.27 245.508   3
  -6  -3  10 687.316 202.404   2
  -6   3   9 1211.25 226.522   0
  -6  -3   9 1320.71 216.791   2
  -6  -3   8-75.9184 182.561   2
  -6   3   8 507.158 252.789   0
  -6  -3   7 809.823 158.193   2
  -6   3   7 976.599 270.654   0
  -6  -3   6 38.5557 143.633   2
  -6   3   6 160.177 193.127   0
  -6  -3   5 2321.39 229.900   2
  -6  -3   5 2339.70 244.463   0
  -6   3   5 2515.73 264.920   0
  -6   3   4-14.7215 165.176   0
  -6  -3   4 112.027 190.461   0
  -6   3   4-58.0906 124.703   2
  -6  -3   4 27.5535 183.753   2
  -6   3   3 4450.48 211.078   2
  -6  -3   3 4795.00 255.099   2
  -6   3   3 4946.63 269.653   0
  -6  -3   3 4786.99 282.905   0
  -6  -3   2 2427.28 222.172   2
  -6   3   2 1997.23 190.924   2
  -6  -3   1 4273.89 258.700   2
  -6   3   1 3998.08 216.514   2
  -6   3   0 3537.49 213.344   2
  -6  -3   0 3090.92 222.400   2
  -6   3  -1 11472.4 318.322   2
  -6  -3  -1 11791.6 364.672   2
  -6   3  -2-76.0008 158.235   2
  -6  -3  -2 60.7936 162.453   2
   6   3   3 17152.0 361.374   3
  -6   3  -3 17323.2 408.900   2
  -6  -3  -3 16828.9 417.162   2
   6   3   4 2382.42 190.313   3
  -6   3  -4 2136.21 203.776   2
  -6  -3  -4 2144.09 235.734   2
  -6  -3  -5 60.4729 197.362   2
   6   3   5 187.739 134.972   3
   6   3   6 412.226 153.504   3
  -6  -3  -6 703.180 214.736   2
   6   3   7 50.4267 157.292   3
   6  -3   8 41.3979 176.121   3
   6  -3   9 324.730 157.917   3
   6   3   9 292.544 197.476   3
  -6  -4  10 1217.57 232.376   2
  -6  -4   9 313.164 175.786   2
  -6   4   9 435.298 255.548   0
  -6  -4   8 4371.94 281.432   2
  -6   4   8 5322.74 353.767   0
  -6   4   7 35.0611 201.905   0
  -6  -4   7-87.0212 164.066   2
  -6   4   6 827.183 255.265   0
  -6  -4   6 1018.16 201.842   2
  -6   4   5 139.980 219.925   0
  -6  -4   5 211.915 150.410   2
  -6   4   4 138.489 181.603   0
  -6  -4   4-80.5785 148.316   2
  -6  -4   3 2747.22 237.114   0
  -6  -4   3 2645.75 227.125   2
  -6  -4   2 8061.08 309.578   2
  -6   4   2 8408.98 270.887   2
  -6  -4   1 28871.9 528.488   2
  -6   4   1 29281.3 466.727   2
  -6   4   0 4809.71 218.785   2
  -6  -4   0 4641.57 248.912   2
  -6   4  -1 2381.47 194.601   2
  -6  -4  -1 2371.69 235.266   2
  -6   4  -2 2858.39 198.445   2
  -6  -4  -2 3270.90 242.754   2
  -6   4  -3 23310.4 466.738   2
  -6  -4  -3 23051.4 482.716   2
  -6  -4  -4 1647.10 227.328   2
   6   4   4 1729.37 173.803   3
  -6  -4  -5 49.3398 197.566   2
   6   4   5 115.863 148.569   3
  -6  -4  -6 1571.55 243.022   2
   6   4   6 1301.69 186.826   3
   6   4   7 787.339 192.439   3
   6   4   8 2588.75 263.160   3
   6   4   9 293.152 192.988   3
  -6   5   9 180.216 194.711   0
  -6  -5   9 251.706 163.882   2
  -6   5   8 509.739 225.326   0
  -6  -5   8 519.836 186.729   2
  -6   5   7 42.5746 191.362   0
  -6  -5   7-63.8854 190.902   2
  -6  -5   6 8336.05 345.041   2
  -6   5   6 8236.23 399.535   0
  -6   5   5 315.644 208.451   0
  -6  -5   5 482.141 180.318   2
  -6  -5   4 22.5053 191.658   2
  -6  -5   3 3011.15 240.970   2
  -6  -5   2 105.013 191.463   2
  -6  -5   1 3750.59 256.469   2
  -6   5   0 7097.15 261.451   2
  -6  -5   0 7566.30 313.455   2
  -6   5  -1 6247.94 249.849   2
  -6  -5  -1 6080.91 299.439   2
  -6   5  -2 8866.02 303.708   2
  -6  -5  -2 8583.96 325.940   2
  -6   5  -3 2320.11 218.841   2
  -6  -5  -3 2258.09 224.330   2
  -6  -5  -4 964.072 216.526   2
   6   5   4 1186.64 151.730   3
   6   5   5 3041.19 198.881   3
  -6  -5  -5 2945.01 271.807   2
  -6  -5  -6-197.176 210.861   2
   6   5   6 0.59581 156.279   3
   6   5   7 1925.19 212.852   3
   6   5   8-70.4818 208.921   3
   6   5   9-196.513 205.589   3
  -6   6   9 309.690 243.573   0
  -6  -6   9 507.405 191.807   2
  -6   6   8 162.424 235.115   0
  -6  -6   8-21.4597 168.975   2
  -6   6   7 1475.00 243.639   0
  -6  -6   7 1223.65 230.978   2
  -6   6   6 579.738 223.724   0
  -6  -6   6 506.461 206.701   2
  -6  -6   5 1032.38 210.756   2
  -6  -6   4 7016.77 326.272   2
  -6  -6   3 338.967 195.816   2
  -6  -6   2-98.8978 166.571   2
  -6  -6   1 3464.98 260.905   2
  -6  -6   0 150.218 182.695   2
  -6  -6  -1 305.986 169.360   2
  -6   6  -2 404.573 158.839   2
  -6  -6  -2 407.400 186.028   2
  -6  -6  -3 8377.85 335.384   2
  -6  -6  -4 356.550 195.808   2
  -6  -6  -5 232.889 185.280   2
   6   6   5-58.4439 138.735   3
  -6  -6  -6 1342.51 214.739   2
   6   6   6 1354.11 203.717   3
   6   6   7 4983.73 279.981   3
   6   6   8 1287.02 237.758   3
   6   6   9 584.828 238.866   3
  -6  -7   9 329.663 213.947   2
  -6   7   8 504.184 205.244   0
  -6  -7   8 393.681 202.314   2
  -6  -7   7 4082.68 291.018   2
  -6  -7   6 628.099 210.966   2
  -6  -7   5 392.028 203.820   2
  -6  -7   4 1754.84 221.464   2
  -6  -7   3 504.780 190.036   2
  -6  -7   2 69.6888 191.210   2
  -6  -7   1 11371.9 371.650   2
  -6  -7   0 3.63891 179.806   2
  -6  -7  -1 5691.83 293.555   2
  -6  -7  -2 12713.9 394.514   2
  -6  -7  -3 91.5044 170.670   2
  -6  -7  -4 1610.85 203.666   2
  -6  -7  -5-53.9078 187.561   2
   6   7   5 151.374 151.247   3
  -6  -7  -6 524.980 215.123   2
   6   7   6 814.837 194.253   3
   6   7   7 2926.87 244.401   3
   6   7   8 7626.02 351.335   3
   6   7   9 2107.59 231.773   3
  -6  -8   8 1115.23 243.484   2
  -6  -8   7 572.649 191.566   2
  -6  -8   6 444.875 202.152   2
  -6  -8   5 1876.07 239.117   2
  -6  -8   4 2491.23 242.360   2
  -6  -8   3 33.5980 164.830   2
  -6  -8   2 200.077 200.507   2
  -6  -8   1 25.5621 168.017   2
  -6  -8   0 6469.38 300.610   2
  -6  -8  -1 711.860 179.544   2
  -6  -8  -2-39.0942 173.985   2
  -6   8  -2 39.1692 152.535   1
  -6  -8  -3 164.603 194.058   2
  -6  -8  -4 17.9145 208.550   2
  -6  -8  -5 334.962 203.057   2
  -6  -8  -6 1326.20 248.630   2
   6   8   6 911.955 182.691   3
   6   8   7 633.058 213.334   3
   6   8   8-30.1637 197.343   3
  -6  -9   8-237.122 167.673   2
  -6  -9   7 1054.42 204.303   2
  -6  -9   6 10.5851 174.936   2
  -6  -9   5 1752.70 231.654   2
  -6  -9   4 1011.16 225.262   2
  -6  -9   3 8010.99 338.249   2
  -6  -9   2-5.41587 188.728   2
  -6  -9   1 133.632 161.593   2
  -6  -9   0 2920.60 245.368   2
  -6  -9  -1 714.548 191.662   2
  -6   9  -2 1356.32 164.935   1
  -6  -9  -2 1542.83 206.333   2
  -6  -9  -3 1500.06 199.464   2
  -6  -9  -4 167.555 188.202   2
  -6  -9  -5 4900.88 318.511   2
  -6  -9  -6-67.0177 236.874   2
   6   9   7 1412.77 228.451   3
   6   9   8 1096.18 232.173   3
  -6 -10   7 200.776 213.898   2
  -6 -10   6 237.319 183.787   2
  -6 -10   5 313.592 191.445   2
  -6 -10   4 1113.78 223.397   2
  -6 -10   3 9994.16 378.185   2
  -6 -10   2 173.141 202.982   2
  -6 -10   1 28.7493 163.107   2
  -6 -10   0-79.3563 184.783   2
  -6  10  -1 438.493 189.827   1
  -6 -10  -1 164.482 187.717   2
  -6 -10  -2 386.688 201.703   2
  -6  10  -2 336.764 173.769   1
  -6 -10  -3 3241.94 250.303   2
  -6 -10  -4 2183.47 219.496   2
  -6 -10  -5 15911.3 470.504   2
  -6 -10  -6 72.0230 194.797   2
   6  10   7 48.9041 169.480   3
   6  10   8 436.180 202.909   3
  -6 -11   7 96.5722 161.549   2
  -6 -11   6 201.392 189.976   2
  -6 -11   5 6106.92 343.988   2
  -6 -11   4 1528.65 204.580   2
  -6 -11   3-45.9998 201.992   2
  -6 -11   2 1.44269 188.613   2
  -6 -11   1 7069.82 331.338   2
  -6 -11   0 484.757 189.698   2
  -6 -11  -1 642.658 205.591   2
  -6  11  -1 524.652 198.157   1
  -6  11  -2 2976.92 243.559   1
  -6 -11  -2 3702.29 271.911   2
  -6 -11  -3 503.465 203.836   2
  -6  11  -3 190.832 162.688   1
  -6 -11  -4 137.566 189.193   2
  -6 -11  -5 704.511 200.337   2
  -6 -11  -6 77.2945 181.910   2
  -6 -11  -7 1101.60 235.398   2
   6  11   8-22.4843 185.478   3
  -6 -12   6 431.718 201.732   2
  -6 -12   5 2278.38 242.107   2
  -6 -12   4 144.971 217.029   2
  -6 -12   3 154.622 165.158   2
  -6 -12   2 47.7822 174.071   2
  -6 -12   1 23.6611 204.366   2
  -6 -12   0 2706.23 237.826   2
  -6  12  -1 1632.07 234.111   1
  -6 -12  -1 2142.39 240.612   2
  -6 -12  -2 904.721 216.281   2
  -6  12  -2 819.297 170.885   1
  -6 -12  -3 210.106 199.942   2
  -6  12  -3 85.6032 159.143   1
  -6 -12  -4 8912.97 370.257   2
  -6 -12  -5 142.898 189.048   2
  -6 -12  -6 2296.19 254.903   2
  -6 -12  -7-47.6647 200.242   2
  -6 -13   6 67.4732 193.093   2
  -6 -13   5 1100.93 233.941   2
  -6 -13   4-309.423 173.491   2
  -6 -13   3 507.915 225.021   2
  -6 -13   2 696.656 236.680   2
  -6 -13   1-178.496 182.153   2
  -6  13   0 940.816 195.402   1
  -6 -13   0 937.850 228.926   2
  -6  13  -1 2562.92 244.266   1
  -6 -13  -1 3033.35 248.055   2
  -6 -13  -2 505.542 177.743   2
  -6  13  -2 293.991 202.551   1
  -6 -13  -3 802.687 194.449   2
  -6  13  -3 1015.30 220.732   1
  -6 -13  -4 15117.1 456.325   2
  -6 -13  -5 43.3302 203.653   2
  -6 -13  -6 72.0828 205.360   2
  -6 -13  -7 447.166 202.770   2
  -6 -14   5 268.752 206.496   2
  -6 -14   4 337.864 226.154   2
  -6 -14   3-145.333 193.758   2
  -6 -14   2-60.8838 179.790   2
  -6  14   1 770.944 247.496   1
  -6 -14   1 680.600 211.835   2
  -6 -14   0 478.544 203.761   2
  -6  14   0 357.417 172.809   1
  -6 -14  -1 1090.62 239.238   2
  -6  14  -1 672.483 173.242   1
  -6 -14  -2 1269.61 247.381   2
  -6  14  -2 1067.83 208.942   1
  -6 -14  -3 1661.77 274.750   2
  -6  14  -3 1360.70 203.783   1
  -6 -14  -4 1332.54 241.170   2
  -6 -14  -5 1178.11 252.554   2
  -6 -14  -6-39.2463 224.144   2
  -6 -15   4-68.2775 221.632   2
  -6 -15   3 829.877 192.067   2
  -6 -15   2-89.4723 191.322   2
  -6 -15   1 172.121 158.839   2
  -6  15   1-6.10368 248.156   1
  -6 -15   0 99.8862 211.467   2
  -6  15   0-107.988 184.920   1
  -6  15  -1 5024.77 319.146   1
  -6 -15  -1 4768.48 288.557   2
  -6 -15  -2 220.671 213.374   2
  -6  15  -2 233.618 188.067   1
  -6 -15  -3 185.993 210.781   2
  -6  15  -3 115.876 198.112   1
  -6 -15  -4 235.114 233.121   2
  -6  15  -4 47.0003 178.396   1
  -6 -16   3-58.3268 208.491   2
  -6 -16   2 25.3220 211.027   2
  -6 -16   1-486.287 201.849   2
  -6  16   1-166.858 240.621   1
  -6 -16   0 119.686 156.642   2
  -6  16   0 38.3548 213.483   1
  -6 -16  -1 545.573 232.073   2
  -6  16  -1 486.290 233.356   1
  -6 -16  -2 1016.35 265.707   2
  -6  16  -2 679.877 228.912   1
  -6  16  -3 896.810 237.855   1
  -6  16  -4 771.851 173.159   1
  -6 -17   2-615.980 222.824   2
  -6 -17   1 74.1920 231.497   2
  -6 -17   0 2311.52 244.787   2
  -7   0   8 967.733 234.098   0
  -7   0   7-142.086 233.095   0
  -7   0   7-52.3535 169.143   2
  -7   0   6 187.760 190.056   0
  -7   0   6-424.358 162.265   2
  -7   0   5-109.974 132.499   2
  -7   0   5 92.5322 207.247   0
  -7   0   4 4050.47 257.182   2
  -7   0   4 4490.79 316.641   0
  -7   0   3 134.203 186.577   0
  -7   0   3-70.1428 159.477   2
  -7   0   2 4208.92 242.839   2
  -7   0   1 19.6649 164.909   2
  -7   0   0 160.193 172.149   2
  -7   0  -1-36.4142 133.212   2
  -7   0  -2 795.644 172.264   2
  -7   0  -3 144.007 195.078   2
  -7   0  -4 6375.92 304.321   2
  -7   0  -5-38.1127 214.645   2
   7   0   6 11611.5 401.042   3
   7   0   7-218.205 195.295   3
  -7   1   8 166.086 197.127   0
  -7  -1   8 579.696 261.823   0
  -7  -1   8 327.510 144.464   2
  -7  -1   7-146.274 250.993   0
  -7  -1   7-17.4660 170.635   2
  -7   1   7 300.585 203.729   0
  -7  -1   6 310.828 221.376   0
  -7  -1   6-73.0911 159.398   2
  -7   1   6 354.477 202.609   0
  -7  -1   5 775.222 192.643   0
  -7   1   5 474.945 153.074   2
  -7  -1   5 476.655 153.846   2
  -7   1   5 555.390 205.490   0
  -7   1   4 864.987 221.379   0
  -7   1   4 974.434 161.699   2
  -7  -1   4 846.851 201.064   2
  -7  -1   4 1316.28 222.527   0
  -7   1   3 99.9404 174.047   0
  -7   1   3-78.1602 140.941   2
  -7  -1   3 7.65969 176.306   2
  -7   1   2 1763.23 217.625   2
  -7  -1   2 1962.92 213.425   2
  -7   1   1-72.5812 139.640   2
  -7  -1   1 229.664 182.355   2
  -7  -1   0 950.468 182.952   2
  -7   1   0 1526.21 194.607   2
  -7   1  -1 2119.14 211.667   2
  -7  -1  -1 1913.85 219.761   2
  -7   1  -2 31.2336 165.782   2
  -7  -1  -2-184.582 175.499   2
  -7   1  -3 2430.79 213.181   2
  -7  -1  -3 2715.10 236.006   2
  -7   1  -4 255.781 190.359   2
  -7  -1  -4 164.746 203.465   2
  -7  -1  -5 1438.24 224.423   2
   7   1   5 1700.44 222.886   3
  -7   1  -5 1514.75 207.246   2
   7   1   6 1469.51 215.296   3
   7   1   7 266.853 193.516   3
  -7  -2   9 81.4045 193.055   2
  -7  -2   8 2142.65 236.124   2
  -7   2   8 1809.50 304.978   0
  -7  -2   8 1810.57 303.361   0
  -7  -2   7 1572.64 192.145   2
  -7   2   7 1487.99 260.831   0
  -7  -2   7 1448.28 223.797   0
  -7   2   6 174.380 229.306   0
  -7  -2   6 60.6348 155.314   2
  -7  -2   6 218.892 198.841   0
  -7  -2   5-141.844 210.076   0
  -7   2   5 82.1270 219.025   0
  -7  -2   5 87.9469 150.036   2
  -7  -2   4 2258.80 235.509   2
  -7  -2   4 1993.52 244.285   0
  -7   2   4 2002.70 258.477   0
  -7   2   3 8850.57 328.253   2
  -7  -2   3 9093.23 354.007   2
  -7   2   3 8915.82 389.292   0
  -7   2   2 686.713 171.125   2
  -7  -2   2 705.646 201.761   2
  -7   2   1 3115.32 226.785   2
  -7  -2   1 2881.09 231.824   2
  -7   2   0 757.773 196.364   2
  -7  -2   0 413.597 184.938   2
  -7   2  -1 26.8884 156.901   2
  -7  -2  -1 511.123 197.493   2
  -7  -2  -2 1189.33 197.856   2
  -7   2  -2 1070.60 165.890   2
  -7   2  -3 101.710 177.065   2
  -7  -2  -3 54.9134 164.002   2
  -7   2  -4 292.094 173.257   2
  -7  -2  -4 569.516 223.895   2
   7   2   5 1220.44 192.317   3
  -7  -2  -5 1485.65 222.952   2
   7   2   6 1497.03 223.754   3
   7   2   7 784.993 207.905   3
  -7  -3   8-169.898 243.291   0
  -7  -3   8 284.746 145.983   2
  -7  -3   7 326.419 183.961   0
  -7   3   7 188.931 270.674   0
  -7  -3   7 78.1535 178.241   2
  -7  -3   6 591.647 218.745   0
  -7   3   6 726.769 204.798   0
  -7  -3   6 735.409 190.822   2
  -7   3   5-51.7711 178.357   0
  -7  -3   5-116.204 200.760   2
  -7  -3   5-265.740 187.160   0
  -7   3   4 333.811 211.958   0
  -7  -3   4 199.891 163.716   2
  -7  -3   3 3352.30 254.438   2
  -7  -3   2 473.650 177.805   2
  -7   3   1 1934.97 203.908   2
  -7  -3   1 1479.66 210.731   2
  -7   3   0 1010.13 187.495   2
  -7  -3   0 825.034 202.755   2
  -7   3  -1 1969.70 194.493   2
  -7  -3  -1 1984.03 235.296   2
  -7   3  -2 4003.47 240.370   2
  -7  -3  -2 3677.47 252.210   2
  -7   3  -3 832.471 196.829   2
  -7  -3  -3 1010.12 209.271   2
  -7  -3  -4 378.525 217.582   2
  -7   3  -4 374.849 155.051   2
  -7  -3  -5-44.5730 170.980   2
   7   3   5 287.262 160.916   3
   7   3   6 2085.23 242.845   3
  -7  -3  -6 2343.54 294.766   2
   7   3   7 6093.03 333.867   3
  -7  -4   8 285.786 235.507   0
  -7  -4   8 449.938 195.459   2
  -7  -4   7 1195.52 251.404   0
  -7   4   7 1118.53 238.951   0
  -7  -4   7 848.375 161.179   2
  -7  -4   6 2066.20 239.092   2
  -7  -4   6 2410.65 280.950   0
  -7  -4   5 351.869 209.233   0
  -7  -4   5 621.173 171.002   2
  -7  -4   4 693.680 211.333   2
  -7  -4   3 7.47939 172.961   2
  -7  -4   2 10626.4 375.831   2
  -7  -4   1 2868.44 262.142   2
  -7  -4   0 856.160 200.785   2
  -7   4  -1 1832.01 201.354   2
  -7  -4  -1 2136.79 249.844   2
  -7   4  -2 301.984 153.977   2
  -7  -4  -2 236.841 172.333   2
  -7   4  -3 1959.50 229.769   2
  -7  -4  -3 1708.83 218.786   2
  -7  -4  -4 591.708 229.617   2
  -7  -4  -5 406.952 186.686   2
  -7  -4  -6 293.742 243.829   2
   7   4   6 599.616 185.683   3
   7   4   7 7857.14 373.864   3
  -7   5   7 950.457 277.446   0
  -7  -5   7 956.926 212.613   2
  -7  -5   7 1183.71 246.398   0
  -7   5   6 324.428 189.706   0
  -7  -5   6 582.947 232.129   0
  -7  -5   6 282.677 200.709   2
  -7  -5   5-413.572 203.568   2
  -7  -5   4 14.9390 171.438   2
  -7  -5   3 86.7038 200.695   2
  -7  -5   2 4180.53 287.436   2
  -7  -5   1 58.7760 191.880   2
  -7  -5   0 2613.62 242.821   2
  -7  -5  -1 682.744 203.242   2
  -7  -5  -2 3501.24 280.069   2
  -7  -5  -3 304.012 161.511   2
  -7   5  -3 636.723 183.535   2
  -7  -5  -4 2076.62 263.224   2
  -7  -5  -5 202.007 214.781   2
  -7  -5  -6 490.177 204.766   2
   7   5   7 1465.26 240.538   3
  -7  -6   7 5372.99 334.131   2
  -7  -6   6 810.222 198.358   2
  -7  -6   5 1492.21 214.543   2
  -7  -6   4 679.212 216.388   2
  -7  -6   3 883.434 201.497   2
  -7  -6   2 811.282 190.087   2
  -7  -6   1 28.2135 184.092   2
  -7  -6   0 155.619 204.591   2
  -7  -6  -1 5886.72 310.071   2
  -7  -6  -2 151.310 202.749   2
  -7  -6  -3 408.341 201.560   2
  -7  -6  -4 564.066 180.447   2
  -7  -6  -5 1159.55 260.570   2
  -7  -6  -6-119.478 201.622   2
   7   6   7 505.617 173.135   3
  -7  -7   6 54.8385 161.406   2
  -7  -7   5 720.734 178.940   2
  -7  -7   4 14.2315 208.685   2
  -7  -7   3 323.461 175.038   2
  -7  -7   2-161.658 192.564   2
  -7  -7   1 1350.82 216.296   2
  -7  -7   0 391.221 186.572   2
  -7  -7  -1 166.122 205.264   2
  -7  -7  -2 75.3262 192.373   2
  -7  -7  -3 21.1685 202.745   2
  -7  -7  -4 1067.03 263.273   2
  -7  -7  -5 2725.81 259.219   2
  -7  -7  -6 5076.61 354.255   2
  -7  -8   6 1293.31 217.101   2
  -7  -8   5-48.0353 153.449   2
  -7  -8   4 691.642 212.862   2
  -7  -8   3 362.286 193.831   2
  -7  -8   2 341.485 218.042   2
  -7  -8   1-37.7072 188.171   2
  -7  -8   0 1252.98 210.396   2
  -7  -8  -1 650.025 214.270   2
  -7  -8  -2 6516.42 335.920   2
  -7  -8  -3 3215.66 303.353   2
  -7  -8  -4 859.343 202.870   2
  -7  -8  -5 265.363 251.437   2
  -7  -9   5 198.148 164.372   2
  -7  -9   4 461.109 195.672   2
  -7  -9   3 503.133 214.406   2
  -7  -9   2-198.015 212.782   2
  -7  -9   1 54.3824 208.077   2
  -7  -9   0 91.7439 178.556   2
  -7  -9  -1 886.214 186.971   2
  -7  -9  -2 3657.69 310.332   2
  -7  -9  -3 598.925 212.949   2
  -7  -9  -4 9323.60 420.296   2
  -7  -9  -5 27.8502 229.773   2
  -7 -10   4 436.602 212.263   2
  -7 -10   3 20.2625 195.809   2
  -7 -10   2 605.037 222.219   2
  -7 -10   1 117.237 217.161   2
  -7 -10   0 1199.25 241.294   2
  -7 -10  -1 889.917 212.317   2
  -7 -10  -2 1352.32 279.357   2
  -7 -10  -3 1904.27 251.158   2
  -7 -10  -4 2550.47 302.001   2
  -7 -11   3 845.855 194.841   2
  -7 -11   2-69.6413 210.140   2
  -7 -11   1 178.138 218.930   2
  -7 -11   0 1130.39 244.625   2
  -7 -11  -1 168.359 186.650   2
  -7  11  -1-53.9767 185.098   1
  -7 -11  -2 4026.16 328.891   2
  -7 -11  -3-68.5719 217.233   2
  -7 -11  -4 214.488 246.517   2
  -7 -12   2 298.835 194.555   2
  -7 -12   1 375.690 214.868   2
  -7  12   0 407.895 234.817   1
  -7 -12   0 266.257 204.737   2
  -7 -12  -1 336.185 173.209   2
  -7  12  -1 117.647 180.683   1
  -7 -12  -2 758.552 271.449   2
  -7 -12  -3 4553.25 330.540   2
  -7 -13   0 640.424 191.001   2
  -7  13   0 422.563 236.130   1
  -7 -13  -1 399.687 228.418   2
  -7  13  -1 16.8415 215.110   1
  -7  14   0 1634.14 291.747   1
  -7  14  -1 3712.44 281.655   1
  -8   0   6 232.138 195.020   0
  -8   0   4-170.734 201.963   2
  -8   0   3 171.544 169.746   2
  -8   0   2 4188.78 280.536   2
  -8   0   1-176.707 169.136   2
  -8   0   0 873.465 191.872   2
  -8   0  -1-174.533 140.602   2
  -8   0  -2 1692.12 224.643   2
  -8   0  -3-88.2629 198.843   2
  -8   0  -4 328.918 227.657   2
  -8   1   6 119.771 228.187   0
  -8  -1   6 340.366 203.227   2
  -8  -1   6 0.00000 205.069   0
  -8   1   5 570.675 197.693   0
  -8  -1   5 559.410 191.112   2
  -8   1   3 8889.92 364.163   2
  -8  -1   3 8866.12 350.983   2
  -8   1   2 2056.32 233.134   2
  -8  -1   2 1992.33 252.197   2
  -8   1   1 295.626 188.751   2
  -8  -1   1 14.6943 200.042   2
  -8   1   0 65.7749 168.671   2
  -8  -1   0 195.984 195.263   2
  -8   1  -1 147.813 196.099   2
  -8  -1  -1 108.761 192.165   2
  -8   1  -2 666.110 210.009   2
  -8  -1  -2 470.679 187.770   2
  -8   1  -3 993.485 218.165   2
  -8  -1  -3 964.345 189.460   2
  -8   1  -4-112.132 199.276   2
  -8  -1  -4-449.290 193.539   2
  -8   2   5 270.990 216.989   0
  -8  -2   5 171.819 199.685   2
  -8  -2   4 260.572 206.814   2
  -8  -2   3 383.530 157.532   2
  -8  -2   2 5654.94 319.617   2
  -8   2   1 279.972 190.129   2
  -8  -2   1 394.538 219.637   2
  -8   2   0 117.121 162.446   2
  -8  -2   0 250.392 215.968   2
  -8   2  -1 1425.35 204.282   2
  -8  -2  -1 1591.52 252.457   2
  -8   2  -2 110.795 158.638   2
  -8  -2  -2-94.6740 200.363   2
  -8   2  -3 1493.01 215.494   2
  -8  -2  -3 2052.22 250.626   2
  -8   2  -4 51.5428 196.185   2
  -8  -3   5 1609.05 230.901   2
  -8  -3   4 477.750 188.820   2
  -8  -3   3 2429.45 250.512   2
  -8  -3   2 2400.54 250.301   2
  -8  -3   1 3834.77 302.905   2
  -8  -3   0 429.989 219.473   2
  -8   3  -1 124.680 181.382   2
  -8  -3  -1 781.556 229.470   2
  -8   3  -2 492.635 198.758   2
  -8  -3  -2 232.410 212.228   2
  -8  -3  -3 1432.59 222.726   2
  -8   3  -3 1906.25 237.416   2
  -8   3  -4 495.561 197.197   2
  -8  -4   4-353.233 183.915   2
  -8  -4   3 1396.46 248.634   2
  -8  -4   2 805.681 185.431   2
  -8  -4   1 84.4779 188.668   2
  -8  -4   0 294.110 208.453   2
  -8  -4  -1 174.209 210.046   2
  -8  -4  -2-250.806 181.929   2
  -8   4  -3 324.270 194.591   2
  -8  -4  -3-39.7445 173.678   2
  -8  -5   3 884.894 198.404   2
  -8  -5   2 16.0508 202.317   2
  -8  -5   1 2393.46 254.614   2
  -8  -5   0 1370.78 211.095   2
  -8  -5  -1 60.4427 175.171   2
  -8  -5  -2 2926.59 285.620   2
  -8  -6   2 2845.70 253.152   2
  -8  -6   1 615.728 243.603   2
  -8  -6   0 515.165 233.734   2
  -8  -6  -1 338.223 243.973   2
;
_shelx_hkl_checksum     70210
_shelx_res_file
;
TITL TK-12
    shelx.res
    created by SHELXL-2019/2 at 14:09:35 on 18-Oct-2022
CELL  0.71073   6.6889  18.3760  11.2600   90.000   91.131   90.000
ZERR     4.00   0.0004   0.0010   0.0007    0.000    0.006    0.000
LATT   1
SYMM  - X, 1/2 + Y, 1/2 - Z
SFAC  C    H    N    O    F
UNIT  48 56 12 16 12
MERG   2
SHEL 99 0.83
DFIX 0.87 0.02 N2 H21 N2 H22
SIMU  0.005  0.01  F1A > F3B
ISOR  0.01  0.02   F1A > F3B
DELU  0.01  0.02   F1A > F3B
EADP C12A C12B
SADI C12B F1B C12B F2B C12B F3B
SADI C11 C12A C11 C12B
HTAB N2 O3
EQIV $1 x+1, y, z
HTAB N2 O4_$1
HTAB C7 O3_$1
FMAP   2
PLAN    6
ACTA
BOND   $H
CONF
L.S.   4
TEMP    20.00
WGHT    0.048400    0.503400
EXTI    0.052558
FVAR       6.55062   0.77946
O1    4    0.669402    0.057918   -0.273311    11.00000    0.11836    0.09167 =
         0.03104    0.00498   -0.00981   -0.00554
O2    4    0.679043   -0.053358   -0.219279    11.00000    0.06398    0.07262 =
         0.05392   -0.02527   -0.00889    0.00331
N1    3    0.854515    0.100898    0.269002    11.00000    0.04410    0.03587 =
         0.02685    0.00232    0.00122    0.00408
N2    3    0.657005    0.120773    0.487517    11.00000    0.02716    0.03616 =
         0.03011   -0.00319   -0.00204    0.00064
N3    3    0.692456    0.011445   -0.196961    11.00000    0.03591    0.07195 =
         0.03492   -0.00800   -0.00036    0.00181
C1    1    0.811427    0.078732    0.155418    11.00000    0.02341    0.04061 =
         0.02976    0.00142    0.00298    0.00201
C2    1    0.799961    0.129282    0.061600    11.00000    0.05185    0.03970 =
         0.03413    0.00253    0.00017    0.00121
AFIX  43
H2    2    0.818859    0.178501    0.077433    11.00000   -1.20000
AFIX   0
C3    1    0.761507    0.107112   -0.052279    11.00000    0.05076    0.05270 =
         0.03059    0.00795   -0.00116    0.00327
AFIX  43
H3    2    0.753987    0.141171   -0.113294    11.00000   -1.20000
AFIX   0
C4    1    0.733886    0.034485   -0.076856    11.00000    0.02773    0.05277 =
         0.02889   -0.00369   -0.00031    0.00202
C5    1    0.746630   -0.016726    0.012211    11.00000    0.02689    0.04326 =
         0.04288   -0.00645    0.00046   -0.00009
AFIX  43
H5    2    0.729993   -0.065848   -0.005234    11.00000   -1.20000
AFIX   0
C6    1    0.784032    0.005280    0.126778    11.00000    0.03174    0.04045 =
         0.03440    0.00375    0.00012    0.00047
AFIX  43
H6    2    0.791371   -0.029400    0.186860    11.00000   -1.20000
AFIX   0
C7    1    0.887544    0.050843    0.367177    11.00000    0.03421    0.03877 =
         0.02907    0.00020   -0.00283    0.00745
AFIX  23
H7A   2    1.001562    0.066979    0.414794    11.00000   -1.20000
H7B   2    0.917467    0.002845    0.336392    11.00000   -1.20000
AFIX   0
C8    1    0.706023    0.046718    0.443705    11.00000    0.03582    0.03117 =
         0.02876    0.00063   -0.00482    0.00001
AFIX  23
H8A   2    0.593779    0.027324    0.397946    11.00000   -1.20000
H8B   2    0.732201    0.014504    0.510461    11.00000   -1.20000
AFIX   0
C9    1    0.631805    0.173631    0.388630    11.00000    0.04378    0.03142 =
         0.03631    0.00047   -0.00557    0.00621
AFIX  23
H9A   2    0.610217    0.221963    0.420550    11.00000   -1.20000
H9B   2    0.515721    0.160535    0.340249    11.00000   -1.20000
AFIX   0
C10   1    0.816161    0.173716    0.313018    11.00000    0.05226    0.03457 =
         0.03348    0.00112   -0.00052   -0.00576
AFIX  23
H10A  2    0.796762    0.206785    0.246641    11.00000   -1.20000
H10B  2    0.930352    0.190504    0.359862    11.00000   -1.20000
AFIX   0
C11   1    0.157726    0.170108    0.612211    11.00000    0.03134    0.03983 =
         0.04463   -0.00997   -0.00295   -0.00148
PART  1
C12A  1    0.281073    0.219311    0.696504    21.00000    0.03689    0.06836 =
         0.06687   -0.03585    0.00252    0.00371
PART  2
C12B  1    0.294699    0.230545    0.656481   -21.00000    0.03689    0.06836 =
         0.06687   -0.03585    0.00252    0.00371
PART  0
O3    4    0.251795    0.123515    0.559302    11.00000    0.03858    0.04843 =
         0.06947   -0.02475   -0.00204    0.00105
O4    4   -0.023978    0.181684    0.615484    11.00000    0.03078    0.07448 =
         0.07243   -0.03150   -0.00553   -0.00136
PART  1
F1A   5    0.476820    0.221798    0.665153    21.00000    0.03160    0.10319 =
         0.12755   -0.07031    0.01117   -0.01964
F2A   5    0.226493    0.287527    0.691692    21.00000    0.07388    0.04952 =
         0.16828   -0.05127   -0.01204    0.00148
F3A   5    0.261052    0.201205    0.807869    21.00000    0.14620    0.16816 =
         0.06251   -0.02598   -0.03167   -0.03535
PART  2
F1B   5    0.225057    0.254948    0.759070   -21.00000    0.05515    0.11248 =
         0.10032   -0.06780    0.00574   -0.01030
F2B   5    0.451671    0.199089    0.716356   -21.00000    0.03614    0.12012 =
         0.11115   -0.05746   -0.03232    0.01468
F3B   5    0.292598    0.287535    0.585197   -21.00000    0.12605    0.08310 =
         0.17771   -0.02881    0.00273   -0.03495
PART  0
H21   2    0.541427    0.120028    0.527210    11.00000    0.04657
H22   2    0.752003    0.134007    0.537229    11.00000    0.03768
HKLF 4
REM  TK-12
REM wR2 = 0.1064, GooF = S = 1.024, Restrained GooF = 1.167 for all data
REM R1 = 0.0412 for 1908 Fo > 4sig(Fo) and 0.0579 for all 2515 data
REM 239 parameters refined using 84 restraints
END
WGHT      0.0484      0.5034
REM Highest difference peak  0.283,  deepest hole -0.278,  1-sigma level  0.041
Q1    1   0.3643  0.1648  0.7845  11.00000  0.05    0.28
Q2    1   0.4180  0.2592  0.5924  11.00000  0.05    0.21
Q3    1   0.1739  0.2931  0.6012  11.00000  0.05    0.18
Q4    1   0.0000  0.1327  0.6436  11.00000  0.05    0.18
Q5    1   0.7976  0.0818 -0.2706  11.00000  0.05    0.17
Q6    1   0.3634  0.2831  0.6601  11.00000  0.05    0.16
;
_shelx_res_checksum     15702
data_II
_audit_creation_method     'SHELXL-2019/2'
_chemical_name_systematic
;
4-(4-Nitrophenyl)piperazin-1-ium trichloroacetate
;
_chemical_name_common     ?
_chemical_formula_moiety     'C10 H14 N3 O2 +, C2 Cl3 O2 -'
_chemical_formula_sum     'C12 H14 Cl3 N3 O4'
_chemical_formula_iupac     'C10 H14 N3 O2 +, C2 Cl3 O2 -'
_chemical_formula_weight     370.61
_chemical_melting_point     ?
_space_group_crystal_system     monoclinic
_space_group_name_H-M_alt     'P 21/c'
_space_group_name_Hall     '-P 2ybc'
loop_
    _space_group_symop_operation_xyz
    'x, y, z'
    '-x, y+1/2, -z+1/2'
    '-x, -y, -z'
    'x, -y-1/2, z-1/2'
_cell_length_a     11.7825(5)
_cell_length_b     6.6142(3)
_cell_length_c     20.3271(9)
_cell_angle_alpha     90
_cell_angle_beta     104.173(4)
_cell_angle_gamma     90
_cell_volume     1535.91(12)
_cell_formula_units_Z     4
_cell_measurement_reflns_used     2813
_cell_measurement_theta_min     3.04
_cell_measurement_theta_max     27.78
_cell_measurement_temperature     293(2)
_exptl_crystal_description     prism
_exptl_crystal_colour     brown
_exptl_crystal_size_max     0.48
_exptl_crystal_size_mid     0.44
_exptl_crystal_size_min     0.40
_exptl_crystal_density_diffrn     1.603
_exptl_crystal_density_meas     ?
_exptl_crystal_density_method     ?
_exptl_crystal_F_000     760
_exptl_absorpt_coefficient_mu     0.617
_exptl_absorpt_correction_type     multi-scan
_exptl_absorpt_process_details
;
(CrysAlis RED; Oxford Diffraction (2009)
;
_exptl_absorpt_correction_T_min     0.83967
_exptl_absorpt_correction_T_max     1.00000
_diffrn_ambient_temperature     293(2)
_diffrn_source     'Enhance (Mo) X-ray Source'
_diffrn_radiation_type     MoK\a
_diffrn_radiation_wavelength     0.71073
_diffrn_measurement_device_type
;
Oxford Diffraction Xcalibu
with Sapphire CCD
;
_diffrn_measurement_method
;
Rotation method data acquisition using omega scans.
;
_diffrn_detector_area_resol_mean     ?
_diffrn_reflns_number     5078
_diffrn_reflns_av_R_equivalents     0.0126
_diffrn_reflns_av_unetI/netI     0.0197
_diffrn_reflns_theta_min     3.043
_diffrn_reflns_theta_max     25.347
_diffrn_reflns_theta_full     25.242
_diffrn_measured_fraction_theta_max     0.998
_diffrn_measured_fraction_theta_full     0.998
_diffrn_reflns_limit_h_min     -14
_diffrn_reflns_limit_h_max     13
_diffrn_reflns_limit_k_min     -7
_diffrn_reflns_limit_k_max     6
_diffrn_reflns_limit_l_min     -24
_diffrn_reflns_limit_l_max     14
_refine_special_details     ?
_reflns_number_total     2802
_reflns_number_gt     2068
_reflns_threshold_expression     'I > 2\s(I)'
_refine_ls_structure_factor_coef     Fsqd
_refine_ls_matrix_type     full
_refine_ls_R_factor_all     0.0534
_refine_ls_R_factor_gt     0.0362
_refine_ls_wR_factor_gt     0.0957
_refine_ls_wR_factor_ref     0.1037
_refine_ls_goodness_of_fit_ref     1.087
_refine_ls_restrained_S_all     1.098
_refine_ls_number_reflns     2802
_refine_ls_number_parameters     236
_refine_ls_number_restraints     35
_refine_ls_hydrogen_treatment     mixed
_refine_ls_weighting_scheme     calc
_refine_ls_weighting_details
              'w=1/[\s^2^(Fo^2^)+(0.0553P)^2^+0.1937P] where P=(Fo^2^+2Fc^2^)/3'
_atom_sites_solution_hydrogens     mixed
_atom_sites_solution_primary     direct
_atom_sites_solution_secondary     ?
_refine_ls_shift/su_max     0.000
_refine_ls_shift/su_mean     0.000
_refine_diff_density_max     0.248
_refine_diff_density_min     -0.276
_refine_ls_extinction_method
;
<i>SHELXL2019/2</i> (Sheldrick, 2015b)
;
_refine_ls_extinction_coef     0.0084(12)
_refine_ls_extinction_expression
                                  'Fc^*^=kFc[1+0.001xFc^2^\l^3^/sin(2\q)]^-1/4^'
loop_
    _atom_type_symbol
    _atom_type_description
    _atom_type_scat_dispersion_real
    _atom_type_scat_dispersion_imag
    _atom_type_scat_source
    'C' 'C' 0.0033 0.0016
                         'International Tables Vol C Tables 4.2.6.8 and 6.1.1.4'
    'H' 'H' 0.0000 0.0000
                         'International Tables Vol C Tables 4.2.6.8 and 6.1.1.4'
    'Cl' 'Cl' 0.1484 0.1585
                         'International Tables Vol C Tables 4.2.6.8 and 6.1.1.4'
    'N' 'N' 0.0061 0.0033
                         'International Tables Vol C Tables 4.2.6.8 and 6.1.1.4'
    'O' 'O' 0.0106 0.0060
                         'International Tables Vol C Tables 4.2.6.8 and 6.1.1.4'
_computing_data_collection
;
CrysAlis CCD (Oxford Diffraction, 2009)
;
_computing_cell_refinement
;
CrysAlis RED (Oxford Diffraction, 2009)
;
_computing_data_reduction
;
CrysAlis RED (Oxford Diffraction, 2009)
;
_computing_structure_solution
;
SHELXT (Sheldrick, 2015a)
;
_computing_structure_refinement
;
<i>SHELXL2019/2</i> (Sheldrick, 2015b)
;
_computing_molecular_graphics
;
Mercury (Macrae <i>et al.</i>,  2020)
;
_computing_publication_material
;
publCIF (Westrip, 2010)
;
loop_
    _atom_site_type_symbol
    _atom_site_label
    _atom_site_fract_x
    _atom_site_fract_y
    _atom_site_fract_z
    _atom_site_U_iso_or_equiv
    _atom_site_adp_type
    _atom_site_calc_flag
    _atom_site_occupancy
    _atom_site_disorder_assembly
    _atom_site_disorder_group
    O O1 1.25261(14) 0.5140(3) 0.20561(10) 0.0741(5) Uani d 1 . .
    O O2 1.24364(14) 0.5039(2) 0.30936(10) 0.0669(5) Uani d 1 . .
    N N1 0.70718(14) 0.5089(3) 0.16441(8) 0.0449(4) Uani d 1 . .
    N N2 0.47368(15) 0.3654(3) 0.13414(9) 0.0428(4) Uani d 1 . .
    N N3 1.19635(15) 0.5092(2) 0.24883(10) 0.0477(5) Uani d 1 . .
    C C1 0.82694(16) 0.5103(2) 0.18508(9) 0.0332(4) Uani d 1 . .
    C C2 0.89695(17) 0.5088(3) 0.13812(10) 0.0410(5) Uani d 1 . .
    H H2 0.861345 0.508580 0.091922 0.049 Uiso calc 1 . .
    C C3 1.01632(18) 0.5077(3) 0.15913(11) 0.0432(5) Uani d 1 . .
    H H3 1.061159 0.506564 0.127313 0.052 Uiso calc 1 . .
    C C4 1.07033(16) 0.5084(3) 0.22736(10) 0.0369(4) Uani d 1 . .
    C C5 1.00483(17) 0.5083(3) 0.27476(10) 0.0379(5) Uani d 1 . .
    H H5 1.041717 0.507704 0.320778 0.046 Uiso calc 1 . .
    C C6 0.88472(17) 0.5091(3) 0.25404(9) 0.0370(4) Uani d 1 . .
    H H6 0.840985 0.508872 0.286420 0.044 Uiso calc 1 . .
    C C7 0.63004(17) 0.5611(3) 0.20782(11) 0.0452(5) Uani d 1 . .
    H H7A 0.590860 0.688009 0.192889 0.054 Uiso calc 1 . .
    H H7B 0.675741 0.578246 0.254138 0.054 Uiso calc 1 . .
    C C8 0.54056(16) 0.3977(3) 0.20527(10) 0.0425(5) Uani d 1 . .
    H H8A 0.579293 0.273110 0.223440 0.051 Uiso calc 1 . .
    H H8B 0.487520 0.436125 0.232840 0.051 Uiso calc 1 . .
    C C9 0.55236(18) 0.3230(3) 0.08906(10) 0.0466(5) Uani d 1 . .
    H H9A 0.506515 0.312758 0.042528 0.056 Uiso calc 1 . .
    H H9B 0.591456 0.194556 0.101561 0.056 Uiso calc 1 . .
    C C10 0.64214(18) 0.4869(3) 0.09421(10) 0.0489(5) Uani d 1 . .
    H H10A 0.695324 0.453110 0.066221 0.059 Uiso calc 1 . .
    H H10B 0.603791 0.613458 0.077935 0.059 Uiso calc 1 . .
    O O3 0.39831(14) -0.0360(2) 0.13071(8) 0.0613(5) Uani d 1 . .
    O O4 0.35547(15) -0.3109(2) 0.06595(8) 0.0619(5) Uani d 1 . .
    C C11 0.33900(17) -0.1382(3) 0.08446(10) 0.0412(5) Uani d 1 . .
    C C12 0.22438(17) -0.0367(3) 0.04153(9) 0.0394(5) Uani d 1 . .
    Cl Cl1A 0.1882(4) 0.1717(9) 0.0837(2) 0.0708(9) Uani d 0.494(15) A 1
    Cl Cl2A 0.2502(7) 0.0289(11) -0.0355(3) 0.0911(17) Uani d 0.494(15) A 1
    Cl Cl3A 0.1076(4) -0.2089(7) 0.0240(3) 0.0746(11) Uani d 0.494(15) A 1
    Cl Cl1B 0.2023(4) 0.2189(9) 0.0640(4) 0.0790(16) Uani d 0.506(15) A 2
    Cl Cl2B 0.2284(6) -0.0136(10) -0.0438(2) 0.0839(13) Uani d 0.506(15) A 2
    Cl Cl3B 0.1049(4) -0.1756(13) 0.0517(5) 0.100(2) Uani d 0.506(15) A 2
    H H21 0.4277(18) 0.263(3) 0.1340(11) 0.047(6) Uiso d 1 . .
    H H22 0.4300(19) 0.468(3) 0.1176(11) 0.061(7) Uiso d 1 . .
loop_
    _atom_site_aniso_label
    _atom_site_aniso_U_11
    _atom_site_aniso_U_22
    _atom_site_aniso_U_33
    _atom_site_aniso_U_12
    _atom_site_aniso_U_13
    _atom_site_aniso_U_23
    O1 0.0405(9) 0.0979(15) 0.0875(13) 0.0003(9) 0.0227(9) -0.0052(10)
    O2 0.0443(9) 0.0759(12) 0.0697(11) -0.0015(8) -0.0068(8) -0.0106(9)
    N1 0.0330(9) 0.0664(12) 0.0364(9) -0.0058(8) 0.0106(7) -0.0123(8)
    N2 0.0334(9) 0.0375(10) 0.0536(11) -0.0019(8) 0.0033(8) 0.0032(8)
    N3 0.0357(9) 0.0363(10) 0.0689(13) 0.0012(7) 0.0087(9) -0.0069(8)
    C1 0.0344(10) 0.0273(9) 0.0388(10) -0.0020(8) 0.0106(8) -0.0025(8)
    C2 0.0406(11) 0.0483(12) 0.0350(10) 0.0030(9) 0.0108(8) 0.0016(9)
    C3 0.0405(11) 0.0439(12) 0.0491(12) 0.0042(9) 0.0181(9) 0.0022(9)
    C4 0.0333(10) 0.0252(9) 0.0506(12) -0.0004(8) 0.0076(8) -0.0017(8)
    C5 0.0429(11) 0.0286(10) 0.0395(10) -0.0014(8) 0.0046(9) -0.0032(8)
    C6 0.0423(11) 0.0349(10) 0.0359(10) -0.0026(8) 0.0136(8) -0.0024(8)
    C7 0.0348(10) 0.0567(12) 0.0464(12) -0.0050(9) 0.0144(9) -0.0130(10)
    C8 0.0368(10) 0.0466(12) 0.0442(11) 0.0020(9) 0.0104(8) 0.0017(9)
    C9 0.0449(12) 0.0509(12) 0.0388(11) 0.0026(10) 0.0001(9) -0.0060(9)
    C10 0.0391(11) 0.0675(15) 0.0386(11) -0.0004(10) 0.0066(8) -0.0006(10)
    O3 0.0579(10) 0.0507(9) 0.0598(10) -0.0039(8) -0.0152(8) 0.0023(7)
    O4 0.0640(10) 0.0505(9) 0.0616(10) 0.0210(8) -0.0030(8) -0.0044(8)
    C11 0.0383(11) 0.0456(12) 0.0375(11) 0.0031(9) 0.0054(8) 0.0057(9)
    C12 0.0386(11) 0.0401(10) 0.0378(11) 0.0010(9) 0.0062(8) -0.0024(8)
    Cl1A 0.0801(15) 0.0735(19) 0.0577(13) 0.0376(13) 0.0150(12) -0.0120(11)
    Cl2A 0.121(3) 0.099(3) 0.067(3) 0.040(2) 0.050(2) 0.053(2)
    Cl3A 0.0501(11) 0.0651(12) 0.095(2) -0.0146(8) -0.0082(13) 0.0026(15)
    Cl1B 0.0603(14) 0.0597(17) 0.095(3) 0.0272(12) -0.0224(15) -0.0358(18)
    Cl2B 0.100(2) 0.107(3) 0.0388(11) 0.060(2) 0.0071(13) 0.0062(15)
    Cl3B 0.0427(9) 0.115(3) 0.137(4) -0.0141(15) 0.0102(19) 0.063(3)
_geom_special_details
;
 All esds (except the esd in the dihedral angle between two l.s. planes)
 are estimated using the full covariance matrix.  The cell esds are taken
 into account individually in the estimation of esds in distances, angles
 and torsion angles; correlations between esds in cell parameters are only
 used when they are defined by crystal symmetry.  An approximate (isotropic)
 treatment of cell esds is used for estimating esds involving l.s. planes.
;
loop_
    _geom_bond_atom_site_label_1
    _geom_bond_atom_site_label_2
    _geom_bond_site_symmetry_2
    _geom_bond_distance
    _geom_bond_publ_flag
    O1 N3 . 1.224(3) ?
    O2 N3 . 1.221(2) ?
    N1 C1 . 1.370(2) ?
    N1 C10 . 1.452(2) ?
    N1 C7 . 1.455(2) ?
    N2 C9 . 1.481(3) ?
    N2 C8 . 1.483(2) ?
    N2 H21 . 0.867(16) ?
    N2 H22 . 0.870(16) ?
    N3 C4 . 1.442(2) ?
    C1 C6 . 1.400(3) ?
    C1 C2 . 1.406(3) ?
    C2 C3 . 1.366(3) ?
    C2 H2 . 0.9300 ?
    C3 C4 . 1.377(3) ?
    C3 H3 . 0.9300 ?
    C4 C5 . 1.374(3) ?
    C5 C6 . 1.374(3) ?
    C5 H5 . 0.9300 ?
    C6 H6 . 0.9300 ?
    C7 C8 . 1.502(3) ?
    C7 H7A . 0.9700 ?
    C7 H7B . 0.9700 ?
    C8 H8A . 0.9700 ?
    C8 H8B . 0.9700 ?
    C9 C10 . 1.501(3) ?
    C9 H9A . 0.9700 ?
    C9 H9B . 0.9700 ?
    C10 H10A . 0.9700 ?
    C10 H10B . 0.9700 ?
    O3 C11 . 1.228(2) ?
    O4 C11 . 1.233(2) ?
    C11 C12 . 1.568(3) ?
    C12 Cl2A . 1.722(4) ?
    C12 Cl1A . 1.730(5) ?
    C12 Cl3B . 1.736(4) ?
    C12 Cl2B . 1.753(5) ?
    C12 Cl3A . 1.754(5) ?
    C12 Cl1B . 1.787(4) ?
loop_
    _geom_angle_atom_site_label_1
    _geom_angle_atom_site_label_2
    _geom_angle_atom_site_label_3
    _geom_angle_site_symmetry_1
    _geom_angle_site_symmetry_3
    _geom_angle
    _geom_angle_publ_flag
    C1 N1 C10 . . 123.91(16) ?
    C1 N1 C7 . . 124.18(17) ?
    C10 N1 C7 . . 111.23(17) ?
    C9 N2 C8 . . 111.52(15) ?
    C9 N2 H21 . . 109.6(14) ?
    C8 N2 H21 . . 107.4(14) ?
    C9 N2 H22 . . 108.0(16) ?
    C8 N2 H22 . . 112.8(16) ?
    H21 N2 H22 . . 107(2) ?
    O2 N3 O1 . . 122.05(19) ?
    O2 N3 C4 . . 119.16(19) ?
    O1 N3 C4 . . 118.79(19) ?
    N1 C1 C6 . . 121.24(17) ?
    N1 C1 C2 . . 121.54(17) ?
    C6 C1 C2 . . 117.21(18) ?
    C3 C2 C1 . . 121.20(18) ?
    C3 C2 H2 . . 119.4 ?
    C1 C2 H2 . . 119.4 ?
    C2 C3 C4 . . 120.09(19) ?
    C2 C3 H3 . . 120.0 ?
    C4 C3 H3 . . 120.0 ?
    C5 C4 C3 . . 120.39(18) ?
    C5 C4 N3 . . 120.10(18) ?
    C3 C4 N3 . . 119.52(18) ?
    C4 C5 C6 . . 119.88(18) ?
    C4 C5 H5 . . 120.1 ?
    C6 C5 H5 . . 120.1 ?
    C5 C6 C1 . . 121.24(18) ?
    C5 C6 H6 . . 119.4 ?
    C1 C6 H6 . . 119.4 ?
    N1 C7 C8 . . 110.22(17) ?
    N1 C7 H7A . . 109.6 ?
    C8 C7 H7A . . 109.6 ?
    N1 C7 H7B . . 109.6 ?
    C8 C7 H7B . . 109.6 ?
    H7A C7 H7B . . 108.1 ?
    N2 C8 C7 . . 109.76(16) ?
    N2 C8 H8A . . 109.7 ?
    C7 C8 H8A . . 109.7 ?
    N2 C8 H8B . . 109.7 ?
    C7 C8 H8B . . 109.7 ?
    H8A C8 H8B . . 108.2 ?
    N2 C9 C10 . . 110.93(16) ?
    N2 C9 H9A . . 109.5 ?
    C10 C9 H9A . . 109.5 ?
    N2 C9 H9B . . 109.5 ?
    C10 C9 H9B . . 109.5 ?
    H9A C9 H9B . . 108.0 ?
    N1 C10 C9 . . 109.53(17) ?
    N1 C10 H10A . . 109.8 ?
    C9 C10 H10A . . 109.8 ?
    N1 C10 H10B . . 109.8 ?
    C9 C10 H10B . . 109.8 ?
    H10A C10 H10B . . 108.2 ?
    O3 C11 O4 . . 129.89(19) ?
    O3 C11 C12 . . 116.20(18) ?
    O4 C11 C12 . . 113.91(17) ?
    C11 C12 Cl2A . . 107.1(3) ?
    C11 C12 Cl1A . . 110.38(19) ?
    Cl2A C12 Cl1A . . 111.7(2) ?
    C11 C12 Cl3B . . 108.7(2) ?
    C11 C12 Cl2B . . 111.1(2) ?
    Cl3B C12 Cl2B . . 112.5(3) ?
    C11 C12 Cl3A . . 111.2(2) ?
    Cl2A C12 Cl3A . . 106.4(3) ?
    Cl1A C12 Cl3A . . 110.0(2) ?
    C11 C12 Cl1B . . 114.97(18) ?
    Cl3B C12 Cl1B . . 107.3(2) ?
    Cl2B C12 Cl1B . . 102.2(3) ?
loop_
    _geom_torsion_atom_site_label_1
    _geom_torsion_atom_site_label_2
    _geom_torsion_atom_site_label_3
    _geom_torsion_atom_site_label_4
    _geom_torsion_site_symmetry_1
    _geom_torsion_site_symmetry_2
    _geom_torsion_site_symmetry_3
    _geom_torsion_site_symmetry_4
    _geom_torsion
    _geom_torsion_publ_flag
    C10 N1 C1 C6 . . . . -172.70(18) ?
    C7 N1 C1 C6 . . . . 17.6(3) ?
    C10 N1 C1 C2 . . . . 6.0(3) ?
    C7 N1 C1 C2 . . . . -163.77(18) ?
    N1 C1 C2 C3 . . . . -179.19(18) ?
    C6 C1 C2 C3 . . . . -0.5(3) ?
    C1 C2 C3 C4 . . . . -0.1(3) ?
    C2 C3 C4 C5 . . . . 0.6(3) ?
    C2 C3 C4 N3 . . . . -179.41(18) ?
    O2 N3 C4 C5 . . . . 2.1(3) ?
    O1 N3 C4 C5 . . . . -178.32(17) ?
    O2 N3 C4 C3 . . . . -177.92(18) ?
    O1 N3 C4 C3 . . . . 1.7(3) ?
    C3 C4 C5 C6 . . . . -0.5(3) ?
    N3 C4 C5 C6 . . . . 179.50(16) ?
    C4 C5 C6 C1 . . . . -0.1(3) ?
    N1 C1 C6 C5 . . . . 179.29(17) ?
    C2 C1 C6 C5 . . . . 0.6(3) ?
    C1 N1 C7 C8 . . . . -128.4(2) ?
    C10 N1 C7 C8 . . . . 60.7(2) ?
    C9 N2 C8 C7 . . . . 54.7(2) ?
    N1 C7 C8 N2 . . . . -57.0(2) ?
    C8 N2 C9 C10 . . . . -54.9(2) ?
    C1 N1 C10 C9 . . . . 129.3(2) ?
    C7 N1 C10 C9 . . . . -59.8(2) ?
    N2 C9 C10 N1 . . . . 56.4(2) ?
    O3 C11 C12 Cl2A . . . . 105.8(4) ?
    O4 C11 C12 Cl2A . . . . -74.1(4) ?
    O3 C11 C12 Cl1A . . . . -16.0(3) ?
    O4 C11 C12 Cl1A . . . . 164.1(3) ?
    O3 C11 C12 Cl3B . . . . -117.0(5) ?
    O4 C11 C12 Cl3B . . . . 63.2(5) ?
    O3 C11 C12 Cl2B . . . . 118.7(3) ?
    O4 C11 C12 Cl2B . . . . -61.1(3) ?
    O3 C11 C12 Cl3A . . . . -138.3(3) ?
    O4 C11 C12 Cl3A . . . . 41.8(3) ?
    O3 C11 C12 Cl1B . . . . 3.3(5) ?
    O4 C11 C12 Cl1B . . . . -176.6(4) ?
loop_
    _geom_hbond_atom_site_label_D
    _geom_hbond_atom_site_label_H
    _geom_hbond_atom_site_label_A
    _geom_hbond_site_symmetry_A
    _geom_hbond_distance_DH
    _geom_hbond_distance_HA
    _geom_hbond_distance_DA
    _geom_hbond_angle_DHA
    _geom_hbond_publ_flag
    N2 H21 O3 . 0.867(16) 2.006(17) 2.795(2) 151(2) yes
    N2 H21 Cl1A . 0.867(16) 2.82(2) 3.510(5) 137.5(18) yes
    N2 H22 O4 1_565 0.870(16) 1.885(17) 2.738(2) 167(2) yes
_shelx_space_group_comment
;
The symmetry employed for this shelxl refinement is uniquely defined
by the following loop, which should always be used as a source of
symmetry information in preference to the above space-group names.
They are only intended as comments.
;
_shelx_estimated_absorpt_T_min     ?
_shelx_estimated_absorpt_T_max     ?
_shelx_hkl_file
;
   0   0  -3 197.210 17.7895   3
   0   0  -4 9606.58 83.8167   3
   0   0  -5 67.7026 21.3397   3
   0   0  -6 91136.5 315.823   3
   0   0  -7 140.635 38.2688   3
   0   0  -8 76003.0 339.085   3
   0   0  -9 277.028 57.4627   3
   0   0 -10 25811.9 228.903   3
   0   0 -11 237.731 56.2229   3
   0   0 -12 7077.85 142.607   3
   0   0 -13 45.3888 62.2003   3
   0   0 -14-4.46761 67.6931   3
   0   0 -15-148.841 76.2917   3
   0   0 -16 2085.36 114.814   3
   0   0 -17 7.43607 79.7449   3
   0   0 -18 9020.63 210.568   3
   0   0 -19 203.595 96.6180   3
   0   0 -20 173.459 91.1162   3
   0   0 -21 17.2307 78.8993   3
   0   0 -22 2758.70 143.876   3
   0   0 -23 205.832 106.760   3
   0   0 -24 3399.70 189.264   3
   0   0 -25 312.174 110.171   3
   0  -1   0 1586.23 31.4443   0
   0  -1  -1 24606.0 113.681   0
   0  -1  -2 4586.66 52.2834   0
   0   1  -2 4552.34 54.3504   3
   0  -1  -3 310992. 1737.98   0
   0   1  -3 304666. 1958.39   3
   0  -1  -4 3527.25 52.2777   0
   0   1  -4 3508.54 62.4990   3
   0   1  -5 5774.96 87.3374   3
   0  -1  -5 5875.93 68.2840   0
   0  -1  -5 5827.92 64.3231   3
   0   1  -6 30229.5 204.703   3
   0  -1  -6 29474.6 153.405   0
   0  -1  -6 29460.6 160.146   3
   0   1  -7 1861.18 68.3004   3
   0  -1  -7 1805.82 47.5387   0
   0  -1  -7 1963.49 52.2944   3
   0   1  -8 29351.5 230.692   3
   0  -1  -8 29645.5 194.886   3
   0  -1  -8 29035.1 162.208   0
   0   1  -9 10821.2 153.385   3
   0  -1  -9 10989.9 132.797   3
   0  -1  -9 11174.9 104.850   0
   0  -1 -10 3846.07 67.1570   0
   0   1 -10 3964.53 106.543   3
   0  -1 -10 4028.59 92.2406   3
   0   1 -11 16173.6 204.810   3
   0  -1 -11 16493.5 181.377   3
   0  -1 -11 16540.2 130.979   0
   0  -1 -12 1327.14 71.2182   3
   0   1 -12 1277.07 85.2447   3
   0   1 -13 16682.0 228.209   3
   0  -1 -13 17356.7 207.243   3
   0   1 -14 70.7294 71.7696   3
   0  -1 -14 100.846 64.6474   3
   0  -1 -15 3763.21 122.296   3
   0   1 -15 3679.38 134.635   3
   0   1 -16 242.730 85.5074   3
   0  -1 -16 259.387 69.7498   3
   0   1 -17 219.755 83.0461   3
   0  -1 -17 185.264 75.3516   3
   0   1 -18 100.348 91.2476   3
   0  -1 -18 142.194 83.5755   3
   0   1 -19 1974.07 136.341   3
   0  -1 -19 1796.76 120.531   3
   0   1 -20 341.525 107.527   3
   0  -1 -20 441.198 82.3170   3
   0   1 -21 1334.18 131.606   3
   0   1 -22 132.875 103.912   3
   0   1 -23 794.508 113.974   3
   0   1 -24 365.982 112.880   3
   0   1 -25 1056.90 146.406   3
   0  -2   0 480546. 2726.71   0
   0  -2  -1 1530.74 53.6307   0
   0  -2   1 1571.18 52.5927   0
   0   2  -1 1571.57 39.9760   3
   0  -2   2 346063. 2215.61   0
   0  -2  -2 339300. 599.214   0
   0  -2  -3 15867.7 137.208   0
   0   2  -3 16162.1 132.167   3
   0  -2   3 16304.4 120.769   0
   0   2  -4 14417.7 137.231   3
   0  -2  -4 14286.6 131.958   0
   0  -2   4 14501.1 110.591   0
   0  -2  -5 1378.99 55.1232   0
   0   2  -5 1441.10 56.5913   3
   0  -2   5 1568.91 41.3774   0
   0   2  -6 19666.9 182.527   3
   0  -2  -6 19669.0 109.908   3
   0  -2  -6 19484.9 160.569   0
   0  -2   6 19372.4 123.605   0
   0  -2  -7 941.862 34.1637   3
   0  -2  -7 912.649 49.6269   0
   0   2  -7 957.733 59.5244   3
   0  -2   7 930.153 32.7495   0
   0  -2   8 5849.07 65.0986   0
   0  -2  -8 5762.95 79.5948   3
   0  -2  -8 5730.12 96.9986   0
   0   2  -8 5633.94 121.172   3
   0  -2  -9 15507.5 139.612   3
   0  -2  -9 15233.9 154.237   0
   0   2  -9 15546.7 195.593   3
   0  -2 -10 6728.66 107.740   0
   0  -2 -10 7128.41 105.521   3
   0   2 -10 6731.67 145.723   3
   0  -2 -11 9114.25 125.768   0
   0  -2 -11 9399.25 129.236   3
   0   2 -11 9180.89 168.746   3
   0  -2 -12 10509.1 136.366   0
   0  -2 -12 10675.4 146.972   3
   0   2 -12 10820.3 191.307   3
   0   2 -13-80.8868 83.8151   3
   0  -2 -13-14.4190 49.6362   3
   0   2 -14 10839.5 214.004   3
   0  -2 -14 11550.6 172.486   3
   0   2 -15 111.107 91.5444   3
   0   2 -16 1165.75 112.921   3
   0   2 -17 1.37269 90.0045   3
   0   2 -18 83.8171 94.4918   3
   0   2 -19 480.711 102.105   3
   0   2 -20 1311.66 130.586   3
   0   2 -21 689.559 129.697   3
   0   2 -22 2215.00 166.290   3
   0   2 -23 165.064 123.933   3
   0   2 -24 1179.88 149.096   3
   0  -3   0 371.078 50.8587   0
   0   3   0 31.1645 21.8700   3
   0   3  -1 2576.56 55.5669   3
   0  -3   1 2495.06 74.3306   0
   0  -3  -1 2472.33 74.8029   0
   0  -3   2 7863.17 111.413   0
   0   3  -2 7794.45 99.1943   3
   0  -3  -2 7790.63 119.723   0
   0  -3  -3 11819.5 145.472   0
   0   3  -3 11663.7 129.447   3
   0  -3   3 11649.3 131.725   0
   0  -3   4 754.461 47.8272   0
   0   3  -4 780.124 49.7666   3
   0  -3  -4 763.123 55.8947   0
   0   3  -5 425.818 47.7931   3
   0  -3   5 368.718 38.6096   0
   0  -3  -5 329.906 54.0695   0
   0   3  -6-16.1669 40.7448   3
   0  -3   6-3.58762 32.2047   0
   0  -3  -6-3.21451 42.5589   0
   0  -3  -7 579.071 53.7566   0
   0   3  -7 589.778 57.2112   3
   0  -3   7 582.124 39.3501   0
   0  -3   8 75.9481 30.6035   0
   0  -3  -8 44.5832 44.3099   0
   0   3  -8 122.720 57.4937   3
   0  -3   9 37.4156 27.4356   0
   0   3  -9-23.2663 56.8227   3
   0  -3  -9 10.4873 49.6604   0
   0  -3 -10 710.847 61.8062   0
   0   3 -10 658.677 75.7749   3
   0  -3 -11 21118.3 217.624   0
   0   3 -11 21881.0 270.519   3
   0  -3 -12 469.318 65.7462   0
   0   3 -12 502.635 83.8502   3
   0   3 -13 15593.0 252.944   3
   0  -3 -13 14854.2 190.163   0
   0   3 -14 34.7860 81.5741   3
   0   3 -15 54.0118 89.7960   3
   0   3 -16 78.0153 96.8610   3
   0   3 -17 660.603 110.607   3
   0   3 -18-63.1510 93.7730   3
   0   3 -19-148.843 93.3719   3
   0   3 -20 69.0845 100.505   3
   0   3 -21 1011.82 130.712   3
   0   3 -22 448.984 118.587   3
   0  -4   0 162553. 581.663   0
   0  -4   1 784.147 77.8235   0
   0  -4  -1 552.318 81.3913   0
   0   4  -1 502.793 43.0436   3
   0  -4   2 14501.1 174.922   0
   0   4  -2 14918.4 149.929   3
   0  -4  -2 14854.7 190.313   0
   0  -4   3 15402.1 177.051   0
   0   4  -3 15211.1 162.501   3
   0  -4  -3 15098.5 193.075   0
   0  -4  -4 19262.9 218.471   0
   0   4  -4 19614.1 195.688   3
   0  -4   4 19332.1 193.619   0
   0   4  -5 194.269 48.2975   3
   0  -4   5 226.292 46.8597   0
   0  -4  -5 255.023 67.9911   0
   0  -4   6 1174.19 61.9739   0
   0  -4  -6 1050.61 76.7894   0
   0   4  -6 1082.93 67.3034   3
   0  -4  -7 513.620 67.1354   0
   0  -4   7 525.662 49.3677   0
   0   4  -7 564.348 61.3733   3
   0  -4   8 43.6664 45.4955   0
   0  -4  -8 92.6468 63.5686   0
   0   4  -8 83.3269 58.5994   3
   0  -4  -9 1497.18 90.1357   0
   0   4  -9 1423.34 93.8245   3
   0  -4 -10 15414.5 212.844   0
   0   4 -10 15111.5 233.711   3
   0   4 -11 797.662 93.7879   3
   0  -4 -11 718.983 79.3479   0
   0   4 -12 1418.59 110.124   3
   0  -4 -12 1473.93 93.7731   0
   0   4 -13 108.320 78.2594   3
   0  -4 -13 130.465 71.4684   0
   0   4 -14 6487.72 192.279   3
   0  -4 -14 6330.94 155.073   0
   0   4 -15 26.6025 91.4435   3
   0   4 -16-90.2582 101.627   3
   0   4 -17 767.393 104.524   3
   0   4 -18 338.735 113.035   3
   0   4 -19 154.195 115.264   3
   0   4 -20 403.598 120.463   3
   0   4 -21 473.991 102.787   3
   0  -5   0 9.84808 70.2401   0
   0  -5   1 3664.26 120.919   0
   0  -5  -1 3727.02 124.245   0
   0  -5  -2 4571.73 136.964   0
   0  -5   2 4316.22 122.841   0
   0  -5  -3 9322.04 185.535   0
   0  -5   3 9129.24 165.489   0
   0  -5   4 2115.99 96.6392   0
   0  -5  -4 2173.33 111.363   0
   0  -5  -5 1577.70 110.896   0
   0  -5   5 1518.52 88.5651   0
   0  -5   6 635.366 74.9883   0
   0  -5  -6 590.893 85.3988   0
   0  -5  -7 1496.22 103.280   0
   0   5  -7 1744.73 89.2542   3
   0  -5   7 1600.05 81.1174   0
   0  -5   8 821.198 68.3804   0
   0   5  -8 974.816 81.7010   3
   0  -5  -8 825.932 88.2039   0
   0   5  -9 90.8128 68.9895   3
   0  -5  -9-16.1432 72.0779   0
   0   5 -10 4519.90 149.916   3
   0  -5 -10 4353.67 146.231   0
   0  -5 -11 4867.19 152.424   0
   0   5 -11 4909.86 156.609   3
   0   5 -12 1222.53 102.102   3
   0  -5 -12 1261.64 107.188   0
   0  -5 -13 2725.88 128.474   0
   0   5 -13 2833.72 138.887   3
   0  -5 -14 475.393 97.3886   0
   0   5 -14 334.407 106.964   3
   0   5 -15 341.095 110.356   3
   0   5 -16 1006.39 110.255   3
   0   5 -17 179.930 109.073   3
   0   5 -18 92.7632 80.6528   3
   0   5 -19 2.90007 111.546   3
   0   5 -20 385.579 119.606   3
   0  -6   0 45723.7 392.795   0
   0  -6   1 4874.95 153.133   0
   0  -6  -1 4891.01 162.576   0
   0  -6  -2 2033.47 119.290   0
   0  -6   2 2034.87 109.288   0
   0  -6   3 353.649 79.4688   0
   0  -6  -3 383.243 88.3633   0
   0  -6   4-34.8600 76.3535   0
   0  -6  -4-67.0575 95.6097   0
   0  -6  -5 75.2391 85.6217   0
   0  -6   5 33.5353 75.5905   0
   0  -6  -6 3319.87 138.190   0
   0  -6   6 3591.42 124.057   0
   0  -6  -7 973.471 110.425   0
   0  -6   7 956.042 86.9962   0
   0  -6  -8 22.5766 99.5970   0
   0  -6  -9 3617.45 151.199   0
   0  -6 -10 1363.33 112.380   0
   0  -6 -11 3639.67 158.824   0
   0  -6 -12 2103.64 139.446   0
   0  -6 -13 1534.89 120.698   0
   0  -6 -14 120.435 100.327   0
   0   6 -15 132.672 89.9188   3
   0  -6 -15-107.822 103.127   0
   0   6 -16-1.53154 102.461   3
   0   6 -17 260.913 108.462   3
   0   6 -18 76.5189 93.2019   3
   0  -7   0 16.7523 86.9944   0
   0  -7  -1 1101.69 103.347   0
   0  -7   1 1037.39 106.691   0
   0  -7  -2 968.657 115.967   0
   0  -7   2 996.269 99.8210   0
   0  -7   3 259.348 84.7490   0
   0  -7  -3 353.827 104.311   0
   0  -7   4 202.355 99.5141   0
   0  -7  -4 107.960 94.3579   0
   0  -7   5 77.7608 75.5843   0
   0  -7  -5-54.6232 97.4396   0
   0  -7   6 1183.14 104.302   0
   0  -7  -6 1361.13 132.071   0
   0  -7  -7 1786.75 143.084   0
   0  -7  -8 2053.81 146.548   0
   0  -7  -9 133.344 107.469   0
   0  -7 -10 1255.22 139.650   0
   0  -7 -11 24.2606 102.159   0
   0  -7 -12 318.249 97.7986   0
   0  -7 -13-47.7675 108.565   0
   0  -7 -14 1102.94 113.845   0
   0  -7 -15 123.378 98.6059   0
   0  -8   0 3241.55 165.796   0
   0  -8  -1 500.364 125.324   0
   0  -8   1 419.585 110.869   0
   0  -8  -2 3532.83 166.649   0
   0  -8   2 3298.43 156.733   0
   0  -8   3 2241.31 139.966   0
   0  -8  -3 2165.41 150.406   0
   0  -8   4 250.441 106.772   0
   0  -8  -4 428.509 110.736   0
   0  -8  -5 149.663 113.581   0
   0  -8   5-65.8101 82.4840   0
   0  -8  -6 111.513 109.242   0
   1   0 -26 729.018 121.642   3
   1   0 -25-269.911 110.310   3
   1   0 -24 1355.34 145.838   3
   1   0 -23-74.0057 103.551   3
   1   0 -22-216.187 99.1308   3
   1   0 -21 20.9885 95.7886   3
   1   0 -20 116.586 96.4187   3
   1   0 -19 244.417 101.602   3
   1   0 -18 11329.2 235.062   3
   1   0 -17 98.3137 79.8708   3
   1   0 -16 4909.24 149.977   3
   1   0 -15 37.8841 73.8470   3
   1   0 -14 2218.06 105.874   3
   1   0 -13 28.0734 56.2697   3
   1   0 -12 12298.0 177.968   3
   1   0 -11 198.544 57.0148   3
   1   0 -10 34741.3 261.210   3
   1   0  -9 30.2611 42.9171   3
   1   0  -9 50.0855 39.0962   2
   1   0  -8 28364.1 198.648   2
   1   0  -8 28416.4 210.698   3
   1   0  -7 90.1098 35.5618   2
   1   0  -7 78.4746 35.9228   3
   1   0  -6 2526.27 58.9735   3
   1   0  -6 2523.65 57.3931   2
   1   0  -5 8.00028 19.7502   2
   1   0  -5 9.87971 22.7005   3
   1   0  -4 518110. 2468.24   3
   1   0  -4 506078. 2396.20   2
   1   0  -3 365.014 22.6451   3
   1   0  -3 314.268 19.4211   2
  -1   0  -2 14866.5 84.6172   3
  -1   0  -3 272.370 20.2085   3
  -1   0  -4 733.130 32.4577   3
  -1   0  -4 828.833 25.6779   1
  -1   0  -5 24.9078 16.0291   1
  -1   0  -5 7.79366 25.7628   3
  -1   0  -6 3416.47 68.6024   3
  -1   0  -7 8.66247 35.5695   3
  -1   0  -8 35975.5 237.572   3
  -1   0  -9 1.65223 50.9229   3
  -1   0 -10 31220.5 251.904   3
  -1   0 -11 295.983 65.0529   3
  -1   0 -12 45371.5 334.425   3
  -1   0 -13 237.778 63.4930   3
  -1   0 -14 8590.03 168.750   3
  -1   0 -15 85.7950 70.8295   3
  -1   0 -16 7536.59 175.926   3
  -1   0 -17 249.304 90.6857   3
  -1   0 -18 1819.07 112.616   3
  -1   0 -19 77.3681 90.5878   3
  -1   0 -20 1287.50 104.617   3
  -1   0 -21 148.680 94.5543   3
  -1   0 -22 66.7385 77.6908   3
  -1   0 -23-78.4078 106.836   3
  -1   0 -24 26.9798 98.9530   3
  -1   0 -25-60.3190 109.972   3
   1   1 -25 658.835 113.801   3
   1   1 -24 137.915 93.2505   3
   1   1 -23 167.835 93.5763   3
   1   1 -22-24.5265 90.2375   3
   1   1 -21 42.5111 86.5819   3
   1   1 -20 353.852 93.8370   3
   1  -1 -20 388.154 87.7958   3
   1  -1 -19 1427.20 113.686   3
   1   1 -19 1344.44 120.275   3
   1   1 -18 713.547 109.508   3
   1  -1 -18 784.993 98.7355   3
   1   1 -17 106.944 99.7572   3
   1  -1 -17 173.873 82.5948   3
   1  -1 -16 40.9021 66.6169   3
   1   1 -16 14.0954 89.4364   3
   1   1 -15 4622.89 148.211   3
   1  -1 -15 4991.90 136.588   3
   1   1 -14 612.377 89.4549   3
   1  -1 -14 657.874 71.6948   3
   1  -1 -13 1746.40 81.9369   3
   1   1 -13 1844.63 99.3590   3
   1  -1 -12 6471.03 124.036   3
   1   1 -12 6400.06 146.750   3
   1  -1 -11 7031.71 121.494   3
   1  -1 -11 6791.19 79.9987   0
   1   1 -11 6895.02 141.267   3
   1   1 -10 19409.4 213.117   3
   1  -1 -10 19656.6 183.485   3
   1  -1 -10 19117.7 128.253   0
   1  -1  -9 2003.10 65.1202   3
   1  -1  -9 2057.81 47.9054   0
   1   1  -9 1949.79 79.3102   3
   1  -1  -9 2003.81 61.9483   2
   1  -1  -8 5996.64 88.6118   2
   1   1  -8 6149.24 115.991   3
   1  -1  -8 6216.30 73.8339   0
   1  -1  -8 6066.75 92.8678   3
   1   1  -7 165219. 510.451   3
   1  -1  -7 166464. 348.582   0
   1   1  -7 166237. 487.544   2
   1  -1  -7 165251. 420.566   3
   1  -1  -7 166857. 402.310   2
   1  -1  -6 31.2901 25.0504   3
   1   1  -6 129.858 42.4310   2
   1  -1  -6 97.9050 30.1959   2
   1   1  -6-3.40317 41.9466   3
   1  -1  -6 71.3972 24.6210   0
   1   1  -5 22213.9 155.922   2
   1  -1  -5 22438.8 124.435   3
   1  -1  -5 22528.2 123.438   0
   1   1  -5 22425.0 165.763   3
   1  -1  -5 22480.4 125.805   2
   1   1  -4 7550.96 86.0007   2
   1  -1  -4 7761.42 67.5804   2
   1   1  -4 7549.10 91.8933   3
   1  -1  -4 7838.91 71.6898   0
   1  -1  -3 125001. 268.455   0
   1   1  -3 123159. 305.002   2
   1   1  -3 123396. 320.913   3
   1  -1  -2 171.924 16.9923   0
   1   1  -2 173.168 21.2899   3
   1   1  -2 185.906 20.5767   2
   1  -1  -1 51142.7 166.713   0
   1  -1   0 9663.50 72.2322   0
  -1   1  -1 2549.33 38.5384   3
   1  -1   1 2326.95 36.8993   0
   1  -1   2 34590.7 129.085   0
  -1   1  -2 34972.0 153.763   3
   1  -1   3 22793.8 103.425   0
  -1   1  -3 22442.8 141.008   3
  -1   1  -4 2927.61 60.7895   3
  -1   1  -4 2797.40 47.6874   1
  -1  -1  -4 3006.42 44.7846   3
  -1   1  -5 70726.5 230.490   1
  -1   1  -5 70867.4 293.105   3
  -1  -1  -5 71501.5 234.965   3
  -1  -1  -6 1548.27 45.2271   3
  -1   1  -6 1540.38 54.4625   3
  -1   1  -6 1616.26 40.3214   1
  -1   1  -7 10807.9 92.8052   1
  -1  -1  -7 10530.8 111.412   3
  -1   1  -7 10542.0 134.730   3
  -1   1  -8 5448.68 67.6303   1
  -1   1  -8 5305.54 105.645   3
  -1  -1  -8 5495.56 92.6425   3
  -1   1  -9 12180.0 162.732   3
  -1  -1  -9 12644.9 143.445   3
  -1   1  -9 12795.2 100.855   1
  -1  -1 -10 9835.31 135.019   3
  -1   1 -10 9465.34 86.1459   1
  -1   1 -10 9965.50 159.779   3
  -1  -1 -11 10370.5 148.585   3
  -1   1 -11 10385.8 169.884   3
  -1   1 -12 30.6447 67.1148   3
  -1  -1 -12 0.68869 53.9171   3
  -1  -1 -13 2758.21 97.7513   3
  -1   1 -13 3044.37 116.662   3
  -1  -1 -14 189.011 58.1064   3
  -1   1 -14 189.692 74.6697   3
  -1  -1 -15 7281.15 158.427   3
  -1   1 -15 6862.04 172.484   3
  -1  -1 -16 14.4831 71.2138   3
  -1   1 -16 115.129 84.8058   3
  -1   1 -17 2479.72 125.370   3
  -1  -1 -17 2255.44 114.089   3
  -1  -1 -18 95.0302 71.1193   3
  -1   1 -18 25.2639 93.3652   3
  -1   1 -19 145.493 83.1919   3
  -1  -1 -19 106.575 80.0723   3
  -1  -1 -20 22.6869 72.7386   3
  -1   1 -20 10.3181 89.8686   3
  -1   1 -21 60.3991 101.698   3
  -1   1 -22 113.294 95.8500   3
  -1   1 -23-42.3152 103.464   3
  -1   1 -24-220.219 108.667   3
   1   2 -24 284.051 120.234   3
   1   2 -23 272.044 122.798   3
   1   2 -22 1257.39 148.488   3
   1   2 -21 5.75030 117.285   3
   1   2 -20 427.550 122.124   3
   1   2 -19 8.29044 89.0618   3
   1   2 -18 871.040 105.452   3
   1   2 -17 1144.89 116.940   3
   1   2 -16 311.496 101.059   3
   1   2 -15 1822.83 119.063   3
   1  -2 -14 457.516 62.9084   3
   1   2 -14 420.233 100.937   3
   1   2 -13 2801.68 124.622   3
   1  -2 -13 2749.88 89.6791   3
   1   2 -12 672.134 79.8750   3
   1  -2 -12 691.256 54.6103   3
   1  -2 -12 652.780 50.2997   0
   1  -2 -11 2213.01 69.0957   3
   1   2 -11 2400.44 102.855   3
   1  -2 -11 2390.95 69.0045   0
   1  -2 -10 2977.56 70.9241   3
   1   2 -10 2900.22 103.878   3
   1  -2 -10 2848.92 70.9407   0
   1  -2  -9 443.634 36.6678   3
  -1  -2   9 561.164 25.0121   0
   1  -2  -9 533.236 38.8123   2
   1  -2  -9 565.556 45.6418   0
   1   2  -9 538.489 59.2224   3
   1  -2  -8 13837.3 116.879   2
   1   2  -8 14512.0 180.742   3
   1  -2  -8 14092.0 119.759   3
  -1  -2   8 13925.5 97.7146   0
   1  -2  -8 14060.4 138.991   0
   1   2  -7 2103.43 77.2454   3
   1  -2  -7 2139.81 46.9403   3
   1  -2  -7 2302.72 66.2838   0
   1  -2  -7 2145.24 48.7950   2
  -1  -2   7 2153.99 44.1614   0
   1  -2  -6 95278.6 339.783   0
   1   2  -6 96037.1 402.205   3
  -1  -2   6 96035.6 268.044   0
   1  -2  -6 96213.7 249.996   2
   1  -2  -6 96377.0 238.984   3
  -1  -2   5 2215.63 48.1702   0
   1   2  -5 2154.06 67.1051   3
   1  -2  -5 2245.83 61.6830   0
   1  -2  -5 2158.94 38.2816   2
   1  -2  -4 26300.0 174.748   0
  -1  -2   4 26792.8 151.243   0
   1   2  -4 26916.1 187.318   3
  -1  -2   3 693.635 37.2543   0
   1   2  -3 666.397 40.0687   3
   1  -2  -3 780.277 47.7575   0
   1   2  -2 329812. 517.664   2
   1   2  -2 327035. 2235.31   3
  -1  -2   2 332996. 564.446   0
   1  -2  -2 330433. 588.639   0
   1   2  -1 28812.2 134.554   2
   1  -2  -1 27952.7 170.791   0
   1   2  -1 27659.1 150.259   3
  -1  -2   1 28606.2 173.499   0
  -1   2   0 33662.1 138.380   3
  -1  -2   0 33856.6 193.416   0
   1  -2   0 33772.8 183.345   0
   1  -2   1 27405.5 167.973   0
  -1   2  -1 27331.5 143.476   3
   1  -2   2 10400.1 103.844   0
  -1   2  -2 10618.6 101.988   3
  -1   2  -3 5924.31 85.8088   3
   1  -2   3 5869.43 78.1456   0
  -1  -2  -4 67005.3 174.231   3
  -1   2  -4 66798.1 294.407   3
   1  -2   4 66579.8 242.723   0
   1  -2   5 23540.2 142.713   0
  -1  -2  -5 23432.9 119.332   3
  -1   2  -5 23810.4 190.122   3
  -1  -2  -6 21725.0 132.189   3
  -1   2  -6 22698.9 198.823   3
   1  -2   6 21990.1 135.506   0
  -1   2  -7 35393.3 262.440   3
   1  -2   7 36078.5 168.517   0
  -1  -2  -7 36448.7 184.676   3
  -1   2  -8 28189.3 183.432   1
  -1   2  -8 28199.7 248.663   3
  -1  -2  -8 28321.8 178.991   3
  -1   2  -9 35.1390 30.7655   1
  -1  -2  -9 37.0907 35.4538   3
  -1   2  -9-49.6375 63.9750   3
  -1   2 -10 41288.7 330.374   3
  -1  -2 -10 42014.0 254.862   3
  -1  -2 -11 5407.77 104.416   3
  -1  -2 -11 5395.21 107.083   0
  -1   2 -11 5488.77 141.169   3
  -1   2 -12 8490.86 174.831   3
  -1  -2 -12 8802.48 133.718   0
  -1  -2 -12 8715.31 138.029   3
  -1  -2 -13 1836.63 79.9597   3
  -1   2 -13 1871.98 113.371   3
  -1   2 -14 357.017 84.4922   3
  -1  -2 -14 255.366 62.2379   3
  -1   2 -15 1168.44 103.801   3
  -1   2 -16 17.8625 91.5063   3
  -1   2 -17 110.669 92.7782   3
  -1   2 -18 89.3739 88.3587   3
  -1   2 -19 2110.21 133.102   3
  -1   2 -20 319.079 110.796   3
  -1   2 -21 2307.42 163.935   3
  -1   2 -22 210.868 116.460   3
  -1   2 -23-40.9340 85.4837   3
   1   3 -23 160.519 124.720   3
   1   3 -22 164.780 126.385   3
   1   3 -21 339.120 115.353   3
   1   3 -20 87.8823 99.0538   3
   1   3 -19 4746.14 195.723   3
   1   3 -18 390.685 114.832   3
   1   3 -17 558.142 98.8423   3
   1   3 -16 822.630 113.990   3
   1   3 -15 3866.48 153.570   3
   1   3 -14 2637.64 133.569   3
   1  -3 -13 308.321 63.9990   0
   1   3 -13 219.731 94.9569   3
   1   3 -12 1067.10 98.1320   3
   1  -3 -12 1105.56 70.4283   0
   1  -3 -11 233.166 56.8342   0
   1   3 -11 142.038 79.1228   3
   1   3 -10 192.836 70.0290   3
   1  -3 -10 153.884 50.3933   0
  -1  -3   9 11243.7 114.905   0
   1  -3  -9 11285.2 154.700   0
   1   3  -9 11665.2 184.390   3
   1   3  -8 1270.26 77.8829   3
   1  -3  -8 1355.74 68.4413   0
  -1  -3   8 1245.53 46.2464   0
   1   3  -7 9803.87 154.835   3
   1  -3  -7 9540.35 139.419   0
  -1  -3   7 9344.82 108.983   0
   1  -3  -6 7268.98 120.128   0
  -1  -3   6 7061.11 98.5946   0
   1   3  -6 7109.48 125.251   3
   1   3  -5 35840.9 252.621   3
   1  -3  -5 35446.3 248.998   0
  -1  -3   5 35454.0 215.413   0
  -1  -3   4 515.172 42.4094   0
   1   3  -4 531.102 47.0254   3
   1  -3  -4 525.330 55.1621   0
   1   3  -3 1179.58 54.3961   3
   1  -3  -3 1310.84 67.1151   0
  -1  -3   3 1282.08 61.0227   0
   1  -3  -2 102.940 52.7802   0
   1   3  -2 136.614 34.3774   3
  -1  -3   2 122.616 44.2540   0
  -1   3   1 100585. 242.994   3
   1  -3  -1 101877. 390.087   0
  -1  -3   1 101569. 391.669   0
   1   3  -1 101724. 327.288   3
  -1  -3   0 1972.08 76.4881   0
   1   3   0 1773.32 47.0388   3
   1  -3   0 1754.17 64.3433   0
  -1   3   0 1741.49 43.1797   3
  -1  -3  -1 24379.4 204.648   0
   1  -3   1 23821.7 187.920   0
  -1   3  -1 23676.3 155.258   3
  -1   3  -2 557.374 41.3232   3
  -1  -3  -2 634.515 63.2617   0
   1  -3   2 624.305 52.9992   0
   1  -3   3 9349.92 121.501   0
  -1   3  -3 9564.07 119.676   3
  -1  -3  -3 9363.66 136.462   0
  -1   3  -4 7271.04 112.704   3
   1  -3   4 7314.46 106.261   0
  -1  -3  -4 7388.83 126.324   0
   1  -3   5 86739.9 338.741   0
  -1  -3  -5 85022.8 404.593   0
  -1   3  -5 86973.9 395.237   3
  -1  -3  -6 7457.25 128.933   0
   1  -3   6 7501.29 103.158   0
  -1   3  -6 7239.59 127.986   3
  -1   3  -7 14.9697 52.8763   3
   1  -3   7 37.6193 32.5028   0
  -1  -3  -7 26.3039 48.6026   0
  -1  -3  -8 6168.45 124.897   0
   1  -3   8 6522.65 94.0901   0
  -1   3  -8 6338.85 135.630   3
   1  -3   9 9.96682 28.4245   0
  -1   3  -9 12.3031 59.7959   3
  -1  -3  -9 3.80815 50.2472   0
  -1   3 -10 5037.77 137.032   3
  -1  -3 -10 4947.81 118.432   0
  -1  -3 -11 4208.45 115.755   0
  -1   3 -11 4411.90 137.762   3
  -1   3 -12 1909.49 109.897   3
  -1  -3 -12 1745.99 88.1061   0
  -1  -3 -13 153.815 64.2724   0
  -1   3 -13 110.585 81.0750   3
  -1   3 -14 38.8228 88.7642   3
  -1   3 -15 1675.27 120.655   3
  -1   3 -16 1155.04 114.182   3
  -1   3 -17-42.2793 89.4714   3
  -1   3 -18 603.814 107.755   3
  -1   3 -19 101.719 89.8255   3
  -1   3 -20 913.613 114.696   3
  -1   3 -21 478.092 114.994   3
  -1   3 -22 604.929 121.141   3
   1   4 -21 169.472 105.551   3
   1   4 -20 1027.18 135.101   3
   1   4 -19 233.402 117.006   3
   1   4 -18-23.7255 90.2947   3
   1   4 -17-77.3942 102.858   3
   1   4 -16 99.7040 97.1907   3
   1   4 -15 340.876 93.9686   3
   1   4 -14 45.5884 98.8792   3
   1  -4 -14-12.2837 66.2484   0
   1   4 -13 401.148 92.3623   3
   1  -4 -13 193.924 65.8075   0
   1  -4 -12 2815.86 111.311   0
   1   4 -12 3099.21 134.760   3
   1  -4 -11 414.046 69.3110   0
   1   4 -11 448.979 81.0587   3
   1   4 -10 946.640 89.0945   3
   1  -4 -10 1026.88 84.5633   0
   1  -4  -9 432.494 72.3690   0
   1   4  -9 515.690 70.2590   3
   1  -4  -8 305.480 69.4978   0
   1   4  -8 254.377 59.2903   3
  -1  -4   8 267.875 45.8359   0
   1  -4  -7 1412.65 83.5759   0
   1   4  -7 1437.30 76.7352   3
  -1  -4   7 1340.01 60.6319   0
  -1  -4   6 116.582 45.1551   0
   1   4  -6 48.7668 48.8971   3
   1  -4  -6 82.1634 57.0615   0
  -1  -4   5 3017.93 87.4439   0
   1  -4  -5 3010.30 101.678   0
   1   4  -5 2931.56 90.7340   3
   1  -4  -4 4531.91 115.208   0
   1   4  -4 4483.79 103.347   3
  -1  -4   4 4590.61 106.188   0
  -1  -4   3 1233.85 73.2564   0
   1  -4  -3 1155.82 78.7402   0
   1   4  -3 1174.69 60.6019   3
   1  -4  -2 43031.1 304.294   0
  -1  -4   2 43355.7 298.540   0
   1   4  -2 42634.0 255.211   3
   1   4  -1 15241.6 146.329   3
   1  -4  -1 15284.5 187.646   0
  -1  -4   1 15834.7 188.203   0
   1  -4   0 45663.0 308.135   0
  -1  -4   0 46835.5 320.203   0
   1  -4   1 925.186 70.9667   0
  -1  -4  -1 967.225 82.3603   0
  -1   4  -1 829.170 46.9953   3
  -1   4  -2 143.280 38.8592   3
  -1  -4  -2 185.240 66.5462   0
   1  -4   3 2459.06 84.4839   0
  -1  -4  -3 2523.79 99.1090   0
  -1   4  -3 2503.32 75.4065   3
  -1  -4  -4 3539.37 116.536   0
   1  -4   4 3800.51 99.7622   0
  -1   4  -4 3655.21 94.2211   3
  -1  -4  -5 12217.0 184.883   0
   1  -4   5 12122.4 156.382   0
  -1   4  -5 12163.2 165.775   3
  -1  -4  -6 56.3597 66.4688   0
  -1   4  -6 21.5645 52.7992   3
   1  -4   6 17.6515 47.3344   0
  -1   4  -7 14513.8 198.734   3
  -1  -4  -7 13834.8 200.644   0
   1  -4   7 14160.8 163.377   0
  -1   4  -8 3369.32 113.394   3
   1  -4   8 3559.87 91.6664   0
  -1  -4  -8 3605.47 121.181   0
  -1  -4  -9 12123.7 195.670   0
  -1   4  -9 12413.9 205.026   3
  -1   4 -10 12011.7 209.134   3
  -1  -4 -10 11924.3 195.680   0
  -1   4 -11 43.4357 76.4461   3
  -1  -4 -11 73.0875 73.0937   0
  -1  -4 -12 1092.98 94.4723   0
  -1   4 -12 1223.26 99.4137   3
  -1  -4 -13 2677.52 115.761   0
  -1   4 -13 2545.06 132.560   3
  -1  -4 -14 339.047 80.0598   0
  -1   4 -14 261.776 99.2476   3
  -1   4 -15 5126.24 179.683   3
  -1   4 -16 507.416 94.1737   3
  -1   4 -17 173.684 93.2998   3
  -1   4 -18 1915.98 152.237   3
  -1   4 -19-93.6895 108.977   3
  -1   4 -20 1900.89 154.395   3
  -1   4 -21-21.3416 108.999   3
   1   5 -20-283.368 85.5950   3
   1   5 -17 966.718 119.037   3
   1   5 -16-91.1384 110.394   3
   1   5 -15 11.7276 98.0801   3
   1   5 -14 1686.08 130.792   3
   1  -5 -14 1742.60 105.338   0
   1  -5 -13 1958.33 117.080   0
   1   5 -13 2009.61 131.698   3
   1   5 -12 1016.14 102.356   3
   1  -5 -12 845.354 92.6630   0
   1   5 -11-68.9201 74.3979   3
   1  -5 -11-65.4109 83.2846   0
   1   5 -10 1446.90 101.979   3
   1  -5 -10 1285.88 96.5862   0
   1   5  -9 82.2285 70.7611   3
   1  -5  -9 84.2844 70.7645   0
  -1  -5   8 1576.24 78.7099   0
   1   5  -8 1924.18 97.0551   3
   1  -5  -8 1541.61 99.7614   0
   1  -5  -7 3274.36 125.229   0
  -1  -5   7 3536.79 106.200   0
   1   5  -7 3837.92 120.555   3
   1  -5  -6 316.974 85.8921   0
  -1  -5   6 264.774 61.7661   0
   1  -5  -5 4495.03 139.682   0
  -1  -5   5 4498.34 121.621   0
   1  -5  -4 560.682 91.7375   0
  -1  -5   4 620.034 76.9635   0
  -1  -5   3 28716.7 278.736   0
   1  -5  -3 28141.4 290.796   0
  -1  -5   2 411.138 76.9316   0
   1  -5  -2 492.178 82.9042   0
  -1  -5   1 2145.70 106.471   0
   1  -5  -1 2056.14 100.993   0
  -1  -5   0 44.4635 79.7266   0
   1  -5   0 62.3364 67.7475   0
  -1  -5  -1 2698.71 119.260   0
   1  -5   1 2621.42 108.575   0
  -1  -5  -2 1663.24 105.500   0
   1  -5   2 1624.72 91.7953   0
  -1  -5  -3 675.286 98.3296   0
   1  -5   3 723.218 83.5097   0
  -1  -5  -4-48.5951 84.1096   0
   1  -5   4-69.5668 72.7413   0
  -1  -5  -5 205.958 87.7612   0
   1  -5   5 178.908 67.9425   0
   1  -5   6 154.570 58.2525   0
  -1  -5  -6 143.113 83.2821   0
  -1   5  -7 2797.20 108.441   3
   1  -5   7 2703.48 97.8432   0
  -1  -5  -7 2842.70 125.600   0
  -1  -5  -8 582.781 92.8894   0
   1  -5   8 573.881 67.2282   0
  -1   5  -8 581.732 75.1342   3
  -1   5  -9 153.687 70.7291   3
  -1  -5  -9 89.0279 86.8110   0
  -1  -5 -10 222.636 80.9796   0
  -1   5 -10 437.119 84.4981   3
  -1  -5 -11 1386.84 111.021   0
  -1   5 -11 1495.77 113.984   3
  -1   5 -12 331.095 87.8733   3
  -1  -5 -12 274.401 82.8349   0
  -1   5 -13 424.144 92.5387   3
  -1  -5 -13 407.941 93.8200   0
  -1  -5 -14 833.933 108.984   0
  -1   5 -14 859.752 113.494   3
  -1   5 -15 3224.28 157.201   3
  -1   5 -16-39.1271 97.8317   3
  -1   5 -17 288.069 104.371   3
  -1   5 -18 3.57398 87.8467   3
  -1   5 -19 348.411 93.0806   3
   1   6 -18 226.691 98.1012   3
   1   6 -17 271.512 100.925   3
   1   6 -16 857.431 127.080   3
   1  -6 -15 257.188 85.7874   0
   1   6 -15 272.714 106.053   3
   1  -6 -14 1143.34 117.037   0
   1  -6 -13 745.805 101.589   0
   1  -6 -12 799.048 112.970   0
   1  -6 -11 1931.50 119.861   0
   1  -6 -10 229.453 95.5109   0
   1  -6  -9 8.19701 93.0993   0
   1  -6  -8 2095.09 127.025   0
  -1  -6   7 208.151 68.4767   0
   1  -6  -7 235.722 87.9840   0
  -1  -6   6 171.649 69.0259   0
   1  -6  -6 142.802 78.0760   0
  -1  -6   5 1030.47 92.7998   0
   1  -6  -5 1032.04 107.147   0
   1  -6  -4 4127.53 141.607   0
  -1  -6   4 4732.62 139.917   0
  -1  -6   3 581.200 92.7187   0
   1  -6  -3 719.539 102.336   0
   1  -6  -2 7339.57 178.653   0
  -1  -6   2 7492.96 172.700   0
   1  -6  -1 10.7694 91.5729   0
  -1  -6   1 23.1709 80.5906   0
  -1  -6   0 5683.35 161.065   0
   1  -6   0 5670.95 161.100   0
  -1  -6  -1 217.065 92.1072   0
   1  -6   1 288.766 92.7681   0
  -1  -6  -2 3423.88 143.567   0
   1  -6   2 3540.17 131.644   0
   1  -6   3 40.4627 72.3409   0
  -1  -6  -3-22.3931 89.6904   0
   1  -6   4 905.472 89.3938   0
  -1  -6  -4 827.527 110.251   0
   1  -6   5 2283.91 108.862   0
  -1  -6  -5 2164.78 120.762   0
   1  -6   6 3.72078 73.1376   0
  -1  -6  -6 24.6721 85.1141   0
   1  -6   7 5025.09 140.133   0
  -1  -6  -7 4956.14 167.489   0
  -1  -6  -8 3688.64 152.060   0
  -1  -6  -9 70.5872 84.2763   0
  -1  -6 -10 557.958 113.953   0
  -1  -6 -11-29.2110 105.438   0
  -1  -6 -12 82.2683 91.3171   0
  -1  -6 -13 1555.94 129.138   0
  -1  -6 -14 240.604 111.436   0
  -1   6 -15 241.552 103.327   3
  -1  -6 -15 60.7789 99.1627   0
  -1   6 -16 1037.45 125.163   3
  -1   6 -17 162.667 103.876   3
   1  -7 -15-42.3915 103.239   0
   1  -7 -14-2.59895 90.3947   0
   1  -7 -13 694.418 123.139   0
   1  -7 -12 1066.93 118.789   0
   1  -7 -11 146.834 88.6346   0
   1  -7 -10 269.480 111.866   0
   1  -7  -9 20.9427 108.128   0
   1  -7  -8 192.051 111.743   0
   1  -7  -7 85.0846 100.328   0
   1  -7  -6 104.866 85.9452   0
  -1  -7   6 112.010 87.4112   0
  -1  -7   5 3376.14 135.260   0
   1  -7  -5 3543.66 159.803   0
   1  -7  -4-14.8166 93.6853   0
  -1  -7   4-25.7711 93.7501   0
  -1  -7   3 66.9560 83.7409   0
   1  -7  -3 53.9776 100.665   0
   1  -7  -2 573.777 95.8111   0
  -1  -7   2 526.121 87.7225   0
   1  -7  -1 896.183 106.496   0
  -1  -7   1 733.224 91.6871   0
  -1  -7   0 291.043 88.0851   0
   1  -7   0 346.523 99.1588   0
   1  -7   1 176.880 88.5733   0
  -1  -7  -1 76.9091 97.1669   0
  -1  -7  -2 77.5047 104.734   0
   1  -7   2 129.793 80.2751   0
   1  -7   3 56.8485 91.5909   0
  -1  -7  -3 102.329 95.3100   0
   1  -7   4 391.404 99.3089   0
  -1  -7  -4 443.813 114.667   0
  -1  -7  -5 364.340 119.157   0
   1  -7   5 413.968 94.3253   0
  -1  -7  -6 24.5242 104.617   0
   1  -7   6 37.9318 72.7851   0
  -1  -7  -7 251.169 106.224   0
  -1  -7  -8 2.76964 99.4485   0
  -1  -7  -9 837.937 121.653   0
  -1  -7 -10 1278.65 143.439   0
  -1  -7 -11-18.5453 101.196   0
  -1  -7 -12 16.9139 97.0798   0
  -1  -7 -13 597.850 129.415   0
  -1  -7 -14 112.512 101.512   0
   1  -8  -6 524.452 118.279   0
  -1  -8   5 84.0300 101.933   0
   1  -8  -5 184.834 113.427   0
   1  -8  -4 324.603 99.4120   0
  -1  -8   4 151.383 89.2702   0
   1  -8  -3 137.602 120.116   0
  -1  -8   3 51.4012 86.0374   0
  -1  -8   2 2911.63 148.700   0
   1  -8  -2 3311.09 156.184   0
   1  -8  -1 1697.03 140.071   0
  -1  -8   1 1505.64 124.573   0
   1  -8   0 1063.59 133.184   0
  -1  -8   0 958.963 116.568   0
  -1  -8  -1 233.943 119.476   0
   1  -8   1 236.620 117.060   0
  -1  -8  -2 220.988 108.951   0
   1  -8   2 262.189 106.237   0
  -1  -8  -3 160.599 114.774   0
   1  -8   3 292.782 98.8869   0
   1  -8   4 726.188 95.1582   0
  -1  -8  -4 592.789 104.189   0
  -1  -8  -5 31.2393 111.057   0
   1  -8   5 168.471 98.9112   0
   2   0 -26 197.565 118.249   3
   2   0 -25 112.466 117.203   3
   2   0 -24 3854.80 181.117   3
   2   0 -23 15.4491 84.5221   3
   2   0 -22 253.948 97.7977   3
   2   0 -21-133.223 97.7270   3
   2   0 -20-77.8528 88.4203   3
   2   0 -19 26.1217 89.1311   3
   2   0 -18 458.108 109.839   3
   2   0 -17 9.53444 83.8634   3
   2   0 -16 611.625 87.5845   3
   2   0 -15 420.384 88.3546   3
   2   0 -14 78399.4 480.500   3
   2   0 -13 12.0042 57.9093   2
   2   0 -13 96.5707 58.2756   3
   2   0 -12 3736.79 105.133   3
   2   0 -12 3787.25 100.129   2
   2   0 -11 33.8338 46.5207   2
   2   0 -11-11.1270 47.5571   3
   2   0 -10 3150.45 92.4386   3
   2   0 -10 3176.79 88.2988   2
   2   0  -9-31.6296 41.1141   3
   2   0  -9 8.67199 39.1579   2
   2   0  -8 64149.7 304.970   2
   2   0  -8 63797.8 319.301   3
   2   0  -7-14.0021 38.9773   3
   2   0  -7-1.79949 35.4775   2
   2   0  -6 160185. 448.220   3
   2   0  -6 161548. 428.255   2
   2   0  -5 10.6514 27.7349   3
   2   0  -5-9.10773 26.5434   2
   2   0  -4 10297.9 99.7529   2
   2   0  -4 10216.8 101.557   3
  -2   0   3 578.965 24.4457   1
  -2   0   2 39582.1 163.204   1
  -2   0   1 131.277 20.9038   1
  -2   0   0 147921. 333.545   1
  -2   0  -1 20.7408 20.8975   1
  -2   0  -2 100458. 288.816   1
  -2   0  -3 1.44011 20.1234   1
  -2   0  -4 102027. 300.907   1
  -2   0  -4 100823. 310.390   3
  -2   0  -5 35.6972 30.9352   3
  -2   0  -5 12.4482 23.1736   1
  -2   0  -6 74143.4 310.684   3
  -2   0  -6 73798.3 270.206   1
  -2   0  -7 51.8376 27.8900   1
  -2   0  -7 27.6238 37.3806   3
  -2   0  -8 194767. 571.152   3
  -2   0  -9 65.2507 47.1330   3
  -2   0 -10 1707.88 79.0695   3
  -2   0 -11-20.7283 63.4041   3
  -2   0 -12 2060.65 90.7012   3
  -2   0 -13 143.066 61.0529   3
  -2   0 -14-12.6145 60.4200   3
  -2   0 -15-60.4385 65.7875   3
  -2   0 -16 51.0217 73.7578   3
  -2   0 -17 6.48840 78.8886   3
  -2   0 -18 4616.71 162.647   3
  -2   0 -19 113.510 93.6746   3
  -2   0 -20 2953.73 140.805   3
  -2   0 -21 82.3711 101.695   3
  -2   0 -22-93.0113 89.5387   3
  -2   0 -23-40.6469 94.4258   3
  -2   0 -24 354.746 124.213   3
   2   1 -25 3511.59 186.936   3
   2   1 -24 47.4404 90.3538   3
   2   1 -23 265.765 100.868   3
   2   1 -22 211.836 111.420   3
   2   1 -21 2061.93 146.872   3
   2   1 -20-39.1576 85.2023   3
   2  -1 -20 8.23714 74.6854   3
   2  -1 -19 65.0417 87.5760   3
   2   1 -19 27.2827 100.577   3
   2   1 -18 19.5322 97.0675   3
   2  -1 -18 44.7170 76.5801   3
   2   1 -17 15788.4 269.038   3
   2  -1 -17 15694.6 244.299   3
   2   1 -16 39.3271 85.6707   3
   2  -1 -16 13.7686 75.8379   3
   2  -1 -15 55.5670 69.3245   3
   2   1 -15 89.1226 85.6224   3
   2   1 -14 4886.74 146.999   3
   2  -1 -14 4794.12 126.156   3
   2  -1 -13 9949.82 161.465   3
   2  -1 -13 9986.50 152.292   2
   2   1 -13 9906.89 184.205   3
   2  -1 -12 7530.59 127.710   2
   2   1 -12 7415.15 154.085   3
   2  -1 -12 7581.02 135.160   3
   2  -1 -11 3643.53 88.9616   2
   2  -1 -11 3699.90 93.9717   3
   2   1 -11 3530.21 100.559   2
   2   1 -11 3540.43 109.359   3
   2  -1 -11 3460.75 57.8721   0
   2   1 -10 340.688 55.2884   3
   2  -1 -10 506.147 31.6643   0
   2   1 -10 455.493 59.1294   2
   2  -1 -10 446.316 49.1407   2
   2  -1 -10 457.108 50.3316   3
   2  -1  -9 23082.6 136.870   0
   2   1  -9 23520.2 210.701   2
   2   1  -9 22773.3 220.025   3
   2  -1  -9 23197.6 184.622   2
   2  -1  -9 23254.2 191.542   3
   2  -1  -8 9794.99 90.3374   0
   2  -1  -8 9932.92 120.537   3
   2   1  -8 9799.69 143.444   3
   2   1  -8 9580.88 133.485   2
   2  -1  -8 10112.5 118.207   2
   2  -1  -7 8180.03 82.1568   0
   2  -1  -7 8575.77 103.594   3
   2   1  -7 8337.38 127.831   3
   2  -1  -7 8778.44 104.703   2
   2   1  -7 8620.12 120.131   2
   2   1  -6 42001.5 254.473   3
   2   1  -6 41705.7 238.238   2
   2  -1  -6 42100.5 176.475   0
   2  -1  -6 42777.3 209.658   2
   2  -1  -6 42196.7 209.917   3
   2   1  -5 4682.22 80.2409   2
   2   1  -5 5091.47 90.0100   3
   2  -1  -5 4990.34 72.0382   2
   2  -1  -5 4903.21 70.3107   3
   2  -1  -5 4789.98 61.3445   0
   2   1  -4 6703.11 94.0435   3
   2  -1  -4 6753.41 70.5997   0
   2   1  -4 6437.72 85.8484   2
   2   1  -3 5586.83 74.9975   2
   2   1  -3 5449.68 80.1697   3
   2  -1  -3 5772.71 63.6651   0
   2  -1  -2 2055.40 40.4989   0
   2   1  -2 1887.90 44.6137   2
   2  -1  -1 211508. 370.818   0
   2  -1   0 8350.80 73.2127   0
  -2   1  -1 32220.4 174.992   1
  -2   1  -2 2245.89 51.1918   1
  -2   1  -2 2227.34 48.3985   3
  -2   1  -3 38698.3 197.035   3
  -2   1  -3 38870.2 201.965   1
  -2   1  -4 90771.9 311.892   1
  -2   1  -4 90384.9 325.846   3
  -2  -1  -5 763.007 37.0744   3
  -2   1  -5 774.654 49.2067   3
  -2   1  -5 818.163 39.5172   1
  -2  -1  -6 79418.0 298.002   3
  -2   1  -6 79398.8 296.674   1
  -2   1  -6 79407.4 350.040   3
  -2   1  -7 3818.12 87.1437   3
  -2   1  -7 4088.81 73.6356   1
  -2  -1  -7 3827.91 76.0881   3
  -2   1  -8 12695.7 122.068   1
  -2   1  -8 12341.4 159.180   3
  -2  -1  -8 12463.6 138.949   3
  -2   1  -9 3972.80 73.5583   1
  -2   1  -9 4090.69 106.443   3
  -2  -1  -9 4164.29 92.3528   3
  -2   1 -10 11471.8 117.511   1
  -2   1 -10 11719.7 174.258   3
  -2  -1 -10 11675.3 152.406   3
  -2   1 -11 17007.0 215.303   3
  -2  -1 -11 17547.4 194.337   3
  -2   1 -12 14226.1 208.237   3
  -2  -1 -12 14620.7 189.192   3
  -2  -1 -13 7339.91 145.276   3
  -2   1 -13 7165.30 163.254   3
  -2  -1 -14 4533.21 125.280   3
  -2   1 -14 4602.65 143.656   3
  -2   1 -15 3279.09 133.207   3
  -2  -1 -15 3225.18 116.158   3
  -2   1 -16 725.743 94.5981   3
  -2  -1 -16 669.474 82.1793   3
  -2   1 -17 13.6410 93.4303   3
  -2  -1 -17 3.37264 69.5940   3
  -2   1 -18 569.810 99.6953   3
  -2  -1 -18 573.090 80.7300   3
  -2  -1 -19 34.5454 84.7658   3
  -2   1 -19 8.00951 88.8767   3
  -2  -1 -20 614.592 105.261   3
  -2   1 -20 484.620 110.882   3
  -2   1 -21 1792.63 127.255   3
  -2   1 -22-125.089 109.155   3
  -2   1 -23 974.749 117.963   3
   2   2 -24 2804.48 169.268   3
   2   2 -23 30.1160 120.849   3
   2   2 -22 20.3275 122.173   3
   2   2 -21-69.7791 104.155   3
   2   2 -20-59.1224 103.334   3
   2   2 -19 1283.25 125.236   3
   2   2 -18 80.7309 93.7832   3
   2   2 -17-29.7923 92.7225   3
   2   2 -16 409.769 106.904   3
   2   2 -15 976.657 110.111   3
   2   2 -14 50142.5 430.580   3
   2  -2 -14 50556.4 347.730   3
   2  -2 -13 74.8256 49.3324   2
   2  -2 -13 55.4976 48.6503   3
   2   2 -13 115.458 82.0103   3
   2  -2 -12 3425.55 89.8372   3
   2  -2 -12 3510.45 86.9277   2
   2   2 -12 3597.31 127.073   3
   2  -2 -12 3299.14 77.8052   0
   2   2 -11 605.715 71.5518   3
   2  -2 -11 813.030 50.0243   3
   2  -2 -11 691.601 46.5935   2
   2  -2 -11 680.857 46.2127   0
   2  -2 -10 1269.25 51.7569   3
   2  -2 -10 1255.35 54.6614   2
   2   2 -10 1237.27 82.2757   3
   2  -2 -10 1208.18 53.4173   0
   2   2  -9 481.354 65.9389   3
  -2  -2   9 491.180 25.4010   0
   2   2  -9 543.947 56.7786   2
   2  -2  -9 548.265 40.8681   2
   2  -2  -9 552.261 38.3929   3
   2  -2  -9 488.935 42.8523   0
   2  -2  -8 150.779 31.7103   2
   2   2  -8 174.691 45.5952   2
   2  -2  -8 108.949 38.8250   0
  -2  -2   8 161.939 23.1932   0
   2   2  -8 118.006 49.8386   3
   2  -2  -8 121.484 27.2271   3
   2   2  -7 617.809 52.0483   2
   2   2  -7 546.530 57.8947   3
   2  -2  -7 527.682 32.5279   3
   2  -2  -7 533.810 43.1081   0
   2  -2  -7 507.733 34.9526   2
  -2  -2   7 513.822 29.4778   0
   2  -2  -6 8735.10 93.4618   2
   2   2  -6 8732.16 131.855   3
  -2  -2   6 8532.17 89.9913   0
   2  -2  -6 8721.89 109.578   0
   2   2  -6 8634.61 121.588   2
   2  -2  -5 7296.96 98.7556   0
   2   2  -5 6841.79 103.562   2
   2   2  -5 7048.02 113.053   3
   2   2  -4 53839.8 278.728   3
   2  -2  -4 54138.3 251.452   0
   2   2  -4 53293.6 259.424   2
   2   2  -3 4562.84 74.5453   2
   2   2  -3 4530.80 84.2410   3
   2  -2  -3 4526.12 78.2025   0
   2   2  -2 25101.3 152.279   2
   2   2  -2 25380.9 174.713   3
   2  -2  -2 25194.0 170.659   0
   2  -2  -1 18865.1 145.473   0
   2   2  -1 18058.2 119.098   2
  -2   2   0 67810.4 225.517   3
   2  -2   0 68275.4 268.956   0
   2   2   0 67779.1 207.793   2
  -2   2  -1 51363.1 215.780   3
   2  -2   1 51708.6 232.895   0
   2  -2   2 5954.14 82.7013   0
  -2   2  -2 6101.52 85.1580   3
  -2   2  -3 53085.2 255.947   3
   2  -2   3 52522.3 232.178   0
  -2   2  -4 3440.84 78.6919   3
   2  -2   4 3310.77 63.2170   0
  -2   2  -5 6077.03 103.888   3
  -2   2  -5 5837.00 96.8399   1
  -2  -2  -6 22297.7 149.027   3
  -2   2  -6 22682.3 204.745   3
  -2   2  -6 22865.3 182.622   1
  -2   2  -7 3575.01 80.3354   1
  -2   2  -7 3524.91 95.3168   3
  -2  -2  -7 3609.13 70.3147   3
  -2  -2  -8 58630.9 278.370   3
  -2   2  -8 59735.2 298.424   1
  -2   2  -8 59664.8 360.603   3
  -2  -2  -9 13284.0 143.387   3
  -2   2  -9 12902.3 144.089   1
  -2   2  -9 12953.9 186.168   3
  -2  -2 -10 2516.57 75.5232   3
  -2   2 -10 2286.89 67.5618   1
  -2   2 -10 2472.95 103.647   3
  -2  -2 -11 2306.74 78.8166   3
  -2   2 -11 2414.04 105.507   3
  -2   2 -12 13126.7 213.680   3
  -2  -2 -12 13146.1 171.818   3
  -2   2 -13 7178.73 172.026   3
  -2  -2 -13 7120.66 137.856   3
  -2   2 -14 7458.33 181.523   3
  -2  -2 -14 7568.70 147.993   3
  -2   2 -15 75.4702 91.6534   3
  -2   2 -16 1857.50 120.901   3
  -2   2 -17 2218.20 134.809   3
  -2   2 -18 3159.70 152.491   3
  -2   2 -19 224.409 100.757   3
  -2   2 -20 5072.78 194.662   3
  -2   2 -21 81.3556 92.6107   3
  -2   2 -22 455.558 119.289   3
   2   3 -23 93.1707 113.415   3
   2   3 -22 396.892 127.013   3
   2   3 -21 776.538 118.553   3
   2   3 -20-139.471 119.032   3
   2   3 -19 4299.65 182.672   3
   2   3 -18 734.032 119.352   3
   2   3 -17 259.893 98.5427   3
   2   3 -16 1262.61 113.123   3
   2   3 -15 603.809 100.919   3
   2   3 -14 481.264 94.1206   3
   2   3 -13 20261.5 287.064   3
   2  -3 -13 20185.2 208.549   0
   2  -3 -12 115.650 55.9240   0
   2   3 -12 14.6448 77.4101   3
   2   3 -11 20657.4 266.468   3
   2  -3 -11 19096.7 197.788   0
   2   3 -10-5.54644 67.3037   3
   2  -3 -10 56.9467 46.5252   0
  -2  -3   9 8787.45 103.902   0
   2   3  -9 9307.59 169.965   3
   2  -3  -9 8822.72 134.496   0
  -2  -3   8 2671.68 63.5653   0
   2   3  -8 2618.42 94.6550   3
   2  -3  -8 2607.62 79.9431   0
   2  -3  -7 7601.47 86.2031   2
   2   3  -7 7801.90 142.004   3
  -2  -3   7 7341.90 101.391   0
   2  -3  -7 7533.57 122.622   0
   2   3  -6 1765.72 74.6209   3
  -2  -3   6 1817.37 59.2795   0
   2  -3  -6 1771.92 45.3838   2
   2  -3  -6 1803.24 70.5034   0
   2   3  -5 45258.7 295.442   3
  -2  -3   5 45540.3 252.117   0
   2  -3  -5 45247.5 281.559   0
   2   3  -4 2669.77 72.2265   2
  -2  -3   4 2526.35 72.8169   0
   2  -3  -4 2591.86 82.0043   0
   2   3  -4 2648.73 77.6442   3
   2  -3  -3 107542. 422.479   0
  -2  -3   3 108332. 407.666   0
   2   3  -3 107470. 411.445   3
   2   3  -3 108224. 365.177   2
   2  -3  -2 5143.90 102.502   0
   2   3  -2 5311.11 80.7842   2
   2   3  -2 5074.74 92.6638   3
  -2  -3   2 5376.50 105.179   0
  -2   3   2 5170.91 60.0612   3
   2  -3  -1 15400.3 161.578   0
   2   3  -1 15714.4 119.378   2
  -2   3   1 15897.6 113.226   3
   2  -3   0 5.85594 40.5684   0
   2   3   0 5.91046 20.8001   2
  -2   3   0-6.71858 29.6739   3
  -2   3  -1 10546.7 111.895   3
   2  -3   1 10758.7 133.230   0
   2   3   1 10571.4 76.5887   2
  -2   3  -2 12189.7 129.120   3
   2  -3   2 12067.3 138.760   0
   2  -3   3 6.23436 38.4795   0
  -2   3  -3 21.9545 34.8309   3
  -2   3  -4-18.6841 40.4319   3
   2  -3   4 13.4009 38.8468   0
  -2   3  -5 737.420 54.3047   3
   2  -3   5 647.691 47.2149   0
   2  -3   6 21557.1 173.674   0
  -2  -3  -6 21114.4 133.666   3
  -2   3  -6 21211.8 214.822   3
   2  -3   7 975.470 48.8643   0
  -2   3  -7 952.843 69.6823   3
  -2   3  -8 9414.10 142.059   1
  -2   3  -8 9222.12 160.606   3
  -2   3  -9 14231.2 206.331   3
  -2   3  -9 14247.6 173.069   1
  -2   3 -10 3166.93 117.480   3
  -2   3 -11 4870.61 145.905   3
  -2  -3 -11 4870.88 127.401   0
  -2  -3 -12 18.1036 60.8369   0
  -2   3 -12-10.7119 82.1364   3
  -2   3 -13 4743.12 155.176   3
  -2  -3 -13 4613.55 124.650   0
  -2   3 -14 772.220 99.0499   3
  -2   3 -15 3114.49 146.842   3
  -2   3 -16 0.57706 105.038   3
  -2   3 -17 945.545 114.925   3
  -2   3 -18 883.094 111.607   3
  -2   3 -19 14.2558 112.146   3
  -2   3 -20 84.4124 110.849   3
  -2   3 -21 382.252 101.156   3
   2   4 -22 179.981 128.210   3
   2   4 -21 712.991 125.467   3
   2   4 -20 394.111 129.310   3
   2   4 -19 100.692 98.4158   3
   2   4 -18 82.7253 114.210   3
   2   4 -17-15.5115 105.098   3
   2   4 -16 4582.40 179.914   3
   2   4 -15 388.596 104.683   3
   2   4 -14 14770.9 273.291   3
   2  -4 -14 14603.3 207.784   0
   2   4 -13 1651.17 120.459   3
   2  -4 -13 1661.65 90.0404   0
   2   4 -12 4485.22 151.371   3
   2  -4 -12 4657.12 127.066   0
   2   4 -11 1089.07 100.059   3
   2  -4 -11 923.786 75.6427   0
   2  -4 -10 3433.07 109.668   0
   2   4 -10 3371.75 130.379   3
   2  -4  -9 83.5744 58.6802   0
   2   4  -9-18.3959 67.9031   3
   2  -4  -8 8273.92 151.075   0
   2   4  -8 8462.91 163.543   3
  -2  -4   8 8070.01 125.225   0
  -2  -4   7 53.6499 44.5358   0
   2  -4  -7 25.5675 57.1532   0
   2   4  -7-8.51374 51.7411   3
  -2  -4   6 34.5359 43.8071   0
   2  -4  -6 25.0950 60.4842   0
   2   4  -6 0.15373 50.1573   3
   2   4  -5 2331.32 84.7584   3
   2  -4  -5 2370.97 92.4327   0
  -2  -4   5 2348.87 81.8134   0
   2   4  -4 123.860 46.3153   3
   2  -4  -4 59.3530 59.0930   0
  -2  -4   4 7.69968 55.3837   0
   2   4  -3 13252.3 162.043   3
   2  -4  -3 12719.5 177.893   0
  -2  -4   3 13381.9 174.925   0
  -2  -4   2 1708.21 82.4669   0
   2   4  -2 1518.82 66.2299   3
   2  -4  -2 1652.00 85.0754   0
  -2  -4   1 1621.97 82.3894   0
   2  -4  -1 1673.38 90.5584   0
  -2  -4   0 33478.5 280.895   0
   2  -4   0 33198.9 270.594   0
  -2  -4  -1 6108.80 134.881   0
   2  -4   1 6379.60 126.750   0
  -2   4  -1 6095.38 97.3004   3
  -2   4  -2 99.5398 39.3152   3
   2  -4   2 95.4034 56.5577   0
  -2  -4  -2 84.2550 67.3298   0
  -2  -4  -3 18424.3 223.795   0
   2  -4   3 19205.8 199.967   0
  -2   4  -3 19250.6 189.213   3
  -2   4  -4 4889.79 110.633   3
   2  -4   4 4737.93 107.510   0
  -2  -4  -4 4783.47 129.909   0
   2  -4   5 14156.6 170.374   0
  -2   4  -5 13863.9 182.382   3
  -2  -4  -5 13868.2 203.630   0
  -2  -4  -6 4891.61 134.602   0
  -2   4  -6 4614.81 118.359   3
   2  -4   6 4595.47 105.755   0
  -2  -4  -7 917.888 85.0196   0
   2  -4   7 918.277 65.9903   0
  -2   4  -7 948.863 82.0521   3
  -2  -4  -8 12897.7 204.131   0
   2  -4   8 13364.5 160.460   0
  -2   4  -8 13251.7 205.863   3
  -2  -4  -9 202.606 81.3889   0
  -2   4  -9 149.332 72.5690   3
  -2   4 -10 194.338 75.7843   3
  -2  -4 -10 300.103 81.0090   0
  -2   4 -11 3553.72 134.949   3
  -2  -4 -11 3141.69 119.103   0
  -2  -4 -12 4783.86 139.152   0
  -2   4 -12 4675.94 154.377   3
  -2  -4 -13 165.181 69.9433   0
  -2   4 -13 143.155 79.5311   3
  -2   4 -14 252.652 87.1461   3
  -2  -4 -14 157.817 70.9684   0
  -2   4 -15 1230.57 115.462   3
  -2   4 -16 140.599 81.9506   3
  -2   4 -17 105.362 80.7632   3
  -2   4 -18 220.659 95.4225   3
  -2   4 -19 7.30247 95.6141   3
  -2   4 -20 1823.69 153.605   3
   2   5 -20 343.128 98.0942   3
   2   5 -19 271.878 120.282   3
   2   5 -18 789.385 131.201   3
   2   5 -17 2771.08 165.535   3
   2   5 -16 2823.88 164.579   3
   2   5 -15 155.062 105.192   3
   2  -5 -14 857.071 98.5321   0
   2   5 -14 969.442 111.902   3
   2  -5 -13 261.367 76.8042   0
   2   5 -13 259.467 86.0072   3
   2  -5 -12 3004.54 128.871   0
   2   5 -12 3361.84 145.632   3
   2  -5 -11 20.8741 76.5721   0
   2   5 -11-51.3733 80.2567   3
   2   5 -10 2555.88 123.518   3
   2  -5 -10 2455.84 112.590   0
   2   5  -9 2089.96 109.243   3
   2  -5  -9 1962.13 103.447   0
   2  -5  -8 335.830 76.4785   0
   2   5  -8 353.235 74.9109   3
  -2  -5   8 335.079 68.1891   0
   2   5  -7 6068.50 147.290   3
   2  -5  -7 5796.40 152.883   0
  -2  -5   7 5981.90 131.282   0
  -2  -5   6 166.795 63.1045   0
   2  -5  -6 158.936 83.2273   0
  -2  -5   5 11324.0 180.847   0
   2  -5  -5 11496.4 197.920   0
  -2  -5   4 457.629 78.6179   0
   2  -5  -4 650.718 90.5752   0
   2  -5  -3 40.4166 91.6284   0
  -2  -5   3 69.3084 74.7308   0
   2  -5  -2 101.695 84.2819   0
  -2  -5   2 147.395 73.8106   0
   2  -5  -1 447.201 84.3714   0
  -2  -5   1 478.246 76.3657   0
   2  -5   0 731.521 81.0515   0
  -2  -5   0 906.407 87.8405   0
  -2  -5  -1 6413.66 159.280   0
   2  -5   1 6307.15 146.284   0
   2  -5   2 2091.05 98.4484   0
  -2  -5  -2 2086.54 111.193   0
   2  -5   3 10009.2 171.078   0
  -2  -5  -3 10135.9 194.169   0
   2  -5   4 1598.44 90.4584   0
  -2  -5  -4 1549.85 105.305   0
  -2  -5  -5 194.944 84.6889   0
   2  -5   5 79.4625 61.2993   0
  -2  -5  -6 4562.43 148.492   0
   2  -5   6 4479.17 117.226   0
   2  -5   7 1195.06 79.2283   0
  -2  -5  -7 1323.44 101.620   0
  -2   5  -7 1178.35 87.9540   3
   2  -5   8 1485.75 82.6665   0
  -2   5  -8 1745.30 97.4521   3
  -2  -5  -8 1611.89 107.473   0
  -2  -5  -9 4624.18 154.235   0
  -2   5  -9 4181.94 138.096   3
  -2  -5 -10 297.451 80.4609   0
  -2   5 -10 340.383 81.5210   3
  -2  -5 -11 50.0450 84.5894   0
  -2   5 -11 59.9325 75.9651   3
  -2   5 -12 22.1774 70.4616   3
  -2  -5 -12 27.7666 79.8446   0
  -2  -5 -13 320.095 78.9107   0
  -2   5 -13 425.094 98.4795   3
  -2  -5 -14 300.012 82.8291   0
  -2   5 -14 214.208 97.3410   3
  -2   5 -15 388.880 92.9630   3
  -2   5 -16 736.260 104.173   3
  -2   5 -17 1299.71 130.305   3
  -2   5 -18 164.117 102.686   3
   2   6 -18 83.7107 87.9049   3
   2   6 -17 758.951 96.3590   3
   2   6 -16 1274.77 128.325   3
   2   6 -15 496.081 114.120   3
   2  -6 -15 666.475 110.081   0
   2  -6 -14 5074.86 168.931   0
   2  -6 -13 470.224 102.694   0
   2  -6 -12 247.276 98.5867   0
   2  -6 -11 1955.47 119.493   0
   2  -6 -10 435.368 93.6522   0
   2  -6  -9 569.613 95.0705   0
   2  -6  -8 83.6402 83.6682   0
  -2  -6   7 256.013 68.8650   0
   2  -6  -7 254.254 88.4933   0
  -2  -6   6 21.1546 72.9091   0
   2  -6  -6 62.8137 90.4821   0
   2  -6  -5 231.926 81.2638   0
  -2  -6   5 240.670 82.4716   0
  -2  -6   4 299.426 74.1309   0
   2  -6  -4 251.888 98.5427   0
   2  -6  -3 412.930 91.4174   0
  -2  -6   3 436.745 87.5386   0
   2  -6  -2 42.6498 80.6045   0
  -2  -6   2 10.4408 90.7999   0
   2  -6  -1 1527.20 107.917   0
  -2  -6   1 1600.41 120.497   0
   2  -6   0 564.398 87.0614   0
  -2  -6   0 457.661 103.012   0
  -2  -6  -1 1501.07 109.206   0
   2  -6   1 1632.41 103.952   0
   2  -6   2 43.3952 75.7230   0
  -2  -6  -2-57.2764 94.7733   0
  -2  -6  -3 3493.89 142.861   0
   2  -6   3 3586.07 122.781   0
  -2  -6  -4 923.131 111.873   0
   2  -6   4 949.976 87.8754   0
   2  -6   5 140.793 76.2721   0
  -2  -6  -5 330.532 96.1157   0
  -2  -6  -6 56.4102 89.1195   0
   2  -6   6 40.5733 70.9658   0
  -2  -6  -7 165.382 96.0817   0
   2  -6   7 168.556 78.4211   0
  -2  -6  -8 4579.91 169.754   0
  -2  -6  -9 3080.85 152.374   0
  -2  -6 -10 48.2898 82.8160   0
  -2  -6 -11 54.4103 106.423   0
  -2  -6 -12 50.4857 81.4386   0
  -2  -6 -13 92.2892 103.692   0
  -2  -6 -14 285.335 110.572   0
  -2  -6 -15 350.217 98.9846   0
  -2   6 -15 284.954 90.5298   3
  -2   6 -16-240.693 106.140   3
  -2   6 -17-95.4751 99.0096   3
   2  -7 -15 174.854 100.729   0
   2  -7 -14 83.7629 104.553   0
   2  -7 -13 105.114 98.2852   0
   2  -7 -12 460.340 115.163   0
   2  -7 -11 555.115 114.993   0
   2  -7 -10-36.5433 102.027   0
   2  -7  -9 31.1698 93.8512   0
   2  -7  -8 194.543 106.794   0
   2  -7  -7 1061.13 128.538   0
  -2  -7   6 1308.78 111.128   0
   2  -7  -6 1391.99 126.456   0
   2  -7  -5 837.158 107.261   0
  -2  -7   5 663.831 90.7265   0
   2  -7  -4 2709.61 150.753   0
  -2  -7   4 2737.64 142.566   0
  -2  -7   3 520.292 108.434   0
   2  -7  -3 480.651 103.966   0
  -2  -7   2 51.0829 95.7112   0
   2  -7  -2 1.55745 83.3923   0
  -2  -7   1 109.448 99.1700   0
   2  -7  -1 62.1331 91.4021   0
   2  -7   0 219.057 97.2467   0
  -2  -7   0 218.166 110.331   0
   2  -7   1 4.66025 86.3445   0
  -2  -7  -1 73.2743 93.8531   0
  -2  -7  -2-81.3955 105.206   0
   2  -7   2 46.1381 79.0759   0
  -2  -7  -3 740.245 110.208   0
   2  -7   3 935.195 111.148   0
  -2  -7  -4 258.121 117.457   0
   2  -7   4 301.234 87.1623   0
  -2  -7  -5 2339.53 150.100   0
   2  -7   5 1850.08 120.476   0
  -2  -7  -6 42.9236 100.346   0
   2  -7   6 175.009 87.9927   0
  -2  -7  -7 301.296 107.767   0
  -2  -7  -8 544.368 113.698   0
  -2  -7  -9-30.1801 104.832   0
  -2  -7 -10 98.8151 112.553   0
  -2  -7 -11-2.66942 85.3278   0
  -2  -7 -12 641.434 127.917   0
  -2  -7 -13 421.103 104.441   0
   2  -8  -6 59.3801 118.556   0
  -2  -8   5 385.706 90.5191   0
   2  -8  -5 315.507 113.788   0
  -2  -8   4 111.255 90.7113   0
   2  -8  -4 17.3543 97.5368   0
  -2  -8   3 139.762 100.567   0
   2  -8  -3 33.1143 111.292   0
   2  -8  -2 608.101 129.491   0
  -2  -8   2 694.961 116.063   0
   2  -8  -1 36.7845 96.5143   0
  -2  -8   1-88.1652 95.2006   0
   2  -8   0 133.802 84.5071   0
  -2  -8   0-58.1683 100.527   0
   2  -8   1 161.630 80.9150   0
  -2  -8  -1-30.2759 116.328   0
   2  -8   2 77.2456 80.5588   0
  -2  -8  -2-19.1867 93.2556   0
  -2  -8  -3-98.9719 120.567   0
   2  -8   3-79.0237 95.1902   0
  -2  -8  -4-39.2952 99.2053   0
   2  -8   4 77.3629 95.4844   0
   2  -8   5 698.437 93.3569   0
   3   0 -26 146.209 105.469   3
   3   0 -25 66.3799 97.8388   3
   3   0 -24 1134.20 140.604   3
   3   0 -23-87.8375 97.5677   3
   3   0 -22 1311.65 123.017   3
   3   0 -21 65.9414 98.4532   3
   3   0 -20 2824.60 147.415   3
   3   0 -19-2.23769 88.5983   3
   3   0 -18 16280.0 276.539   3
   3   0 -17 38.6861 92.2594   3
   3   0 -16 39215.7 351.700   2
   3   0 -16 38036.6 374.264   3
   3   0 -15-4.35491 64.2194   2
   3   0 -15-12.2072 68.7461   3
   3   0 -14 3129.61 123.190   3
   3   0 -14 3399.55 114.302   2
   3   0 -13-9.51143 58.2884   2
   3   0 -13-19.1379 58.6495   3
   3   0 -12 2186.38 90.5263   3
   3   0 -12 2394.70 88.1902   2
   3   0 -11 1.04764 50.9375   2
   3   0 -11-62.8946 53.6968   3
  -3   0  10 33134.6 153.054   1
   3   0 -10 33071.3 268.826   3
   3   0 -10 33501.8 253.811   2
  -3   0   9 33.8829 19.3456   1
   3   0  -9-9.22356 46.5053   2
   3   0  -9-23.6779 48.8127   3
   3   0  -8 125075. 449.889   2
   3   0  -8 126386. 472.651   3
  -3   0   8 123046. 315.590   1
  -3   0   7 49.5541 24.1444   1
   3   0  -7-9.66236 43.8137   3
   3   0  -7 5.16102 37.4469   2
   3   0  -6 27502.4 194.878   2
   3   0  -6 26618.7 200.365   3
  -3   0   6 26722.0 157.993   1
   3   0  -5-1.52034 29.9430   2
  -3   0   5 12.7313 21.8495   1
  -3   0   4 1793.87 48.0119   1
  -3   0   3 53.9372 23.2759   1
  -3   0   2 1647.21 46.6248   1
  -3   0   1 31.3285 25.0087   1
  -3   0   0 42912.5 220.980   1
  -3   0  -1 58.2223 26.2377   1
  -3   0  -2 67958.5 287.998   1
  -3   0  -3 17.8230 29.5606   1
  -3   0  -4 37628.8 221.263   1
  -3   0  -5-9.63224 27.5513   1
  -3   0  -5-10.5776 27.5317   3
  -3   0  -6 621.317 44.7612   3
  -3   0  -6 615.796 40.9242   1
  -3   0  -7-3.26347 41.5049   3
  -3   0  -7 19.1651 30.2215   1
  -3   0  -8 78127.6 379.835   3
  -3   0  -8 79044.0 336.972   1
  -3   0  -9 135.526 58.0523   3
  -3   0 -10 4201.57 112.415   3
  -3   0 -11 112.704 60.4339   3
  -3   0 -12 2267.23 95.2330   3
  -3   0 -13 61.2891 65.4738   3
  -3   0 -14 4889.96 138.029   3
  -3   0 -15 62.1608 78.0618   3
  -3   0 -16 176.351 81.2994   3
  -3   0 -17-72.2191 85.0464   3
  -3   0 -18 664.240 103.458   3
  -3   0 -19-29.9657 95.6891   3
  -3   0 -20 4.01223 97.5346   3
  -3   0 -21-44.2590 84.9874   3
  -3   0 -22 295.855 90.6826   3
  -3   0 -23 43.3739 102.432   3
   3   1 -25-117.434 100.345   3
   3   1 -24-56.6375 114.761   3
   3   1 -23-59.2434 111.082   3
   3   1 -22 160.933 96.5269   3
   3   1 -21 18.9035 110.266   3
   3  -1 -21-44.8108 90.5287   3
   3   1 -20 117.304 105.596   3
   3  -1 -20 65.2906 75.6051   3
   3   1 -19 27941.8 376.896   3
   3  -1 -19 29658.6 357.825   3
   3   1 -18 644.376 120.887   3
   3  -1 -18 629.871 96.4075   3
   3   1 -17 3176.56 152.372   3
   3  -1 -17 3291.35 131.268   3
   3  -1 -16 7638.61 159.682   2
   3  -1 -16 7822.55 173.972   3
   3   1 -16 7657.59 197.044   3
   3  -1 -15 352.408 74.6478   2
   3   1 -15 489.578 93.3568   2
   3  -1 -15 348.756 79.9983   3
   3   1 -15 334.756 96.0791   3
   3   1 -14 10.4537 75.7057   2
   3  -1 -14 48.6110 63.7055   2
   3  -1 -14 47.1677 57.3818   3
   3   1 -14-18.0501 74.5438   3
   3  -1 -13 6879.65 135.030   2
   3   1 -13 7043.67 165.800   3
   3   1 -13 7075.04 150.772   2
   3  -1 -13 7040.78 142.481   3
   3   1 -12 8645.45 158.442   2
   3  -1 -12 8825.62 141.966   2
   3  -1 -12 8401.17 147.278   3
   3   1 -12 8722.64 169.777   3
   3  -1 -11 12245.8 165.418   3
   3   1 -11 12239.0 174.888   2
   3  -1 -11 12155.0 157.095   2
   3  -1 -11 12266.6 103.731   0
   3   1 -11 12364.8 188.321   3
   3  -1 -10 10614.2 142.013   2
   3   1 -10 10755.7 159.252   2
   3  -1 -10 10188.0 95.4368   0
   3   1 -10 10561.2 167.070   3
   3  -1 -10 10290.6 143.581   3
   3  -1  -9 27094.5 211.177   2
   3  -1  -9 26507.6 150.694   0
   3   1  -9 26629.4 230.718   2
   3  -1  -9 26610.8 216.764   3
   3   1  -9 26383.7 245.657   3
   3   1  -8 1974.21 73.0016   2
   3  -1  -8 1927.13 65.1286   2
   3   1  -8 1873.90 75.0600   3
   3  -1  -8 2063.23 48.3566   0
   3  -1  -8 2014.06 66.6358   3
   3   1  -7 18390.1 188.890   3
   3  -1  -7 18203.4 164.846   3
   3  -1  -7 18490.1 163.212   2
   3  -1  -7 18134.6 124.258   0
   3   1  -7 18386.7 178.069   2
   3  -1  -6 16765.3 148.722   2
   3  -1  -6 17045.8 119.966   0
   3   1  -6 16698.4 172.900   3
   3   1  -6 16822.2 164.857   2
   3   1  -5 43169.1 262.355   3
   3   1  -5 42088.1 241.942   2
   3  -1  -5 43115.0 185.708   0
   3   1  -4 12549.7 129.009   2
   3   1  -4 12730.4 140.648   3
  -3   1   4 13035.9 126.371   1
  -3   1   3 5082.94 82.1459   1
  -3   1   2 3206.51 68.3450   1
  -3   1   1 43471.9 233.292   1
  -3   1   0 110744. 379.190   1
  -3   1  -1 208909. 527.448   1
  -3   1  -2 260265. 599.491   1
  -3   1  -3 11890.1 133.754   1
  -3   1  -4 42067.8 248.117   1
  -3   1  -4 43248.3 242.299   3
  -3   1  -5 11642.9 134.154   1
  -3   1  -5 12045.7 139.502   3
  -3  -1  -6 4317.77 81.7375   3
  -3   1  -6 4432.57 86.5465   1
  -3   1  -6 4379.24 94.7570   3
  -3  -1  -7 16.9111 40.0619   3
  -3   1  -7 24.7546 33.3817   1
  -3   1  -7 4.43941 44.4514   3
  -3  -1  -8 35128.0 245.480   3
  -3   1  -8 35315.2 273.506   3
  -3   1  -8 35561.0 231.057   1
  -3   1  -9 7516.33 113.775   1
  -3   1  -9 7764.60 143.123   3
  -3  -1  -9 7607.40 125.251   3
  -3   1 -10 11103.9 174.719   3
  -3   1 -10 10899.6 133.716   1
  -3  -1 -10 11264.6 159.372   3
  -3  -1 -11 15359.0 191.500   3
  -3   1 -11 15139.1 209.101   3
  -3   1 -12 2298.70 106.709   3
  -3  -1 -12 2448.95 91.5279   3
  -3  -1 -13 691.169 69.0976   3
  -3   1 -13 734.779 85.6882   3
  -3  -1 -14 17.3074 67.0963   3
  -3   1 -14 23.0220 76.6419   3
  -3  -1 -15 6775.61 158.348   3
  -3   1 -15 6801.75 175.688   3
  -3   1 -16 1197.44 109.760   3
  -3  -1 -16 1105.79 93.4425   3
  -3   1 -17 625.738 105.710   3
  -3  -1 -17 640.173 87.9352   3
  -3   1 -18 51.2253 95.1601   3
  -3  -1 -18-47.3840 79.8064   3
  -3   1 -19 643.090 99.2686   3
  -3  -1 -19 650.337 100.627   3
  -3   1 -20 380.848 96.3793   3
  -3  -1 -20 295.213 97.2209   3
  -3   1 -21-117.272 109.026   3
  -3   1 -22 380.775 116.020   3
  -3   1 -23 85.6858 83.9173   3
   3   2 -24-242.968 109.857   3
   3   2 -23-12.4678 132.841   3
   3   2 -22 329.917 106.623   3
   3   2 -21 74.4481 119.795   3
   3   2 -20 3998.06 178.085   3
   3   2 -19 538.036 111.307   3
   3   2 -18 2438.61 151.024   3
   3   2 -17 351.795 113.634   3
   3  -2 -16 31277.3 287.394   2
   3   2 -16 32473.9 381.846   3
   3  -2 -15 78.8509 62.1819   2
   3   2 -15 122.671 102.030   3
   3  -2 -14 7831.71 141.979   2
   3  -2 -14 7770.62 150.969   3
   3   2 -14 7628.16 192.097   3
   3  -2 -13 8506.34 143.266   2
   3   2 -13 8495.67 190.064   3
   3  -2 -13 8446.15 144.942   3
   3   2 -13 8197.37 173.447   2
   3   2 -12 36.3965 66.1865   2
   3  -2 -12 27.9456 47.3981   2
   3  -2 -12 25.0920 45.6665   3
   3  -2 -12 52.5440 38.0547   0
   3   2 -12 5.60071 69.5999   3
   3  -2 -11 61.2119 38.0073   3
   3   2 -11 41.4151 56.9176   2
   3  -2 -11 35.6825 39.1502   0
   3  -2 -11 71.8776 42.2155   2
   3   2 -11 26.8776 60.8771   3
   3  -2 -10 8.52649 35.3962   0
   3   2 -10-2.47802 53.7997   2
   3   2 -10-32.7927 63.8375   3
   3  -2 -10 21.4307 38.5214   2
   3  -2 -10 33.2500 34.3433   3
   3   2  -9 4682.41 113.729   2
   3   2  -9 4645.99 121.742   3
   3  -2  -9 4737.93 90.4309   2
   3  -2  -9 4521.87 86.4773   0
   3   2  -8 284.664 56.0942   3
   3  -2  -8 330.298 41.7819   2
   3  -2  -8 362.725 44.4008   0
   3   2  -8 333.002 57.4267   2
   3   2  -7 11609.1 152.105   2
   3  -2  -7 11537.2 128.012   0
   3  -2  -7 11340.2 125.212   2
   3   2  -7 11562.1 163.901   3
   3   2  -6 1499.53 66.9989   2
   3  -2  -6 1558.37 58.3530   0
   3   2  -6 1456.16 67.8527   3
   3   2  -5 1676.74 64.0562   2
   3   2  -5 1664.33 67.0068   3
   3  -2  -5 1870.12 60.5549   0
   3   2  -4 14181.3 144.287   2
   3  -2  -4 13963.8 135.044   0
   3   2  -4 14377.8 159.041   3
   3  -2  -3 3950.18 78.2487   0
   3   2  -3 3880.89 76.8498   2
   3   2  -2 39615.7 212.471   2
   3  -2  -2 39337.4 218.911   0
   3  -2  -1 43445.8 228.005   0
   3   2  -1 42924.6 212.426   2
   3  -2   0 23109.0 165.444   0
   3  -2   1 3504.77 69.4299   0
  -3   2  -1 3577.79 69.5927   3
  -3   2  -2 5241.23 99.1829   1
  -3   2  -2 5454.00 87.5205   3
  -3   2  -3 6486.87 109.605   1
  -3   2  -3 6709.69 102.952   3
  -3   2  -4 9238.06 126.377   3
  -3   2  -4 9083.39 130.476   1
  -3   2  -5 475.373 51.2370   3
  -3   2  -5 549.905 47.8642   1
  -3   2  -6 186.544 39.0611   1
  -3   2  -6 139.291 47.0564   3
  -3   2  -7 50.8975 40.3231   1
  -3  -2  -7 35.0367 33.9272   3
  -3   2  -7 127.993 49.1627   3
  -3   2  -8 488.771 65.9100   3
  -3   2  -8 523.128 49.6393   1
  -3  -2  -8 498.208 45.3127   3
  -3   2  -9 2776.72 103.739   3
  -3  -2  -9 2881.99 78.8800   3
  -3   2  -9 3023.62 84.3518   1
  -3  -2 -10 5275.62 107.278   3
  -3   2 -10 5103.62 133.814   3
  -3   2 -10 5068.40 104.568   1
  -3  -2 -11 4691.78 106.999   3
  -3   2 -11 4600.06 134.258   3
  -3   2 -12 2072.44 108.978   3
  -3  -2 -12 2141.83 86.0833   3
  -3  -2 -13 2878.64 101.435   3
  -3   2 -13 2863.25 127.084   3
  -3  -2 -14 3613.87 113.450   3
  -3   2 -14 3789.92 145.820   3
  -3   2 -15 893.916 102.383   3
  -3   2 -16 212.081 86.6049   3
  -3   2 -17 74.8665 97.3360   3
  -3   2 -18 238.337 96.6678   3
  -3   2 -19 1293.64 128.470   3
  -3   2 -20-53.5831 115.382   3
  -3   2 -21 1155.79 122.965   3
  -3   2 -22 31.4615 113.213   3
   3   3 -23 154.259 116.014   3
   3   3 -22-52.6276 119.565   3
   3   3 -21 256.341 123.158   3
   3   3 -20 232.098 104.266   3
   3   3 -19 11940.1 283.723   3
   3   3 -18 514.510 120.688   3
   3   3 -17 7818.66 221.613   3
   3   3 -16 2067.86 139.592   3
   3   3 -15 108.856 96.3779   3
   3   3 -14 12.0956 85.8387   3
   3  -3 -13 1189.32 72.5899   0
   3   3 -13 1056.59 114.805   3
   3  -3 -12 323.751 63.7470   0
   3   3 -12 360.039 89.0535   3
   3   3 -11 765.895 92.5134   3
   3  -3 -11 716.352 66.4095   0
   3   3 -10 1480.04 98.4097   3
   3   3 -10 1423.34 87.4939   2
   3  -3 -10 1272.38 69.8647   0
   3  -3  -9 299.682 39.5256   2
   3   3  -9 344.975 63.8311   2
  -3  -3   9 366.942 38.9658   0
   3  -3  -9 371.973 55.8242   0
   3   3  -8 2472.34 91.4752   2
   3  -3  -8 2389.08 83.3963   0
   3  -3  -8 2184.01 62.8785   2
   3   3  -8 2279.77 93.4211   3
  -3  -3   8 2284.06 65.2023   0
   3   3  -7 18906.5 200.195   2
   3  -3  -7 18563.0 190.044   0
   3   3  -7 18604.1 218.197   3
  -3  -3   7 18322.9 166.163   0
   3   3  -6 1972.07 75.1004   2
   3  -3  -6 1814.83 75.2924   0
   3   3  -6 1687.82 80.0931   3
   3  -3  -5 23.2348 49.5769   0
   3   3  -5 84.1886 44.0494   3
   3   3  -5-6.73240 41.5112   2
   3  -3  -4 246.542 52.8715   0
   3   3  -4 235.084 49.5511   3
   3   3  -4 271.161 43.5018   2
   3   3  -3 6133.65 97.7224   2
   3  -3  -3 6399.96 113.612   0
   3  -3  -2 13228.4 153.713   0
  -3   3   2 13299.6 109.271   3
   3   3  -2 13343.2 130.706   2
  -3   3   1 25265.7 161.918   3
   3   3  -1 25038.2 164.926   2
   3  -3  -1 25794.4 209.133   0
   3   3   0 11891.3 108.135   2
   3  -3   0 11989.3 144.547   0
  -3   3   0 11877.3 121.621   3
   3   3   1 12705.6 104.165   2
   3  -3   1 12544.5 146.099   0
  -3   3  -1 12802.8 133.612   3
  -3   3  -2 1096.45 52.8074   3
   3   3   2 1093.15 35.3759   2
   3  -3   2 1034.26 58.4810   0
   3  -3   3 2886.80 75.8260   0
  -3   3  -3 2796.12 78.2262   3
  -3   3  -4 15201.2 171.644   3
   3  -3   4 15291.1 156.432   0
   3  -3   5 47.7514 38.6797   0
  -3   3  -5 5.22871 47.1512   3
  -3   3  -6 1395.54 76.3265   3
  -3   3  -6 1405.27 69.9844   1
  -3   3  -7 2105.55 89.5374   3
  -3   3  -7 2197.52 84.5379   1
  -3   3  -8 4003.17 117.609   3
  -3   3  -8 4356.60 110.663   1
  -3   3  -9 984.773 67.1006   1
  -3   3  -9 742.178 77.6955   3
  -3   3 -10 7484.64 168.917   3
  -3   3 -11 60.5541 72.4459   3
  -3   3 -12 1095.21 102.168   3
  -3   3 -13 3655.15 147.167   3
  -3   3 -14-31.3043 90.3592   3
  -3   3 -15 7586.09 206.713   3
  -3   3 -16 160.431 101.183   3
  -3   3 -17-5.07876 100.467   3
  -3   3 -18 1063.21 130.050   3
  -3   3 -19 174.606 91.4587   3
  -3   3 -20 370.067 123.944   3
  -3   3 -21 71.6995 89.3713   3
   3   4 -22-80.3472 116.710   3
   3   4 -21 42.4296 94.7919   3
   3   4 -20 588.331 138.775   3
   3   4 -19 72.3417 123.537   3
   3   4 -18 372.962 123.094   3
   3   4 -17 389.414 118.801   3
   3   4 -16 12017.2 269.458   3
   3   4 -15 2841.07 150.600   3
   3   4 -14 5959.61 187.175   3
   3  -4 -14 5692.55 139.871   0
   3   4 -13 55.9699 82.7468   3
   3  -4 -13 33.4015 58.8494   0
   3   4 -12 550.448 92.4986   3
   3  -4 -12 495.337 77.9832   0
   3   4 -11-15.2111 83.8405   3
   3  -4 -11 54.5837 65.9108   0
   3  -4 -10 3038.17 108.017   0
   3   4 -10 2996.18 122.905   3
   3   4  -9 122.692 71.2522   3
   3  -4  -9 246.435 65.6833   0
   3  -4  -8 3905.67 115.715   0
   3   4  -8 4342.44 128.155   3
  -3  -4   8 3762.43 96.5833   0
   3   4  -7 156.746 61.7518   3
   3  -4  -7 121.466 60.9894   0
  -3  -4   7 273.190 53.9418   0
   3  -4  -6 11312.4 173.196   0
  -3  -4   6 11102.8 157.515   0
   3   4  -6 11931.2 184.425   3
  -3  -4   5 796.025 67.5596   0
   3   4  -5 789.002 64.3560   3
   3  -4  -5 806.321 74.2667   0
   3   4  -4 17360.8 178.921   2
   3   4  -4 16698.1 199.347   3
  -3  -4   4 17473.6 201.463   0
   3  -4  -4 17215.0 205.500   0
   3   4  -3 10386.3 129.790   2
   3  -4  -3 9784.73 157.523   0
  -3  -4   3 9685.85 157.023   0
   3  -4  -2 34.8636 56.3565   0
  -3  -4   2-19.3900 59.2909   0
   3  -4  -1 1068.59 78.8656   0
  -3  -4   1 1079.64 79.4631   0
   3  -4   0 20.8021 56.0841   0
  -3   4  -1 3658.56 82.6124   3
   3  -4   1 3718.20 102.327   0
   3  -4   2 6770.52 129.962   0
  -3   4  -2 6675.38 115.816   3
   3  -4   3 760.637 65.7791   0
  -3   4  -3 829.901 61.4511   3
   3  -4   4 2637.09 88.7040   0
  -3   4  -4 2483.91 87.2256   3
   3  -4   5 174.268 58.8293   0
  -3   4  -5 153.174 58.4217   3
  -3   4  -6 1112.00 76.1210   3
   3  -4   6 1231.08 70.6575   0
   3  -4   7 2098.53 79.4905   0
  -3   4  -7 2031.48 96.8511   3
  -3   4  -8 14.5081 74.4096   3
  -3   4  -8 99.7719 65.0481   1
  -3   4  -9 8491.75 181.641   3
  -3  -4  -9 8236.21 176.272   0
  -3   4  -9 8376.26 164.019   1
  -3   4 -10-16.5316 67.5949   3
  -3  -4 -10 42.2701 71.6866   0
  -3  -4 -11 220.145 72.9485   0
  -3   4 -11 210.067 76.8463   3
  -3   4 -12 1157.89 106.501   3
  -3  -4 -12 1062.30 90.9565   0
  -3   4 -13 51.5846 93.4097   3
  -3  -4 -13 123.561 69.1350   0
  -3   4 -14 1153.71 115.102   3
  -3  -4 -14 1017.80 93.8606   0
  -3   4 -15 605.442 103.813   3
  -3   4 -16 295.943 110.200   3
  -3   4 -17 66.4657 107.940   3
  -3   4 -18 1281.50 123.717   3
  -3   4 -19 519.924 99.4654   3
   3   5 -20 3452.40 181.412   3
   3   5 -19 4859.98 198.557   3
   3   5 -18 116.363 92.5837   3
   3   5 -17 444.254 106.639   3
   3   5 -16 485.342 113.212   3
   3   5 -15 1760.60 134.278   3
   3  -5 -14 1047.21 97.5951   0
   3   5 -14 1233.80 115.044   3
   3   5 -13 597.371 89.3657   3
   3  -5 -13 651.980 90.6203   0
   3   5 -12 239.925 75.4986   3
   3  -5 -12-49.9180 83.4966   0
   3  -5 -11 867.927 90.3642   0
   3   5 -11 855.864 90.7595   3
   3  -5 -10 1070.36 92.4482   0
   3   5 -10 1205.84 92.1352   3
   3  -5  -9 15205.7 229.109   0
   3   5  -9 15325.4 244.225   3
  -3  -5   8 47.0822 63.8585   0
   3   5  -8 16.7805 65.3601   3
   3  -5  -8-3.48928 79.2900   0
   3  -5  -7 2412.83 117.967   0
   3   5  -7 2237.21 104.104   3
  -3  -5   7 2126.94 94.5513   0
   3  -5  -6 140.514 77.3998   0
  -3  -5   6 159.698 65.7295   0
   3  -5  -5 4214.55 135.942   0
  -3  -5   5 4114.93 122.705   0
  -3  -5   4 387.158 77.9620   0
   3  -5  -4 397.408 86.0524   0
   3  -5  -3 40.2928 74.6672   0
  -3  -5   3 65.9912 74.9140   0
   3  -5  -2 3672.19 126.313   0
  -3  -5   2 3663.96 126.338   0
   3  -5  -1 4317.05 131.667   0
  -3  -5   1 4385.28 136.137   0
   3  -5   0 141.061 75.3447   0
  -3  -5   0 8.66889 81.9807   0
   3  -5   1 16340.7 217.312   0
  -3  -5  -1 16715.5 238.861   0
   3  -5   2 1097.34 85.2107   0
  -3  -5  -2 1084.82 105.309   0
   3  -5   3 1688.65 94.5929   0
  -3  -5  -3 1425.09 102.501   0
   3  -5   4 2879.25 108.871   0
  -3  -5  -4 2683.96 121.873   0
   3  -5   5 36.1774 63.7589   0
  -3  -5  -5 32.5687 82.5384   0
   3  -5   6 3365.13 107.119   0
  -3  -5  -6 3222.31 130.958   0
  -3  -5  -7 54.0856 77.8524   0
  -3   5  -7 93.2659 69.7911   3
   3  -5   7 80.6891 57.9882   0
   3  -5   8 4762.04 117.836   0
  -3   5  -8 4971.03 144.996   3
  -3  -5  -8 4677.90 155.820   0
  -3   5  -9 524.513 76.5373   3
  -3  -5  -9 660.831 91.4366   0
  -3  -5 -10 10.7672 88.7804   0
  -3   5 -10 40.8780 75.3882   3
  -3  -5 -11 694.195 90.6895   0
  -3   5 -11 736.624 97.7627   3
  -3  -5 -12 674.865 95.7918   0
  -3   5 -12 634.464 104.811   3
  -3  -5 -13 1292.19 113.902   0
  -3   5 -13 1081.72 124.128   3
  -3  -5 -14 1296.84 115.875   0
  -3   5 -14 1334.95 129.246   3
  -3   5 -15 1266.53 129.829   3
  -3   5 -16 457.654 102.794   3
  -3   5 -17 83.6749 97.1884   3
  -3   5 -18 94.8305 104.255   3
   3   6 -18 1623.10 141.992   3
   3   6 -17 2010.83 145.608   3
   3   6 -16 4386.89 191.811   3
   3   6 -15 338.654 104.283   3
   3  -6 -15 691.547 115.625   0
   3  -6 -14-53.9347 81.0111   0
   3  -6 -13-67.5564 95.0086   0
   3  -6 -12 1423.02 122.370   0
   3  -6 -11 9.01998 88.0908   0
   3  -6 -10-83.7186 80.9814   0
   3  -6  -9-55.8850 79.9383   0
   3  -6  -8 163.061 88.1581   0
  -3  -6   7 258.574 79.4552   0
   3  -6  -7 202.760 94.0454   0
   3  -6  -6 6545.46 170.803   0
  -3  -6   6 6703.57 164.636   0
   3  -6  -5 1054.43 107.432   0
  -3  -6   5 973.157 89.8264   0
   3  -6  -4 169.510 78.9145   0
  -3  -6   4 132.980 83.4852   0
   3  -6  -3 69.7105 78.8344   0
  -3  -6   3 54.1605 81.8211   0
  -3  -6   2 1026.95 101.253   0
   3  -6  -2 910.830 97.5136   0
   3  -6  -1 334.192 84.0577   0
  -3  -6   1 305.127 92.5046   0
   3  -6   0 119.398 74.9499   0
  -3  -6   0 116.978 85.0165   0
   3  -6   1 1964.37 103.836   0
  -3  -6  -1 1812.15 112.879   0
  -3  -6  -2 450.065 99.7742   0
   3  -6   2 412.386 86.4955   0
  -3  -6  -3 74.5778 87.2801   0
   3  -6   3 183.474 69.3104   0
  -3  -6  -4 1.25659 83.6998   0
   3  -6   4 44.1695 79.1789   0
   3  -6   5-1.73605 73.6685   0
  -3  -6  -5-33.3730 82.1452   0
   3  -6   6 2247.32 111.140   0
  -3  -6  -6 2094.89 126.051   0
  -3  -6  -7 41.0215 88.5928   0
   3  -6   7 105.900 79.8537   0
  -3  -6  -8 714.538 111.516   0
  -3  -6  -9 269.808 112.553   0
  -3  -6 -10-7.72445 83.1462   0
  -3  -6 -11 117.219 103.960   0
  -3  -6 -12 109.151 96.6072   0
  -3  -6 -13 637.073 104.015   0
  -3  -6 -14 2012.77 142.769   0
  -3   6 -15 562.088 93.8671   3
  -3   6 -16 185.713 87.1863   3
   3  -7 -15 119.323 84.6828   0
   3  -7 -14 114.225 110.668   0
   3  -7 -13 66.8457 100.818   0
   3  -7 -12 477.458 98.8137   0
   3  -7 -11 1630.64 134.178   0
   3  -7 -10 849.325 129.190   0
   3  -7  -9 80.8998 101.159   0
   3  -7  -8 239.144 95.8170   0
   3  -7  -7 1082.23 115.734   0
   3  -7  -6 32.3646 105.700   0
  -3  -7   6 9.77363 97.7868   0
  -3  -7   5 617.947 98.8075   0
   3  -7  -5 812.994 104.254   0
   3  -7  -4 2406.74 147.323   0
  -3  -7   4 1989.64 122.460   0
  -3  -7   3 188.861 93.2876   0
   3  -7  -3 172.538 94.1529   0
  -3  -7   2-6.44060 92.2212   0
   3  -7  -2 75.9365 79.6077   0
   3  -7  -1 1180.47 111.079   0
  -3  -7   1 1335.18 112.523   0
  -3  -7   0 309.089 109.316   0
   3  -7   0 235.922 95.5034   0
   3  -7   1 395.283 86.7836   0
  -3  -7  -1 480.486 111.793   0
  -3  -7  -2 681.679 112.614   0
   3  -7   2 552.783 95.8230   0
  -3  -7  -3 590.481 109.057   0
   3  -7   3 618.824 105.495   0
   3  -7   4 50.3768 70.6385   0
  -3  -7  -4-87.7782 113.351   0
   3  -7   5 203.974 90.5786   0
  -3  -7  -5 237.410 116.494   0
   3  -7   6 71.1702 85.0849   0
  -3  -7  -6 100.140 116.681   0
  -3  -7  -7 39.7081 121.571   0
  -3  -7  -8-103.484 113.350   0
  -3  -7  -9 27.5616 99.1307   0
  -3  -7 -10 59.5520 92.5938   0
  -3  -7 -11 458.945 127.304   0
  -3  -7 -12 0.00000 94.1031   0
   3  -8  -5-79.1076 86.9977   0
  -3  -8   5 12.2574 81.1763   0
   3  -8  -4 513.007 120.290   0
  -3  -8   4 399.452 105.751   0
  -3  -8   3 161.293 103.813   0
   3  -8  -3 100.506 89.5008   0
  -3  -8   2 525.624 107.443   0
   3  -8  -2 511.431 115.077   0
  -3  -8   1 190.361 96.3209   0
   3  -8  -1 276.861 113.018   0
  -3  -8   0-86.7250 118.391   0
   3  -8   0-101.220 106.811   0
  -3  -8  -1-0.33477 99.9610   0
   3  -8   1 34.2319 103.790   0
  -3  -8  -2-91.2471 115.471   0
   3  -8   2 124.669 97.9632   0
   3  -8   3 382.447 94.9277   0
   3  -8   4-67.8669 82.3573   0
   3  -8   5-76.8527 89.0666   0
   4   0 -26 1672.67 137.393   3
   4   0 -25-78.4582 113.378   3
   4   0 -24 426.778 100.509   3
   4   0 -23-141.357 105.303   3
   4   0 -22 1422.46 136.969   3
   4   0 -21 42.7423 84.0992   3
   4   0 -20 63.8158 80.5740   3
   4   0 -19 123.513 77.1144   3
   4   0 -18 1106.39 95.5683   2
   4   0 -18 1163.07 99.2526   3
   4   0 -17 17.8326 77.4697   2
   4   0 -17 20.3101 82.2778   3
   4   0 -16 10429.4 193.318   2
   4   0 -16 10610.1 209.892   3
   4   0 -15 12.5270 79.1330   2
   4   0 -15-39.0458 79.1999   3
   4   0 -14 6203.09 148.430   2
   4   0 -14 5607.32 147.635   3
   4   0 -13-36.7145 62.6265   3
   4   0 -13-15.5679 66.2370   2
   4   0 -12 3480.28 105.027   2
   4   0 -12 3524.42 111.099   3
   4   0 -11 5.38930 47.8793   3
  -4   0  11 21.8745 21.0194   1
   4   0 -11-14.9531 55.9227   2
  -4   0  10 1574.83 48.9831   1
   4   0 -10 1463.93 78.5997   2
   4   0 -10 1454.20 79.3252   3
  -4   0   9 16.3699 27.5115   1
   4   0  -9-5.96915 49.4260   2
   4   0  -9 16.6925 51.9597   3
  -4   0   8 58284.5 269.644   1
   4   0  -8 58646.7 330.986   2
   4   0  -8 57069.5 342.633   3
  -4   0   7 88.7994 38.1961   1
   4   0  -7-10.6996 44.1599   2
   4   0  -6 202740. 569.465   2
  -4   0   6 200288. 514.538   1
  -4   0   5 56.1670 40.2408   1
  -4   0   4 5727.64 95.7464   1
  -4   0   3 31.7659 36.6149   1
  -4   0   2 53547.3 280.653   1
  -4   0   1 1.89391 35.7918   1
  -4   0   0 2199.37 67.8251   1
  -4   0  -1 25.0710 38.7762   1
  -4   0  -2 8919.95 125.652   1
  -4   0  -3 10.1166 35.0329   1
  -4   0  -4 19350.5 183.063   1
  -4   0  -5 18.9896 35.0675   1
  -4   0  -6 1416.24 62.3490   3
  -4   0  -6 1469.96 62.1027   1
  -4   0  -7-23.6521 48.9170   3
  -4   0  -7-6.57282 34.9220   1
  -4   0  -8 3626.85 98.1964   3
  -4   0  -8 3654.49 88.9195   1
  -4   0  -9 68.0172 43.5306   1
  -4   0  -9 77.0047 54.3752   3
  -4   0 -10 1863.57 85.3277   3
  -4   0 -11 16.7778 59.2979   3
  -4   0 -12 18504.5 238.626   3
  -4   0 -13 73.0320 71.9926   3
  -4   0 -14 2429.09 110.327   3
  -4   0 -15 42.8442 76.9142   3
  -4   0 -16 160.709 81.4166   3
  -4   0 -17 156.999 82.2801   3
  -4   0 -18 3208.99 141.082   3
  -4   0 -19-80.4753 82.5371   3
  -4   0 -20 563.185 97.1377   3
  -4   0 -21-173.599 83.4692   3
  -4   0 -22-134.610 74.7478   3
  -4   0 -23 144.994 94.4511   3
   4   1 -25 361.151 110.401   3
   4   1 -24 160.099 107.135   3
   4   1 -23 750.021 125.927   3
   4   1 -22 180.198 109.124   3
   4   1 -21 4573.13 193.624   3
   4  -1 -21 4184.10 161.682   3
   4  -1 -20 449.218 87.3442   3
   4   1 -20 685.341 116.759   3
   4  -1 -19 1046.38 100.127   2
   4   1 -19 1097.82 119.220   3
   4  -1 -19 819.558 93.3655   3
   4  -1 -18 56.3028 64.8771   2
   4   1 -18 112.988 96.6674   3
   4  -1 -18-7.30776 75.5982   3
   4   1 -17 722.176 92.7834   2
   4   1 -17 969.346 103.559   3
   4  -1 -17 702.190 86.5903   2
   4  -1 -17 702.342 85.8205   3
   4   1 -16 3457.29 135.284   2
   4  -1 -16 3295.95 123.764   2
   4   1 -16 3282.51 141.225   3
   4  -1 -16 3471.43 130.799   3
   4   1 -15 9833.60 193.701   2
   4  -1 -15 9556.45 177.468   2
   4   1 -15 9936.44 209.659   3
   4  -1 -15 9507.14 185.026   3
   4  -1 -14 294.612 70.6628   3
   4   1 -14 332.679 79.3572   2
   4  -1 -14 252.317 65.3354   2
   4   1 -14 377.647 86.1273   3
   4   1 -13 5704.54 145.340   2
   4  -1 -13 5598.48 129.447   2
   4  -1 -13 5746.52 136.179   3
   4   1 -13 5453.69 149.922   3
   4   1 -12-33.0630 72.2138   3
   4   1 -12 42.2093 71.1906   2
   4  -1 -12 3.69004 55.1070   2
   4  -1 -12 11.1914 53.9042   3
   4   1 -11 19062.8 223.026   2
   4  -1 -11 17830.3 199.890   2
  -4   1  11 18489.3 166.548   1
   4   1 -11 17481.3 228.294   3
   4  -1 -11 18602.2 210.470   3
   4   1 -10 1912.99 84.0025   2
   4  -1 -10 2047.35 77.6647   2
   4  -1 -10 1922.80 78.9717   3
   4   1 -10 1825.09 84.2466   3
  -4   1  10 2126.32 63.0556   1
   4   1  -9 12292.7 169.707   2
   4  -1  -9 12333.6 155.986   2
   4   1  -9 12351.5 179.530   3
  -4   1   9 12525.2 139.647   1
   4   1  -8 5307.08 116.544   2
   4   1  -8 5277.97 122.915   3
  -4   1   8 5346.84 95.3792   1
   4  -1  -8 5276.21 104.897   2
   4   1  -7 32029.8 248.586   2
   4   1  -7 32280.9 263.482   3
  -4   1   7 31887.7 222.782   1
   4   1  -6 729.741 60.4509   2
  -4   1   6 822.304 52.2932   1
  -4  -1   6 800.698 44.3558   1
   4   1  -5 7366.25 116.479   2
  -4   1   5 7407.43 113.353   1
  -4  -1   5 7532.61 101.484   1
  -4   1   4 14010.6 150.350   1
  -4  -1   4 13789.1 137.485   1
  -4   1   3 25018.9 201.630   1
  -4  -1   3 25237.8 187.879   1
  -4   1   2 157604. 498.544   1
  -4  -1   2 155235. 466.552   1
  -4   1   1 9716.39 131.091   1
  -4  -1   1 9782.53 124.719   1
  -4   1   0 40518.3 263.333   1
  -4  -1   0 41743.6 253.012   1
  -4   1  -1 15316.1 166.403   1
  -4  -1  -1 15315.9 158.978   1
  -4   1  -2 3458.72 87.6600   1
  -4   1  -3 14521.0 163.873   1
  -4   1  -4 35690.0 256.878   1
  -4   1  -5 4337.89 97.0616   3
  -4   1  -5 4696.60 100.730   1
  -4   1  -6 35772.2 261.662   1
  -4   1  -6 36119.0 265.679   3
  -4  -1  -7 11798.8 149.947   3
  -4   1  -7 11469.8 162.526   3
  -4   1  -7 11519.3 150.711   1
  -4   1  -8 8859.51 152.180   3
  -4  -1  -8 8875.57 136.980   3
  -4   1  -8 9037.73 136.682   1
  -4  -1  -9 16512.0 191.264   3
  -4   1  -9 16531.3 209.182   3
  -4   1  -9 16081.8 180.977   1
  -4   1 -10 1805.97 91.6473   3
  -4  -1 -10 1955.34 85.3289   3
  -4   1 -10 1782.48 72.2256   1
  -4  -1 -11 994.048 72.5341   3
  -4   1 -11 896.131 81.9656   3
  -4   1 -12 4154.16 132.522   3
  -4  -1 -12 4105.33 123.658   3
  -4   1 -13 10771.7 202.391   3
  -4  -1 -13 11234.8 189.980   3
  -4   1 -14 3544.25 131.819   3
  -4  -1 -14 3610.88 121.050   3
  -4   1 -15 81.0722 76.3731   3
  -4  -1 -15 77.7803 72.4621   3
  -4   1 -16 44.4630 80.0121   3
  -4  -1 -16 37.0519 73.7885   3
  -4   1 -17-32.1343 82.4686   3
  -4  -1 -17 12.0181 81.0573   3
  -4  -1 -18 458.912 85.2224   3
  -4   1 -18 449.599 94.1660   3
  -4  -1 -19 328.851 81.3978   3
  -4   1 -19 399.632 97.3355   3
  -4  -1 -20 758.163 109.507   3
  -4   1 -20 711.239 110.331   3
  -4   1 -21 184.792 104.817   3
  -4   1 -22-32.5817 116.903   3
   4   2 -24 253.714 117.064   3
   4   2 -23 324.687 112.909   3
   4   2 -22 72.0940 122.199   3
   4   2 -21 40.0300 115.573   3
   4   2 -20 282.666 101.717   3
   4   2 -19 98.6111 93.6462   3
   4   2 -18 4540.80 171.123   3
   4  -2 -17 3708.56 119.173   2
   4   2 -17 4059.70 166.615   3
   4   2 -16 6554.84 176.428   2
   4  -2 -16 6393.39 143.233   2
   4   2 -16 6524.99 190.185   3
   4   2 -15 107.377 86.3859   2
   4  -2 -15-16.3403 67.8276   2
   4   2 -15 145.306 83.9577   3
   4   2 -14 8931.37 188.211   2
   4  -2 -14 8934.57 158.120   2
   4  -2 -14 9150.92 166.131   3
   4   2 -14 8992.26 204.913   3
   4   2 -13 7297.75 167.229   2
   4  -2 -13 7633.86 143.145   2
   4  -2 -13 7841.76 147.661   3
   4   2 -13 7845.20 189.181   3
   4   2 -12 14201.9 213.692   2
   4  -2 -12 14183.3 181.285   2
   4  -2 -12 14276.6 148.917   0
   4   2 -12 14430.8 231.807   3
   4  -2 -12 14415.6 184.669   3
   4   2 -11 4462.94 126.296   2
   4  -2 -11 4415.64 105.087   2
   4  -2 -11 4444.97 88.3349   0
   4   2 -11 4671.65 137.746   3
   4   2 -10 11820.4 181.116   2
   4  -2 -10 11808.4 154.490   2
   4   2 -10 11964.3 195.475   3
   4  -2 -10 11710.5 134.233   0
   4   2  -9 24.4130 58.1914   3
   4   2  -9 91.8761 61.0482   2
   4  -2  -9 66.8310 42.5900   2
   4  -2  -9 123.086 40.9800   0
   4   2  -8 70124.1 390.752   2
   4  -2  -8 69539.6 342.297   2
   4  -2  -8 70298.4 313.953   0
   4   2  -8 70780.8 425.264   3
   4   2  -7 21189.6 212.112   2
   4   2  -7 21061.0 229.003   3
   4  -2  -7 21042.3 174.998   0
   4   2  -6 55705.9 324.886   2
   4   2  -6 56087.0 356.432   3
   4  -2  -6 55270.9 276.070   0
   4   2  -5 1672.28 67.9851   2
   4  -2  -5 1808.89 61.2202   0
   4   2  -4 39184.8 255.540   2
   4  -2  -4 38763.5 230.422   0
   4   2  -3 1720.98 63.8712   2
   4  -2  -3 1672.33 58.1322   0
  -4   2   2 4800.89 106.055   1
   4  -2  -2 4710.79 86.0632   0
  -4   2   1 293.019 50.4096   1
  -4   2   0 67288.8 361.337   1
  -4   2  -1 16675.2 184.577   1
  -4   2  -2 13661.3 171.959   1
  -4   2  -3 180.588 45.0496   3
  -4   2  -3 108.090 48.3268   1
  -4   2  -4 44522.2 283.810   3
  -4   2  -4 44164.6 305.439   1
  -4   2  -5 2719.52 86.9020   3
  -4   2  -5 2629.65 86.5461   1
  -4   2  -6 491.196 58.7455   1
  -4   2  -6 373.997 57.0776   3
  -4   2  -7 12369.7 176.389   3
  -4   2  -7 12556.1 170.988   1
  -4   2  -8 11074.5 178.076   3
  -4   2  -8 11353.6 163.098   1
  -4  -2  -8 11048.1 144.238   3
  -4  -2  -9 81.3358 45.9145   3
  -4   2  -9 108.428 46.5880   1
  -4   2  -9 93.5658 61.4686   3
  -4   2 -10 52.3202 44.8740   1
  -4   2 -10-13.4481 71.6655   3
  -4  -2 -10 38.0827 46.6732   3
  -4  -2 -11 9274.39 154.265   3
  -4   2 -11 9186.04 184.917   3
  -4   2 -12 1609.20 106.459   3
  -4  -2 -12 1636.92 83.8827   3
  -4   2 -13 769.985 96.0871   3
  -4  -2 -13 850.573 77.4580   3
  -4   2 -14 670.866 100.230   3
  -4   2 -15-3.41181 87.3435   3
  -4   2 -16 1460.34 122.024   3
  -4   2 -17 930.165 113.684   3
  -4   2 -18 153.831 82.9017   3
  -4   2 -19 296.555 104.690   3
  -4   2 -20-25.7722 107.565   3
  -4   2 -21-140.865 100.561   3
   4   3 -23 918.145 135.775   3
   4   3 -22 460.063 109.510   3
   4   3 -21 4282.32 197.428   3
   4   3 -20 48.5298 121.314   3
   4   3 -19 2521.64 163.775   3
   4   3 -18 118.947 107.513   3
   4   3 -17 724.563 103.423   3
   4   3 -16 369.813 95.2675   3
   4   3 -15 397.801 95.6731   3
   4   3 -14 1469.48 112.952   3
   4   3 -13 1846.26 109.009   2
   4  -3 -13 1985.35 81.1360   0
   4   3 -13 1933.04 116.653   3
   4   3 -12 269.729 82.6619   2
   4  -3 -12 278.055 58.8556   0
   4   3 -12 170.399 88.5854   3
   4   3 -11 26486.4 285.922   2
   4   3 -11 26499.5 312.036   3
   4  -3 -11 25363.1 231.984   0
   4   3 -10 3190.52 114.188   2
   4  -3 -10 3020.86 87.4471   2
   4  -3 -10 2932.17 94.6899   0
   4   3 -10 3084.35 124.795   3
   4   3  -9 3773.42 111.213   2
   4  -3  -9 3855.89 91.2903   2
   4  -3  -9 3691.41 98.5728   0
   4   3  -9 3673.20 124.429   3
   4   3  -8 2716.36 96.6845   2
   4  -3  -8 2513.11 85.6860   0
   4   3  -8 2528.07 104.764   3
   4   3  -7 16556.6 197.753   2
   4   3  -7 16446.4 215.855   3
   4  -3  -7 16333.0 182.289   0
   4   3  -6 8239.49 136.982   2
   4  -3  -6 8124.37 132.581   0
   4   3  -6 8065.88 151.354   3
   4   3  -5 13278.4 162.662   2
   4  -3  -5 13151.8 161.955   0
   4  -3  -4 36113.1 259.199   0
   4   3  -4 35662.7 252.616   2
   4   3  -3 21822.9 189.691   2
   4  -3  -3 22095.7 203.124   0
   4  -3  -2 1669.85 70.7862   0
   4   3  -2 1667.59 61.7209   2
   4   3  -1 51324.8 266.258   2
   4  -3  -1 52596.0 301.704   0
   4   3   0 11653.9 125.708   2
   4  -3   0 11759.2 149.910   0
  -4   3   0 11509.1 129.705   3
   4  -3   1 18299.6 180.441   0
  -4   3  -1 18615.2 173.341   3
  -4   3  -2 2672.37 77.6581   3
   4  -3   2 2825.57 81.8138   0
  -4   3  -3 34.6931 47.4990   1
  -4   3  -3 94.8770 44.6849   3
  -4   3  -4 5575.87 114.159   3
  -4   3  -4 5433.77 125.925   1
  -4   3  -5 839.023 69.3065   1
  -4   3  -5 788.891 65.6411   3
  -4   3  -6 6027.64 132.033   3
  -4   3  -6 5842.03 131.301   1
  -4   3  -7 12.3279 56.6798   3
  -4   3  -7 10.6029 58.7067   1
  -4   3  -8 11082.0 180.674   1
  -4   3  -8 11025.2 185.779   3
  -4   3  -9 3356.99 121.113   3
  -4   3  -9 3436.58 109.375   1
  -4   3 -10 1403.99 96.7372   3
  -4   3 -11 750.363 85.0968   3
  -4   3 -12 4736.53 156.198   3
  -4   3 -13 9911.96 218.478   3
  -4   3 -14 837.160 109.938   3
  -4   3 -15 2340.82 134.931   3
  -4   3 -16 632.642 113.505   3
  -4   3 -17 1334.16 117.557   3
  -4   3 -18 4.19221 103.630   3
  -4   3 -19-84.7406 99.6990   3
  -4   3 -20 113.907 108.854   3
   4   4 -22 492.017 122.359   3
   4   4 -21 26.9288 111.851   3
   4   4 -20 551.320 119.999   3
   4   4 -19 2106.76 151.360   3
   4   4 -18 3922.80 188.076   3
   4   4 -17 873.761 130.228   3
   4   4 -16 3106.77 159.053   3
   4   4 -15 120.801 93.8330   3
   4  -4 -14 13.4629 61.9287   0
   4   4 -14-37.9770 76.2021   3
   4  -4 -13 681.786 68.9310   0
   4   4 -13 565.701 82.4581   3
   4  -4 -12 121.547 69.2467   0
   4   4 -12 88.6887 74.8873   3
   4  -4 -11 3423.89 116.338   0
   4   4 -11 3642.44 140.253   3
   4   4 -10 172.006 75.7255   2
   4  -4 -10 108.820 72.5783   0
   4   4 -10 57.1833 70.5232   3
   4   4  -9 147.838 66.7158   2
   4  -4  -9 94.1124 70.9307   0
   4   4  -9 113.259 67.4317   3
   4   4  -8 19380.9 230.064   2
   4  -4  -8 19624.4 228.832   0
   4   4  -8 19342.9 255.095   3
  -4  -4   8 19103.1 204.298   0
   4   4  -7 200.738 58.5031   2
   4  -4  -7 170.349 64.2058   0
  -4  -4   7 190.618 55.9184   0
   4   4  -7 172.947 61.1503   3
   4   4  -6 29.9892 54.8489   3
   4   4  -6 29.4622 53.3472   2
  -4  -4   6-21.2811 55.3637   0
   4  -4  -6-9.33078 61.8985   0
   4   4  -5 523.390 56.2585   2
   4  -4  -5 555.943 75.1685   0
   4   4  -4-7.78700 41.6888   2
   4  -4  -4-37.1939 63.5092   0
   4  -4  -3 1397.66 84.6738   0
   4  -4  -2 374.915 70.1243   0
   4  -4  -1 17574.2 207.318   0
   4  -4   0 4786.58 120.742   0
   4  -4   1 15988.6 194.755   0
  -4   4  -1 15800.0 174.045   3
   4  -4   2 2400.68 90.8148   0
  -4   4  -2 2402.42 84.3683   3
   4  -4   3 2591.78 95.1668   0
  -4   4  -3 2665.23 90.7970   3
  -4   4  -4 10118.9 161.221   3
   4  -4   4 10484.5 158.014   0
  -4   4  -5 13165.7 212.293   1
   4  -4   5 13278.6 174.798   0
  -4   4  -5 13553.2 193.071   3
  -4   4  -6 188.507 68.0409   1
  -4   4  -6 253.243 70.8398   3
  -4   4  -7 13543.2 214.717   1
  -4   4  -7 12790.0 203.823   3
  -4   4  -8 16641.0 239.356   1
  -4   4  -8 16219.7 237.182   3
  -4   4  -9 2743.41 116.692   3
  -4   4  -9 2684.67 114.649   1
  -4   4 -10 2756.47 127.917   3
  -4   4 -11 929.404 93.0583   3
  -4   4 -12 1096.15 110.192   3
  -4   4 -13 130.774 88.5005   3
  -4  -4 -14 485.214 78.7383   0
  -4   4 -14 565.367 105.959   3
  -4   4 -15 503.507 110.816   3
  -4   4 -16 77.8556 90.2534   3
  -4   4 -17-27.0123 104.544   3
  -4   4 -18 460.866 107.534   3
   4   5 -20 262.218 117.507   3
   4   5 -19 633.862 122.603   3
   4   5 -18 657.981 122.678   3
   4   5 -17 204.695 94.5014   3
   4   5 -16 216.636 104.016   3
   4   5 -15 91.1287 84.7539   3
   4  -5 -14 363.049 75.6250   0
   4   5 -14 541.458 105.129   3
   4  -5 -13 80.8768 76.7500   0
   4   5 -13 111.253 87.7755   3
   4  -5 -12 11.3208 76.5790   0
   4   5 -12 48.7209 73.9493   3
   4  -5 -11 21.2943 70.8197   0
   4   5 -11 28.2291 65.0318   3
   4  -5 -10 900.503 88.6258   0
   4   5 -10 731.874 81.7726   3
   4  -5  -9 4605.68 140.736   0
   4   5  -9 4871.26 154.153   3
   4  -5  -8 705.785 90.7244   0
   4   5  -8 646.327 80.3005   3
  -4  -5   8 588.802 77.2565   0
   4  -5  -7 2790.83 117.515   0
  -4  -5   7 2851.90 110.751   0
   4   5  -7 2961.91 120.219   3
  -4  -5   6 659.882 77.9503   0
   4  -5  -6 654.552 89.4663   0
  -4  -5   5 927.416 85.5533   0
   4  -5  -5 1078.34 90.4663   0
  -4  -5   4 105.309 70.5188   0
   4  -5  -4 76.1736 75.1841   0
   4  -5  -3 4986.27 140.459   0
  -4  -5   3 4915.75 141.726   0
   4  -5  -2 1774.52 103.634   0
  -4  -5   2 1763.39 103.846   0
  -4  -5   1 473.716 81.8664   0
   4  -5  -1 427.227 77.0234   0
   4  -5   0 4813.17 133.249   0
  -4  -5   0 4836.89 150.174   0
   4  -5   1 4080.05 126.130   0
  -4  -5  -1 3871.10 135.527   0
   4  -5   2 228.495 71.6699   0
  -4  -5  -2 267.183 91.7903   0
   4  -5   3 1107.05 80.3516   0
  -4  -5  -3 1015.68 103.768   0
   4  -5   4 2549.13 98.9139   0
  -4  -5  -4 2584.92 126.058   0
  -4  -5  -5 157.088 90.2053   0
   4  -5   5 232.815 62.0518   0
   4  -5   6 475.201 65.9694   0
  -4  -5  -6 453.065 97.2891   0
  -4   5  -7 5993.97 166.361   1
  -4  -5  -7 5990.17 168.985   0
  -4   5  -7 6045.15 155.044   3
  -4  -5  -8 105.151 89.1230   0
  -4   5  -8 63.1924 69.9020   3
  -4   5  -8 83.7443 72.9009   1
  -4   5  -9 4587.12 149.739   3
  -4  -5  -9 4510.77 155.672   0
  -4  -5 -10 1.00563 90.7806   0
  -4   5 -10 113.367 82.0580   3
  -4  -5 -11 1644.69 117.431   0
  -4   5 -11 1668.46 122.695   3
  -4  -5 -12 156.429 81.1425   0
  -4   5 -12 154.709 93.2188   3
  -4  -5 -13 456.359 88.0694   0
  -4   5 -13 421.953 100.950   3
  -4  -5 -14 101.244 79.8606   0
  -4   5 -14-20.1333 87.2088   3
  -4   5 -15 505.845 112.700   3
  -4   5 -16 138.693 102.304   3
  -4   5 -17 144.753 118.773   3
   4   6 -18 1184.10 137.464   3
   4   6 -17 443.681 89.9208   3
   4   6 -16 2992.69 172.991   3
   4  -6 -15 267.748 104.577   0
   4   6 -15 392.440 101.683   3
   4  -6 -14 85.4554 83.7699   0
   4  -6 -13 151.565 94.5198   0
   4  -6 -12 692.449 108.200   0
   4  -6 -11 89.0927 93.1545   0
   4  -6 -10 6.09211 89.3275   0
   4  -6  -9 12.4760 89.5059   0
   4  -6  -8-19.7627 85.8808   0
   4  -6  -7-25.2608 75.9240   0
  -4  -6   7-40.8921 64.7698   0
   4  -6  -6 6422.30 177.658   0
  -4  -6   6 6148.08 162.279   0
   4  -6  -5 1459.62 104.182   0
  -4  -6   5 1474.96 101.723   0
   4  -6  -4 378.996 90.9923   0
  -4  -6   4 414.284 92.3906   0
   4  -6  -3 346.880 93.5910   0
  -4  -6   3 457.674 95.2972   0
  -4  -6   2 165.202 89.0019   0
   4  -6  -2 121.108 84.1424   0
  -4  -6   1 308.532 84.3826   0
   4  -6  -1 384.507 88.0157   0
  -4  -6   0 175.327 89.4753   0
   4  -6   0 95.0663 86.1966   0
   4  -6   1 180.922 76.5370   0
  -4  -6  -1 273.496 91.8695   0
   4  -6   2 823.622 85.9682   0
  -4  -6  -2 859.146 107.106   0
   4  -6   3-8.46025 75.6618   0
  -4  -6  -3-38.0783 85.8593   0
  -4  -6  -4-50.3147 82.2712   0
   4  -6   4 17.0092 76.6488   0
  -4  -6  -5 160.957 88.3899   0
   4  -6   5 115.776 72.9959   0
  -4  -6  -6 15.7528 84.6794   0
   4  -6   6 33.6140 64.9803   0
   4  -6   7 291.010 74.3565   0
  -4  -6  -7 241.012 107.126   0
  -4  -6  -8 190.341 110.188   0
  -4  -6  -9 320.301 93.0076   0
  -4  -6 -10 36.4083 100.534   0
  -4  -6 -11 107.318 86.1770   0
  -4  -6 -12 157.407 100.683   0
  -4  -6 -13 663.032 125.011   0
  -4  -6 -14-31.0049 102.316   0
   4  -7 -15 196.885 105.085   0
   4  -7 -14 32.3532 73.1496   0
   4  -7 -13 784.513 118.864   0
   4  -7 -12-55.8120 107.997   0
   4  -7 -11 1370.32 132.532   0
   4  -7 -10 211.877 111.101   0
   4  -7  -9 410.027 110.818   0
   4  -7  -8 1111.87 124.074   0
   4  -7  -7 67.7208 89.3002   0
  -4  -7   6 196.435 84.2960   0
   4  -7  -6 206.781 99.6628   0
   4  -7  -5 1189.80 113.666   0
  -4  -7   5 1306.39 117.135   0
   4  -7  -4 7.18339 101.113   0
  -4  -7   4-26.6013 100.208   0
   4  -7  -3 1932.51 121.332   0
  -4  -7   3 1726.08 132.633   0
  -4  -7   2 20.7509 102.465   0
   4  -7  -2 74.3164 88.8881   0
   4  -7  -1 137.349 90.0324   0
  -4  -7   1 171.925 88.5215   0
  -4  -7   0 45.5726 101.552   0
   4  -7   0-13.0240 86.1237   0
   4  -7   1-0.49445 78.5279   0
  -4  -7  -1-32.3372 96.2287   0
   4  -7   2 56.3407 88.5109   0
  -4  -7  -2-16.0975 110.570   0
   4  -7   3 57.8162 91.5115   0
  -4  -7  -3 27.9011 94.8005   0
   4  -7   4 121.966 77.7725   0
  -4  -7  -4-16.6685 91.9006   0
  -4  -7  -5 109.691 92.7246   0
   4  -7   5 152.441 86.3952   0
   4  -7   6 22.8579 82.8479   0
  -4  -7  -6-35.5357 92.2999   0
  -4  -7  -7 66.8660 84.8346   0
  -4  -7  -8-39.8850 109.092   0
  -4  -7  -9 36.2397 116.524   0
  -4  -7 -10 497.947 104.799   0
  -4  -8   5 668.424 103.051   0
  -4  -8   4 57.4588 81.9045   0
  -4  -8   3 31.8890 93.0341   0
  -4  -8   2-87.8606 104.536   0
   4  -8  -2 41.3540 97.3026   0
   4  -8  -1 268.188 85.6459   0
  -4  -8   1 44.2565 116.296   0
  -4  -8   0 669.896 114.759   0
   4  -8   0 493.891 89.5093   0
   4  -8   1 337.224 85.0613   0
   4  -8   2-69.7262 86.5079   0
   4  -8   3 182.521 105.888   0
   4  -8   4 419.597 99.2820   0
   4  -8   5 61.8910 83.1746   0
   5   0 -26 263.271 125.079   3
   5   0 -25-13.1401 88.8374   3
   5   0 -24 1077.67 133.756   3
   5   0 -23 139.604 118.353   3
   5   0 -22 3228.44 176.814   3
   5   0 -21 53.3093 103.177   3
   5   0 -20 2144.74 124.491   2
   5   0 -20 2007.01 132.867   3
   5   0 -19-3.92026 82.4781   2
   5   0 -19-34.4753 74.0314   3
   5   0 -18 507.179 86.8863   2
   5   0 -18 471.903 91.1670   3
   5   0 -17-20.1942 76.1133   2
   5   0 -17-26.9665 72.5097   3
   5   0 -16 70.1823 89.5943   2
   5   0 -16-9.88116 83.7543   3
   5   0 -15-46.9124 82.9467   2
   5   0 -15-5.39569 81.3856   3
   5   0 -14 326.501 81.6497   2
   5   0 -14 387.768 76.6527   3
   5   0 -13-22.8468 71.7146   3
   5   0 -13-33.9751 65.7231   2
   5   0 -12 694.263 75.8641   2
   5   0 -12 583.593 76.2425   3
  -5   0  11-29.6402 30.0959   1
   5   0 -11 16.4158 54.4012   2
   5   0 -11-8.77657 58.3338   3
   5   0 -10 20438.9 224.136   2
   5   0 -10 20907.4 238.485   3
  -5   0  10 20956.0 178.482   1
  -5   0   9 13.3852 35.1489   1
   5   0  -9-22.3584 59.7185   2
  -5   0   8 27946.8 214.795   1
   5   0  -8 27676.2 246.141   2
  -5   0   7 30.3194 39.5804   1
  -5   0   6 81728.5 375.323   1
  -5   0   5 107.658 48.7530   1
  -5   0   4 80566.9 379.449   1
  -5   0   3 5.29399 43.0128   1
  -5   0   2 11242.3 150.975   1
  -5   0   1 43.1094 43.2682   1
  -5   0   0 14955.7 175.245   1
  -5   0  -1 14.2735 41.0346   1
  -5   0  -2 609.659 57.6169   1
  -5   0  -3 48.0253 46.7075   1
  -5   0  -4 22082.4 218.367   1
  -5   0  -5-13.9368 42.4206   1
  -5   0  -6 181.692 47.0000   1
  -5   0  -7-8.12757 48.1312   3
  -5   0  -7-10.7362 47.1975   1
  -5   0  -8 4763.15 117.982   3
  -5   0  -8 4870.12 110.433   1
  -5   0  -9-9.00295 54.7064   3
  -5   0  -9 12.7646 46.8758   1
  -5   0 -10 3634.81 118.004   3
  -5   0 -10 3610.87 100.657   1
  -5   0 -11-64.1539 77.0037   3
  -5   0 -12 237.519 88.6298   3
  -5   0 -13-40.7402 85.0239   3
  -5   0 -14 369.676 86.6769   3
  -5   0 -15 51.9416 73.6605   3
  -5   0 -16 891.691 103.185   3
  -5   0 -17-7.14776 78.6736   3
  -5   0 -18 55.7175 80.2178   3
  -5   0 -19 52.2567 98.1528   3
  -5   0 -20-21.0572 98.4627   3
  -5   0 -21-103.395 107.624   3
  -5   0 -22 56.0711 106.123   3
   5   1 -25-36.3693 114.851   3
   5   1 -24 119.694 99.9827   3
   5   1 -23 1706.27 139.281   3
   5   1 -22-37.7606 112.572   3
   5  -1 -21 2676.95 136.153   2
   5  -1 -21 2417.61 146.897   3
   5   1 -21 2314.64 161.020   3
   5  -1 -20 165.987 85.4159   2
   5  -1 -20 185.873 81.3031   3
   5   1 -20 245.610 103.310   3
   5   1 -20 338.461 108.642   2
   5   1 -19 2350.36 136.110   2
   5  -1 -19 1819.02 106.478   2
   5  -1 -19 2073.89 124.698   3
   5   1 -19 1859.91 124.965   3
   5   1 -18-46.4465 84.2386   2
   5  -1 -18 21.2971 70.8285   2
   5  -1 -18-50.1458 69.6249   3
   5   1 -18-106.270 84.2545   3
   5   1 -17 99.8207 77.6267   2
   5  -1 -17 11.5434 75.6152   2
   5  -1 -17 6.42599 73.4235   3
   5   1 -17 119.513 82.6567   3
   5   1 -16 121.969 94.4749   2
   5  -1 -16 229.643 81.7375   2
   5  -1 -16 169.551 71.9242   3
   5   1 -16 107.005 95.8526   3
   5  -1 -15 38.6027 69.8353   3
   5   1 -15 43.5761 80.8183   2
   5  -1 -15-4.42331 71.0239   2
   5   1 -15 49.9990 87.9027   3
   5   1 -14 1357.80 106.680   2
   5  -1 -14 1391.52 94.1759   2
   5  -1 -14 1275.01 96.3509   3
   5   1 -14 1268.85 110.963   3
   5   1 -13-1.30253 79.9250   2
   5  -1 -13 13.2403 62.4454   2
   5  -1 -13 26.4546 63.5163   3
   5   1 -13 15.2124 80.0082   3
   5  -1 -12-0.68654 55.9094   3
   5   1 -12 6.71634 72.3360   2
   5  -1 -12-22.1161 59.9263   2
   5   1 -12-48.2016 74.6831   3
  -5   1  12 8.50076 39.9014   1
   5   1 -11 47410.1 361.448   2
   5  -1 -11 48426.1 339.264   2
   5   1 -11 47148.0 380.319   3
  -5   1  11 46526.4 290.716   1
   5   1 -10 1338.60 84.9016   2
   5  -1 -10 1273.27 73.8803   2
   5   1 -10 1206.45 89.3965   3
  -5   1  10 1414.37 64.3215   1
   5   1  -9 2857.70 98.5250   2
   5  -1  -9 2848.85 91.7176   2
   5   1  -9 2875.43 105.906   3
  -5   1   9 2899.32 81.9531   1
  -5  -1   9 3122.04 70.9343   1
   5   1  -8 79.3318 58.9661   2
  -5  -1   8 74.5484 37.4837   1
  -5   1   8 21.5832 40.5099   1
   5   1  -7 746.625 68.7861   2
  -5   1   7 627.433 57.1955   1
  -5  -1   7 770.217 49.7967   1
  -5   1   6 14972.4 172.435   1
   5   1  -6 14807.7 180.316   2
  -5  -1   6 15291.6 157.424   1
  -5   1   5 8417.17 135.332   1
  -5  -1   5 9452.39 131.381   1
  -5   1   4 61209.8 348.207   1
  -5  -1   4 60987.7 320.275   1
  -5   1   3 9118.96 140.701   1
  -5  -1   3 9381.82 133.164   1
  -5   1   2 80.4789 50.0645   1
  -5  -1   2 57.0109 39.0780   1
  -5   1   1 38693.9 282.883   1
  -5  -1   1 38719.6 268.175   1
  -5   1   0 2904.49 89.2862   1
  -5  -1   0 3544.72 96.6640   1
  -5   1  -1 188125. 626.516   1
  -5  -1  -1 185902. 602.313   1
  -5   1  -2 42645.6 305.003   1
  -5  -1  -2 42943.9 296.544   1
  -5   1  -3 13686.4 179.670   1
  -5  -1  -3 13766.8 172.941   1
  -5   1  -4 32605.6 274.008   1
  -5   1  -5 178.627 50.9315   3
  -5   1  -5 278.258 54.3712   1
  -5   1  -6 14625.9 187.319   1
  -5   1  -6 14626.8 184.283   3
  -5   1  -7 5834.81 128.687   3
  -5   1  -7 5958.89 124.873   1
  -5   1  -8 389.466 66.5393   3
  -5  -1  -8 433.612 58.3566   3
  -5   1  -8 437.658 56.5390   1
  -5  -1  -9 372.928 64.5847   3
  -5   1  -9 438.386 58.5303   1
  -5   1  -9 281.118 68.5309   3
  -5  -1 -10 7461.69 146.556   3
  -5   1 -10 7500.15 162.234   3
  -5   1 -10 7586.95 140.981   1
  -5  -1 -11 3318.94 117.503   3
  -5   1 -11 2987.06 128.565   3
  -5   1 -12 67.5991 86.4057   3
  -5  -1 -12-7.54656 75.9781   3
  -5   1 -13-80.6158 89.7142   3
  -5  -1 -13 92.4827 80.0888   3
  -5  -1 -14 1298.14 106.669   3
  -5   1 -14 1530.70 107.766   3
  -5  -1 -15-26.7854 75.0394   3
  -5   1 -15-5.12630 73.0920   3
  -5   1 -16 758.659 98.3953   3
  -5  -1 -16 917.808 87.0261   3
  -5   1 -17-40.0557 91.6405   3
  -5  -1 -17 13.2225 82.3534   3
  -5  -1 -18 66.5627 81.4133   3
  -5   1 -18 102.986 102.048   3
  -5   1 -19 1572.93 134.473   3
  -5  -1 -19 1581.09 117.217   3
  -5   1 -20 127.381 105.576   3
  -5   1 -21 98.8403 104.033   3
   5   2 -24 245.189 117.431   3
   5   2 -23 39.5900 110.228   3
   5   2 -22 981.121 133.387   3
   5   2 -21-12.1482 103.042   3
   5   2 -20 945.401 126.283   3
   5   2 -19 158.010 102.421   3
   5   2 -18 202.331 97.5898   2
   5   2 -18 48.1692 99.2048   3
   5   2 -17 3881.64 152.864   2
   5  -2 -17 3970.23 132.990   2
   5   2 -17 3710.09 158.288   3
   5   2 -16 388.609 88.3116   2
   5  -2 -16 225.682 73.7238   2
   5   2 -16 297.009 99.1302   3
   5   2 -15 1712.17 110.375   2
   5  -2 -15 1726.43 93.4456   2
   5   2 -15 1696.00 123.137   3
   5  -2 -14 694.889 74.6760   2
   5   2 -14 692.694 98.3051   2
   5   2 -14 791.019 106.630   3
   5   2 -13 35.2078 86.6049   2
   5  -2 -13 75.6208 61.3036   2
   5   2 -13-15.6989 94.5081   3
   5   2 -12 12487.2 210.206   2
   5  -2 -12 12446.7 183.324   2
   5   2 -12 12310.6 223.518   3
  -5   2  12 12230.4 174.135   1
   5   2 -11 2557.34 110.430   2
   5  -2 -11 2736.86 96.6466   2
   5   2 -11 2467.33 121.392   3
  -5   2  11 2616.96 94.0106   1
   5   2 -10 1591.93 91.6200   2
   5   2 -10 1670.30 99.6187   3
   5  -2 -10 1682.16 81.4170   2
  -5   2  10 1673.06 79.5165   1
   5   2  -9 9062.54 162.818   2
   5  -2  -9 8783.85 141.484   2
   5   2  -9 9269.44 176.384   3
  -5   2   9 9208.73 151.547   1
   5   2  -8 14556.3 195.348   2
   5   2  -8 13995.1 207.725   3
  -5   2   8 14189.0 184.253   1
   5   2  -7 9852.69 158.760   2
  -5   2   7 10443.2 159.327   1
   5   2  -6 6256.27 124.351   2
  -5   2   6 6615.72 129.706   1
   5   2  -5 1468.19 70.3509   2
  -5   2   5 1438.64 73.9230   1
   5   2  -4 10800.2 150.089   2
  -5   2   4 10793.2 162.223   1
  -5   2   3 20669.9 220.162   1
  -5   2   2 16883.8 201.555   1
  -5   2   1 10289.4 161.045   1
  -5   2   0 11651.9 172.786   1
  -5   2  -1 9230.76 156.324   1
  -5   2  -2 4293.58 112.288   1
  -5   2  -3 9290.82 157.829   1
  -5   2  -4 6294.83 135.322   1
  -5   2  -4 5991.90 120.452   3
  -5   2  -5 28594.2 272.137   1
  -5   2  -5 29170.5 256.605   3
  -5   2  -6 4612.09 119.379   1
  -5   2  -6 4649.48 118.177   3
  -5   2  -7 59.7804 54.8677   1
  -5   2  -7-13.7279 56.1765   3
  -5   2  -8 18839.6 228.058   1
  -5  -2  -8 18095.6 195.700   3
  -5   2  -8 18336.2 231.971   3
  -5  -2  -9 41.8012 48.5027   3
  -5   2  -9 64.3137 53.6639   1
  -5   2  -9-28.7326 72.4463   3
  -5  -2 -10 196.403 54.9664   3
  -5   2 -10 318.849 60.3374   1
  -5   2 -10 123.642 80.7839   3
  -5  -2 -11 632.093 71.0727   3
  -5   2 -11 569.850 90.2389   3
  -5   2 -12 5159.06 157.991   3
  -5  -2 -12 4847.78 131.811   3
  -5   2 -13 253.679 91.8344   3
  -5  -2 -13 158.348 80.7915   3
  -5   2 -14 9674.92 218.763   3
  -5   2 -15 37.9414 93.9740   3
  -5   2 -16 1799.41 131.539   3
  -5   2 -17 446.154 112.421   3
  -5   2 -18 82.6678 103.435   3
  -5   2 -19-92.4027 95.7964   3
  -5   2 -20 7.61394 80.7721   3
   5   3 -23 78.7632 113.209   3
   5   3 -22 83.6474 116.750   3
   5   3 -21 15.1707 117.053   3
   5   3 -20 458.700 131.084   3
   5   3 -19 2138.62 162.719   3
   5   3 -18-8.32877 92.4454   3
   5   3 -17 2203.11 141.802   3
   5   3 -16 52.5641 89.5093   2
   5   3 -16 125.836 74.2664   3
   5   3 -15-11.6829 79.9484   2
   5   3 -15 21.4815 87.5481   3
   5   3 -14 1851.10 111.303   2
   5   3 -14 1903.90 126.002   3
   5   3 -13 555.912 86.0552   2
   5   3 -13 516.530 97.3248   3
   5  -3 -13 406.599 58.0566   0
   5   3 -12 1089.90 99.9629   2
   5   3 -12 984.251 95.8978   3
   5  -3 -12 1106.28 74.2482   0
   5   3 -11 29639.0 314.148   2
   5  -3 -11 28729.8 254.469   2
   5  -3 -11 28336.6 248.608   0
   5   3 -11 29268.8 335.373   3
   5   3 -10 260.624 78.3303   2
   5  -3 -10 130.825 56.3745   2
   5  -3 -10 221.421 64.2846   0
   5   3 -10 293.676 88.7429   3
   5   3  -9 2373.23 102.768   2
   5  -3  -9 2049.44 84.0052   0
   5   3  -9 2038.89 106.244   3
   5   3  -8 6257.05 138.017   2
   5   3  -8 6412.71 157.405   3
   5  -3  -8 6251.66 121.995   0
   5   3  -7 2725.01 99.2411   2
   5  -3  -7 2665.54 91.3846   0
   5   3  -6 1401.97 75.6791   2
   5  -3  -6 1465.93 73.9732   0
   5   3  -5 119.841 53.3502   2
   5  -3  -5 69.4701 52.0499   0
   5   3  -4 1097.36 64.4936   2
   5  -3  -4 1189.12 68.4087   0
   5   3  -3 4982.58 105.853   2
   5  -3  -3 4705.52 106.346   0
   5   3  -2 13343.1 160.613   2
   5  -3  -2 12958.3 161.596   0
   5   3  -1 9709.72 134.532   2
  -5   3   1 9445.44 169.539   1
  -5   3   0 6061.12 140.045   1
  -5   3  -1 66934.4 428.710   1
  -5   3  -1 66758.3 345.791   3
  -5   3  -2 1688.08 88.5912   1
  -5   3  -2 1752.47 74.7165   3
  -5   3  -3 15.2523 51.0897   3
  -5   3  -3 57.5695 55.7478   1
  -5   3  -4 4745.69 129.442   1
  -5   3  -4 5160.60 120.028   3
  -5   3  -5 18333.6 236.561   1
  -5   3  -5 18966.7 222.469   3
  -5   3  -6 730.060 78.7575   1
  -5   3  -6 686.989 77.1822   3
  -5   3  -7 7581.54 162.077   1
  -5   3  -7 7483.55 158.211   3
  -5   3  -8 1218.84 92.2415   3
  -5   3  -8 1085.35 83.6023   1
  -5   3  -9 2352.90 117.522   3
  -5   3  -9 2402.76 104.520   1
  -5   3 -10 1326.83 104.295   3
  -5   3 -11 4922.74 158.266   3
  -5   3 -12 761.665 106.283   3
  -5   3 -13 1137.00 113.958   3
  -5   3 -14 11.3252 83.4239   3
  -5   3 -15 1462.56 117.272   3
  -5   3 -16 879.410 124.853   3
  -5   3 -17 41.5593 98.3923   3
  -5   3 -18 650.107 105.472   3
  -5   3 -19 169.738 116.843   3
   5   4 -21 1874.35 160.590   3
   5   4 -20 219.071 117.489   3
   5   4 -19 117.064 101.621   3
   5   4 -18 87.0263 111.044   3
   5   4 -17 432.120 124.701   3
   5   4 -16 3302.42 165.244   3
   5   4 -15 1489.83 119.689   3
   5  -4 -14 2616.40 101.871   0
   5   4 -14 2907.02 141.577   3
   5   4 -13 143.410 75.6672   2
   5  -4 -13 42.2291 62.5201   0
   5   4 -13 22.7669 68.6297   3
   5   4 -12 527.933 83.0370   2
   5  -4 -12 643.327 74.3810   0
   5   4 -12 534.518 90.0641   3
   5   4 -11 2063.01 111.475   2
   5  -4 -11 1985.58 95.4563   0
   5   4 -11 2163.94 117.926   3
   5   4 -10 5670.97 149.292   2
   5  -4 -10 5246.04 134.451   0
   5   4 -10 5546.35 162.252   3
   5  -4  -9 79.3789 73.9663   0
   5   4  -9-10.1168 70.3112   3
   5   4  -9 34.1261 67.8930   2
   5   4  -8 25088.8 269.520   2
   5  -4  -8 25537.1 263.934   0
   5   4  -8 25977.7 306.784   3
   5   4  -7 601.766 71.8936   2
   5  -4  -7 682.381 77.5597   0
   5   4  -6 1092.73 76.0138   2
   5  -4  -6 1147.38 84.4011   0
   5   4  -5 7847.94 140.058   2
   5  -4  -5 7322.45 151.047   0
   5   4  -4 232.555 54.3856   2
   5  -4  -4 256.168 70.2381   0
   5  -4  -3 10669.8 172.800   0
   5  -4  -2 2557.50 102.792   0
   5  -4  -1 4299.88 119.867   0
   5  -4   0 12086.6 179.423   0
  -5   4   0 11396.5 154.996   3
   5  -4   1 566.983 70.6020   0
  -5   4  -1 594.338 62.8082   3
  -5   4  -2 1429.32 98.4375   1
  -5   4  -2 1250.86 77.5766   3
  -5   4  -3 19018.0 259.769   1
  -5   4  -3 18844.1 217.901   3
  -5   4  -4 14.2914 63.1311   3
  -5   4  -4 62.0998 74.5422   1
  -5   4  -5 23.5813 69.0390   1
  -5   4  -5 61.8699 62.2450   3
  -5   4  -6 963.285 92.9686   1
  -5   4  -6 1181.56 86.8721   3
  -5   4  -7 488.232 79.8381   3
  -5   4  -7 634.747 85.1179   1
  -5   4  -8 2248.41 116.822   1
  -5   4  -8 2185.78 111.448   3
  -5   4  -9 407.777 79.6841   1
  -5   4  -9 591.528 83.9760   3
  -5   4 -10 12.3487 75.6348   3
  -5   4 -11-52.8574 81.4293   3
  -5   4 -12 1047.58 107.320   3
  -5   4 -13 93.8821 100.416   3
  -5   4 -14 831.160 112.630   3
  -5   4 -15 83.1346 98.6260   3
  -5   4 -16-62.8301 104.980   3
  -5   4 -17 383.771 109.323   3
   5   5 -20 335.971 123.107   3
   5   5 -19-0.43777 91.6460   3
   5   5 -18 125.928 99.5657   3
   5   5 -17 307.888 94.6421   3
   5   5 -16 18.2020 104.649   3
   5   5 -15 925.561 105.112   3
   5   5 -14 132.940 78.0976   3
   5  -5 -14 160.230 79.8385   0
   5  -5 -13 2494.86 118.675   0
   5   5 -13 2495.64 139.337   3
   5  -5 -12 745.100 84.7704   0
   5   5 -12 690.489 97.3532   3
   5  -5 -11 2294.48 109.107   0
   5   5 -11 2359.45 121.677   3
   5  -5 -10 484.240 79.4703   0
   5   5 -10 456.520 74.7753   3
   5   5  -9 47.9698 72.5059   3
   5  -5  -9 55.7432 73.7824   0
   5  -5  -8 843.453 92.4121   0
  -5  -5   8 778.306 80.6734   0
   5  -5  -7 7660.44 170.517   0
  -5  -5   7 7759.54 162.522   0
   5  -5  -6 273.320 85.3367   0
  -5  -5   6 150.645 70.4606   0
   5  -5  -5 2881.16 118.023   0
  -5  -5   5 2990.86 114.743   0
   5  -5  -4 55.5002 67.1821   0
  -5  -5   4 55.9380 73.8282   0
   5  -5  -3 409.129 74.8780   0
   5  -5  -2 3477.02 120.535   0
   5  -5  -1 2299.32 103.229   0
   5  -5   0 582.650 81.8507   0
   5  -5   1 8579.60 167.852   0
   5  -5   2 671.895 81.8111   0
   5  -5   3 4980.03 129.472   0
   5  -5   4 39.2691 57.4655   0
  -5   5  -4-17.4050 75.3084   1
  -5   5  -5 197.425 82.1070   1
  -5   5  -6 56.1156 75.9082   1
  -5   5  -7 38.1370 65.1123   3
  -5   5  -7 55.1277 75.5664   1
  -5   5  -8 1076.94 105.962   1
  -5   5  -8 953.240 92.1799   3
  -5   5  -9 94.8860 83.0019   3
  -5   5 -10 406.519 100.347   3
  -5  -5 -11-1.34261 87.1731   0
  -5   5 -11-50.1553 73.1428   3
  -5  -5 -12 20.0596 92.2896   0
  -5   5 -12-74.7704 91.7095   3
  -5  -5 -13 506.725 102.656   0
  -5   5 -13 436.077 109.732   3
  -5  -5 -14 387.419 99.2901   0
  -5   5 -14 476.805 101.673   3
  -5   5 -15-17.1816 99.1605   3
  -5   5 -16 319.589 118.660   3
   5   6 -18-315.565 91.7011   3
   5   6 -17-397.638 111.013   3
   5   6 -16 261.412 110.088   3
   5   6 -15-2.66420 91.9230   3
   5  -6 -15 98.5594 102.099   0
   5  -6 -14-77.1448 83.6193   0
   5  -6 -13 164.617 87.1723   0
   5  -6 -12 1206.87 115.607   0
   5  -6 -11 90.8707 95.2877   0
   5  -6 -10 3602.28 147.606   0
   5  -6  -9 908.650 108.329   0
   5  -6  -8 60.6422 76.7306   0
  -5  -6   7 79.2808 70.6586   0
   5  -6  -7 106.842 91.5923   0
  -5  -6   6 481.534 90.1001   0
   5  -6  -6 286.422 90.3464   0
  -5  -6   5 1833.06 113.237   0
   5  -6  -5 1812.10 120.524   0
   5  -6  -4 2413.87 118.683   0
  -5  -6   4 2645.34 127.097   0
   5  -6  -3 846.884 95.0666   0
  -5  -6   3 803.876 93.2533   0
   5  -6  -2 866.166 99.3594   0
  -5  -6   2 832.294 106.584   0
   5  -6  -1-1.73046 76.4584   0
  -5  -6   1-5.21432 87.7496   0
  -5  -6   0 96.9898 90.2185   0
   5  -6   0 123.497 73.5500   0
  -5  -6  -1 105.690 87.9289   0
   5  -6   1 29.7942 78.5479   0
   5  -6   2 11.9838 79.0749   0
  -5  -6  -2 67.7249 103.231   0
  -5  -6  -3 46.6870 101.950   0
   5  -6   3-19.6282 74.8006   0
   5  -6   4 3360.09 126.544   0
  -5  -6  -4 3139.47 158.439   0
  -5   6  -5 4981.67 183.260   1
   5  -6   5 5487.10 153.831   0
  -5  -6  -5 5128.56 183.996   0
  -5  -6  -6 117.838 110.128   0
  -5   6  -6 216.409 100.288   1
  -5   6  -7 2872.76 149.666   1
  -5  -6  -7 2771.56 140.552   0
  -5  -6  -8-13.2636 102.228   0
  -5  -6  -9-72.5969 97.0877   0
  -5  -6 -10 98.2203 108.668   0
  -5  -6 -11 252.267 87.8204   0
  -5  -6 -12 36.1919 104.784   0
  -5  -6 -13 44.6475 106.203   0
  -5  -6 -14 217.931 110.920   0
   5  -7 -15 85.2338 87.3556   0
   5  -7 -14 194.692 100.374   0
   5  -7 -13 38.3423 101.220   0
   5  -7 -12 27.3339 82.8628   0
   5  -7 -11 354.143 92.5648   0
   5  -7 -10 194.686 83.5268   0
   5  -7  -9 1315.12 115.726   0
   5  -7  -8 217.620 104.205   0
   5  -7  -7 339.348 115.016   0
   5  -7  -6-8.82685 86.0523   0
  -5  -7   6-25.9021 85.5296   0
   5  -7  -5 47.1489 100.464   0
  -5  -7   5-10.9564 93.7362   0
   5  -7  -4-22.5193 98.0599   0
  -5  -7   4 82.9175 100.989   0
   5  -7  -3 195.730 86.0372   0
  -5  -7   3 277.678 99.1882   0
   5  -7  -2 79.9001 93.3346   0
  -5  -7   2 38.9173 89.0818   0
   5  -7  -1 1341.47 118.964   0
  -5  -7   1 1164.96 125.024   0
   5  -7   0 477.586 100.548   0
  -5  -7   0 420.670 112.299   0
   5  -7   1 3435.37 141.570   0
  -5  -7  -1 3264.88 165.790   0
  -5  -7  -2 145.015 88.9486   0
   5  -7   2 126.533 89.0672   0
   5  -7   3 18.9198 91.1223   0
  -5  -7  -3 209.294 105.513   0
   5  -7   4 201.886 70.1920   0
  -5  -7  -4 302.741 113.591   0
   5  -7   5 1112.94 105.218   0
  -5  -7  -5 970.686 125.061   0
  -5   7  -6 247.588 92.5690   1
  -5  -7  -6 150.900 102.741   0
  -5  -7  -7 82.5527 81.0732   0
  -5  -7  -8 187.716 113.226   0
  -5  -8   5 41.4674 111.556   0
  -5  -8   4 346.596 120.506   0
  -5  -8   3 145.194 113.577   0
   6   0 -26-358.531 106.972   3
   6   0 -25-187.860 114.753   3
   6   0 -24 293.426 106.680   3
   6   0 -23-158.307 112.715   3
   6   0 -22 795.330 106.495   2
   6   0 -22 862.292 129.330   3
   6   0 -21-2.55630 99.2686   2
   6   0 -21 0.68623 92.1850   3
   6   0 -20 12.7091 85.1103   2
   6   0 -20-53.2559 87.2833   3
   6   0 -19-12.6052 87.0394   2
   6   0 -19-7.59213 91.9566   3
   6   0 -18 562.938 85.5617   2
   6   0 -18 503.280 95.5085   3
   6   0 -17 33.0398 76.6926   3
   6   0 -17 195.366 86.6685   2
   6   0 -16 1310.65 108.115   2
   6   0 -16 1250.75 103.461   3
   6   0 -15 90.9627 85.7403   2
   6   0 -15-65.8896 84.7025   3
   6   0 -14 13647.3 221.514   2
   6   0 -14 13030.0 227.975   3
   6   0 -13 24.1958 71.2830   2
   6   0 -13 20.1516 70.1920   3
   6   0 -12 19226.5 243.807   2
  -6   0  11-20.3446 38.6860   1
   6   0 -11 61.4275 70.1054   2
   6   0 -10 5379.62 133.552   2
  -6   0  10 5462.39 107.333   1
  -6   0   9 17.9150 37.2836   1
   6   0  -9 47.0713 62.8535   2
  -6   0   8 982.827 59.8322   1
  -6   0   7 12.7423 45.5110   1
  -6   0   6 34620.1 272.192   1
  -6   0   5 69.0725 45.9119   1
  -6   0   4 9393.22 150.383   1
  -6   0   3-27.0980 52.5968   1
  -6   0   2 6770.96 136.326   1
  -6   0   1 4.83752 56.3366   1
  -6   0   0 14933.5 194.827   1
  -6   0  -1 12.3005 55.7154   1
  -6   0  -2 28658.8 269.347   1
  -6   0  -3-12.2825 54.2840   1
  -6   0  -4 16159.9 207.073   1
  -6   0  -5 49.6720 55.3567   1
  -6   0  -6 3255.49 105.538   1
  -6   0  -7-26.7582 55.7949   3
  -6   0  -7 72.8242 58.8826   1
  -6   0  -8 441.122 68.8561   3
  -6   0  -8 399.689 64.4989   1
  -6   0  -9 8.40030 72.9465   3
  -6   0  -9 108.554 61.4748   1
  -6   0 -10 16307.1 232.213   3
  -6   0 -10 16385.7 218.638   1
  -6   0 -11 41.4207 87.8935   3
  -6   0 -12 39716.4 374.172   3
  -6   0 -13 61.8040 92.7267   3
  -6   0 -14 551.949 87.9161   3
  -6   0 -15-71.1432 83.8550   3
  -6   0 -16 695.489 94.2218   3
  -6   0 -17 53.2230 96.4539   3
  -6   0 -18 14.0507 86.7550   3
  -6   0 -19-9.61676 67.0061   3
  -6   0 -20 689.515 102.528   3
   6   1 -25 499.161 116.165   3
   6   1 -24-10.8950 107.775   3
   6  -1 -23 434.124 114.847   2
   6   1 -23 411.897 124.929   3
   6   1 -22 75.2009 114.499   2
   6  -1 -22 18.5710 82.2327   2
   6   1 -22-16.7208 119.748   3
   6   1 -21 2881.85 158.341   2
   6  -1 -21 3095.55 149.699   2
   6   1 -21 2857.61 164.618   3
   6  -1 -21 2998.42 152.308   3
   6  -1 -20 64.6775 93.6414   3
   6   1 -20 149.179 100.176   2
   6  -1 -20 114.268 85.2089   2
   6   1 -20 53.2198 99.3047   3
   6   1 -19 39.9971 84.0178   2
   6  -1 -19 11.6072 74.8784   2
   6  -1 -19-29.2481 86.9633   3
   6   1 -19 17.9001 97.9192   3
   6   1 -18 319.725 93.5543   2
   6  -1 -18 390.649 85.2688   2
   6   1 -18 202.596 85.1858   3
   6  -1 -18 121.422 81.7419   3
   6  -1 -17-5.06310 71.9037   3
   6   1 -17 53.8589 86.6743   2
   6  -1 -17 88.2508 73.2474   2
   6   1 -17 8.37981 79.7868   3
   6   1 -16 1065.32 108.739   2
   6  -1 -16 932.355 87.8400   2
   6  -1 -16 773.757 92.0161   3
   6   1 -16 887.373 106.761   3
   6   1 -15 5622.88 163.287   2
   6  -1 -15 5594.88 151.608   2
   6   1 -15 5703.66 172.992   3
   6   1 -14 574.174 92.2840   2
   6  -1 -14 568.543 81.3012   2
   6   1 -13 7216.76 171.233   2
   6  -1 -13 7460.73 162.958   2
   6   1 -13 6979.04 181.323   3
  -6   1  12 117.106 53.1774   1
   6   1 -12 103.057 78.4521   2
   6  -1 -12 93.2454 74.4022   2
   6   1 -12 158.025 85.1222   3
   6   1 -11 16396.0 228.981   2
   6  -1 -11 16396.9 215.593   2
  -6   1  11 16032.9 192.930   1
  -6   1  10 36.6033 47.6461   1
   6   1 -10 18.7483 64.9779   2
   6  -1 -10 22.0769 57.4748   2
  -6  -1  10 42.6339 39.0070   1
   6   1  -9 7362.14 152.148   2
  -6   1   9 7954.24 139.029   1
  -6  -1   9 7817.27 121.354   1
   6   1  -8 22919.8 246.872   2
  -6   1   8 23380.5 232.568   1
  -6  -1   8 22853.6 206.702   1
   6   1  -7 14407.7 195.104   2
  -6   1   7 14902.5 188.373   1
  -6  -1   7 15063.6 173.007   1
  -6   1   6 10417.4 162.103   1
  -6  -1   6 10398.1 149.991   1
  -6  -1   5 9604.37 146.009   1
  -6   1   5 9978.98 160.232   1
  -6   1   4 676.081 63.2819   1
  -6  -1   4 1083.99 64.5535   1
  -6   1   3 5431.33 125.087   1
  -6  -1   3 5305.76 117.556   1
  -6   1   2 1436.84 79.1029   1
  -6  -1   2 1547.32 77.5192   1
  -6   1   1 82565.4 448.183   1
  -6  -1   1 81786.0 429.255   1
  -6   1   0 18290.0 218.845   1
  -6  -1   0 18437.1 210.530   1
  -6   1  -1 313.321 60.7669   1
  -6  -1  -1 424.752 60.8316   1
  -6   1  -2 16054.3 208.407   1
  -6  -1  -2 15624.2 199.335   1
  -6   1  -3 13070.7 192.210   1
  -6  -1  -3 13291.1 187.923   1
  -6   1  -4 7530.82 150.769   1
  -6  -1  -4 7665.30 145.883   1
  -6   1  -5 1210.34 79.4647   1
  -6   1  -6 100.222 60.1737   3
  -6   1  -6 53.0037 55.5261   1
  -6   1  -7 715.070 74.0062   3
  -6   1  -7 784.612 76.4339   1
  -6   1  -8 235.502 68.0566   3
  -6  -1  -8 241.996 62.3056   3
  -6   1  -8 162.097 61.9300   1
  -6   1  -9 22584.9 269.893   3
  -6  -1  -9 22584.0 250.089   3
  -6   1  -9 22801.4 257.844   1
  -6  -1 -10 6426.87 153.889   3
  -6   1 -10 6288.87 163.981   3
  -6   1 -10 6074.37 144.225   1
  -6  -1 -11 3886.15 132.291   3
  -6   1 -11 3679.39 143.868   3
  -6   1 -12 535.059 101.683   3
  -6  -1 -12 473.838 82.9762   3
  -6   1 -13 14942.6 253.904   3
  -6  -1 -13 14565.5 233.798   3
  -6   1 -14 75.6301 87.4424   3
  -6  -1 -14 80.9997 75.9315   3
  -6   1 -15 350.581 97.2646   3
  -6  -1 -15 289.845 92.1120   3
  -6   1 -16 191.556 93.6646   3
  -6  -1 -16 100.981 80.2009   3
  -6   1 -17 533.563 93.2038   3
  -6  -1 -17 594.492 90.4552   3
  -6   1 -18 38.9905 81.4960   3
  -6  -1 -18-7.39172 90.4183   3
  -6   1 -19 140.814 96.9337   3
  -6  -1 -19 27.1778 88.5780   3
  -6   1 -20-10.0763 96.4703   3
   6   2 -24 1076.66 131.438   3
   6   2 -23-36.1709 99.4013   3
   6   2 -22 876.838 135.931   3
   6   2 -21-4.73339 97.8272   3
   6   2 -20 261.992 115.468   2
   6   2 -20 132.602 114.424   3
   6   2 -19 594.946 109.780   2
   6   2 -19 514.770 118.287   3
   6   2 -18 1222.43 110.079   2
   6  -2 -18 1154.82 100.364   2
   6   2 -18 1008.04 111.362   3
   6   2 -17 937.146 98.7260   2
   6  -2 -17 898.496 85.2974   2
   6   2 -17 868.674 112.536   3
   6   2 -16 429.624 95.7986   2
   6  -2 -16 455.360 79.1037   2
   6   2 -16 420.339 103.400   3
   6   2 -15 118.634 86.4061   2
   6  -2 -15 185.117 64.0927   2
   6   2 -15 197.782 96.3459   3
   6   2 -14 94.8140 81.4714   2
   6  -2 -14 78.0124 65.5812   2
   6   2 -14 124.803 90.0360   3
   6   2 -13 1700.53 111.262   2
   6  -2 -13 1636.95 90.7903   2
   6   2 -13 1588.65 115.170   3
   6   2 -12 10488.3 201.844   2
   6  -2 -12 10066.5 174.135   2
   6   2 -12 10457.0 216.245   3
  -6   2  12 10176.7 170.756   1
   6   2 -11 94.4079 82.0364   2
   6   2 -11-3.15690 85.8330   3
   6  -2 -11 108.140 69.8963   2
  -6   2  11 33.8461 57.2305   1
   6   2 -10 14831.9 219.104   2
   6  -2 -10 14795.2 199.309   2
  -6   2  10 14655.9 201.660   1
   6   2  -9 2974.45 116.964   2
  -6   2   9 2808.37 101.512   1
   6   2  -8 39263.0 328.496   2
  -6   2   8 39836.1 325.513   1
   6   2  -7 136.911 69.3231   2
  -6   2   7 181.002 58.8407   1
   6   2  -6 3087.16 106.247   2
  -6   2   6 3138.13 106.000   1
   6   2  -5 29928.3 268.361   2
  -6   2   5 29997.4 285.850   1
  -6   2   4 10781.2 178.808   1
  -6   2   3 2856.37 102.839   1
  -6   2   2 1418.99 81.0523   1
  -6   2   1 424.302 64.1602   1
  -6   2   0 11289.5 182.658   1
  -6   2  -1 5058.65 129.819   1
  -6   2  -2 346.787 60.7431   1
  -6   2  -3 9578.38 172.641   1
  -6   2  -4 12059.9 172.948   3
  -6   2  -4 11582.1 190.575   1
  -6   2  -5 326.648 60.3905   3
  -6   2  -5 426.321 65.0779   1
  -6   2  -6 5133.57 130.633   3
  -6   2  -6 5286.62 136.269   1
  -6   2  -7 4700.85 135.241   1
  -6   2  -7 4407.36 130.682   3
  -6   2  -8 8303.25 174.051   3
  -6   2  -8 8650.12 174.200   1
  -6  -2  -9 519.703 71.6720   3
  -6   2  -9 502.902 71.9407   1
  -6   2  -9 444.746 91.7268   3
  -6   2 -10 3217.35 131.413   3
  -6  -2 -10 3218.70 113.168   3
  -6   2 -10 2992.71 113.032   1
  -6  -2 -11 226.428 67.4578   3
  -6   2 -11 312.044 99.9199   3
  -6   2 -12 3234.89 141.504   3
  -6  -2 -12 3068.53 123.351   3
  -6   2 -13 1188.59 106.543   3
  -6  -2 -13 1277.73 98.7190   3
  -6   2 -14 1063.00 101.037   3
  -6   2 -15 97.4860 84.4748   3
  -6   2 -16 554.636 100.972   3
  -6   2 -17 495.630 103.254   3
  -6   2 -18 264.231 100.363   3
  -6   2 -19 148.424 83.6325   3
   6   3 -23-98.0282 93.1847   3
   6   3 -22 390.671 100.666   3
   6   3 -21 735.386 119.520   3
   6   3 -20 301.448 120.877   3
   6   3 -19 163.739 118.268   3
   6   3 -18 295.760 98.3239   2
   6   3 -18 203.543 106.429   3
   6   3 -17 232.831 98.1820   2
   6   3 -17 220.137 104.801   3
   6   3 -16 203.043 90.8767   2
   6   3 -16 48.3702 102.774   3
   6   3 -15 2379.10 125.352   2
   6   3 -15 2626.03 140.861   3
   6   3 -14 1978.21 113.766   2
   6   3 -14 1908.95 127.499   3
   6   3 -13 36.1886 79.0523   3
   6   3 -13 77.5479 72.6295   2
  -6   3  13 44.9515 61.2308   1
   6   3 -12 76.4941 81.4223   2
   6  -3 -12 53.5826 60.2308   2
   6  -3 -12 134.178 57.2823   0
  -6   3  12 62.1186 65.0174   1
   6   3 -12 14.8596 84.4239   3
   6   3 -11-0.62460 82.4478   2
   6  -3 -11 60.3148 58.6412   0
   6  -3 -11-0.16198 59.6170   2
  -6   3  11 97.6506 73.5498   1
   6   3 -11-8.90250 85.6410   3
   6   3 -10 2194.06 112.237   2
  -6   3  10 2289.53 110.589   1
   6  -3 -10 2361.82 93.1486   0
   6   3  -9 260.249 74.0823   2
   6  -3  -9 303.179 60.1103   0
  -6   3   9 416.630 79.8493   1
   6   3  -8 1030.78 87.1137   2
  -6   3   8 1072.07 86.0702   1
   6   3  -7 3373.75 115.896   2
  -6   3   7 3134.57 120.718   1
   6   3  -6 296.863 64.6170   2
  -6   3   6 306.295 74.2660   1
   6   3  -5 5695.82 128.255   2
  -6   3   5 5481.19 144.145   1
   6   3  -4 198.295 58.3851   2
  -6   3   4 293.875 70.2235   1
   6   3  -3 6854.32 132.564   2
  -6   3   3 6792.27 157.064   1
   6   3  -2 22330.8 222.631   2
  -6   3   2 21555.7 265.094   1
  -6   3   1 27131.1 297.472   1
  -6   3   0 13100.9 211.480   1
  -6   3  -1 563.441 76.1037   1
  -6   3  -2 4063.17 131.019   1
  -6   3  -2 4007.90 105.449   3
  -6   3  -3 1540.21 93.8037   1
  -6   3  -3 1540.10 81.1645   3
  -6   3  -4 45.6089 65.4278   1
  -6   3  -4 58.6017 53.0115   3
  -6   3  -5 464.593 69.1048   3
  -6   3  -5 497.682 78.2973   1
  -6   3  -6 40.6188 71.9221   1
  -6   3  -6-9.71888 68.1953   3
  -6   3  -7 301.763 73.7372   1
  -6   3  -7 304.363 74.4011   3
  -6   3  -8 174.214 73.9651   1
  -6   3  -8 161.097 77.6432   3
  -6   3  -9 10706.1 204.861   1
  -6   3  -9 10668.8 215.455   3
  -6   3 -10 8207.32 197.806   3
  -6   3 -11 21083.3 300.497   3
  -6   3 -12 416.714 100.750   3
  -6   3 -13 2398.79 137.252   3
  -6   3 -14 95.2652 93.5678   3
  -6   3 -15-16.8195 98.5227   3
  -6   3 -16 79.8149 102.118   3
  -6   3 -17 1177.15 117.921   3
  -6   3 -18-167.016 98.0476   3
   6   4 -21 178.992 89.5995   3
   6   4 -20 3.91593 115.119   3
   6   4 -18 3178.02 171.039   3
   6   4 -17 409.742 114.254   3
   6   4 -16 376.138 112.510   2
   6   4 -16 103.547 109.368   3
   6   4 -15 137.765 97.6225   3
   6   4 -15 142.507 93.4136   2
   6   4 -14 227.421 82.0837   2
   6  -4 -14 307.785 66.3279   0
   6   4 -14 244.803 100.360   3
   6  -4 -13 219.931 61.9958   0
   6   4 -13 179.383 79.1845   2
   6   4 -13 197.526 79.5523   3
   6  -4 -12 80.2059 67.8093   0
   6   4 -12 206.927 82.9573   2
   6   4 -12 112.640 81.5257   3
   6  -4 -11 105.737 67.2996   0
   6   4 -11 83.5091 76.6511   3
   6   4 -11 138.729 77.1816   2
   6  -4 -10 65.6635 71.5879   0
   6   4 -10-14.4751 76.1193   2
   6  -4  -9 34.9703 66.2939   0
   6   4  -9 154.232 80.9809   2
   6   4  -8 2888.86 117.097   2
   6  -4  -8 2567.81 106.590   0
   6   4  -7 4348.24 125.892   2
   6  -4  -7 4318.84 127.552   0
   6   4  -6 1795.09 91.3078   2
   6  -4  -6 1256.89 88.5265   0
   6   4  -5 1143.94 75.4571   2
   6  -4  -5 973.004 81.6063   0
   6  -4  -4 219.355 69.2512   0
   6  -4  -3 48.8890 66.1474   0
  -6   4   2 156.826 82.6763   1
  -6   4   1 12600.9 226.333   1
  -6   4   0 11107.7 163.207   3
  -6   4   0 11321.7 217.821   1
  -6   4  -1 14492.8 191.070   3
  -6   4  -1 14768.8 243.024   1
  -6   4  -2 7498.12 180.361   1
  -6   4  -2 7341.40 147.874   3
  -6   4  -3 5593.86 163.186   1
  -6   4  -3 5435.96 133.472   3
  -6   4  -4 105.655 80.0900   1
  -6   4  -4 93.8817 59.8225   3
  -6   4  -5 4191.09 150.393   1
  -6   4  -5 4145.70 126.662   3
  -6   4  -6 3012.81 132.326   1
  -6   4  -6 3321.75 125.536   3
  -6   4  -7 2192.66 117.407   1
  -6   4  -7 2302.83 114.651   3
  -6   4  -8 1319.69 116.127   1
  -6   4  -8 1454.26 101.065   3
  -6   4  -9 3662.04 138.205   3
  -6   4  -9 3834.53 145.458   1
  -6   4 -10 736.589 93.7682   3
  -6   4 -11 3671.18 154.494   3
  -6   4 -12 9669.82 229.325   3
  -6   4 -13 455.373 87.1751   3
  -6   4 -14 368.249 103.699   3
  -6   4 -15 1546.68 134.291   3
  -6   4 -16 1.84220 86.2934   3
   6   5 -19-305.748 113.361   3
   6   5 -18 174.706 85.9384   3
   6   5 -17 294.523 110.104   3
   6   5 -16 321.191 110.572   3
   6   5 -15 2171.41 150.324   3
   6  -5 -14 281.054 84.5957   0
   6   5 -14 83.2826 96.4047   3
   6  -5 -13 1165.38 90.5887   0
   6   5 -13 1151.63 108.210   3
   6   5 -12 591.597 99.1958   2
   6   5 -12 503.373 97.4945   3
   6  -5 -12 578.239 83.3954   0
   6  -5 -11 29.6648 70.7089   0
   6  -5 -10 73.3830 68.6505   0
   6  -5  -9 363.941 72.1874   0
  -6  -5   8 41.0874 67.2112   0
   6  -5  -8 204.372 79.7696   0
   6  -5  -7 724.777 87.3553   0
   6  -5  -6 199.438 79.9345   0
   6  -5  -5 1003.08 89.6796   0
   6  -5  -4 105.540 72.8677   0
   6  -5  -3 7.44016 73.7486   0
   6  -5  -2 321.609 79.0164   0
   6  -5  -1 12349.7 202.316   0
   6  -5   0 810.503 81.8804   0
  -6   5  -1 35.7510 78.7801   1
  -6   5  -2 6.22768 74.6585   1
  -6   5  -3 2181.61 124.702   1
  -6   5  -4 403.306 88.5331   1
  -6   5  -5 60.0546 81.1681   1
  -6   5  -6 770.203 98.8547   1
  -6   5  -7 119.032 72.8770   3
  -6   5  -7 61.4823 90.4491   1
  -6   5  -8-17.9808 68.4731   3
  -6   5  -8 78.2232 95.0596   1
  -6   5  -9 14409.2 258.849   3
  -6   5 -10 1391.51 120.593   3
  -6   5 -11 1187.82 111.409   3
  -6   5 -12 158.870 103.248   3
  -6   5 -13 3965.19 166.566   3
  -6  -5 -14 530.949 93.3971   0
  -6   5 -14 410.150 106.692   3
  -6   5 -15 25.7169 98.9636   3
   6   6 -18-101.705 129.116   3
   6   6 -17-344.392 104.101   3
   6   6 -16-270.468 85.5716   3
   6  -6 -15 89.5212 95.6415   0
   6  -6 -14 1719.56 113.970   0
   6  -6 -13 774.839 103.418   0
   6  -6 -12 2018.66 130.203   0
   6  -6 -11 319.019 101.379   0
   6  -6 -10 103.893 93.2621   0
   6  -6  -9 1194.00 107.106   0
   6  -6  -8 258.764 87.2640   0
   6  -6  -7 2712.49 137.317   0
  -6  -6   7 2489.90 130.431   0
  -6  -6   6 1618.49 111.575   0
   6  -6  -6 1707.35 111.260   0
  -6  -6   5 560.566 90.8432   0
   6  -6  -5 572.448 100.457   0
   6  -6  -4 1294.68 109.668   0
  -6  -6   4 1311.51 110.200   0
   6  -6  -3 340.202 89.4961   0
  -6  -6   3 285.985 99.7722   0
   6  -6  -2 89.9367 73.9538   0
  -6  -6   2 118.384 96.4733   0
  -6  -6   1 38.1015 90.5211   0
   6  -6  -1 83.3216 77.1554   0
   6  -6   0 149.157 86.3927   0
  -6  -6   0 135.999 95.4138   0
   6  -6   1 2421.21 127.590   0
  -6  -6  -1 2343.19 142.093   0
  -6   6  -2 435.125 112.019   1
  -6  -6  -2 288.968 111.275   0
   6  -6   2 423.540 81.5826   0
  -6   6  -3 2518.10 143.337   1
  -6  -6  -3 2441.25 146.720   0
  -6  -6  -4 125.250 107.317   0
  -6   6  -4 191.261 103.563   1
  -6  -6  -5 145.008 111.679   0
  -6   6  -5-9.41443 104.045   1
  -6  -6  -6 27.6305 102.043   0
  -6   6  -6 82.4690 106.370   1
  -6  -6  -7 38.7362 85.3780   0
  -6   6  -7 97.4345 99.0103   1
  -6  -6  -8 112.213 112.118   0
  -6  -6  -9 132.230 81.1703   0
  -6  -6 -10 716.899 126.893   0
  -6  -6 -11 700.026 123.889   0
  -6  -6 -12 739.190 109.813   0
   6  -7 -13 481.214 109.200   0
   6  -7 -12 724.421 119.851   0
   6  -7 -11 655.084 124.064   0
   6  -7 -10 47.3390 104.666   0
   6  -7  -9 1065.24 120.752   0
   6  -7  -8 42.7992 81.4706   0
   6  -7  -7 146.309 109.372   0
   6  -7  -6 271.557 103.041   0
  -6  -7   6 262.967 85.1563   0
   6  -7  -5 523.908 111.425   0
  -6  -7   5 508.760 96.2532   0
   6  -7  -4 1655.38 114.008   0
  -6  -7   4 1476.04 113.843   0
   6  -7  -3 791.406 107.676   0
  -6  -7   3 774.295 112.356   0
   6  -7  -2 109.032 99.5669   0
  -6  -7   2 213.264 109.389   0
   6  -7  -1 1133.41 119.641   0
  -6  -7   1 1113.51 110.059   0
   6  -7   0 585.611 109.089   0
  -6  -7   0 621.516 121.151   0
   6  -7   1 918.521 109.107   0
  -6  -7  -1 927.117 120.965   0
   6  -7   2 550.840 81.9361   0
  -6  -7  -2 415.495 93.5274   0
  -6   7  -3 179.073 97.4042   1
  -6  -7  -3 141.680 93.4470   0
  -6  -7  -4-30.8520 94.8477   0
  -6   7  -4 114.736 112.063   1
  -6  -7  -5 169.276 97.7834   0
  -6   7  -5 78.6029 93.8514   1
  -6  -7  -6 21.5976 95.4324   0
  -6   7  -6 67.8285 96.8358   1
   7   0 -26-52.5835 121.552   3
   7   0 -25-106.815 108.837   3
   7   0 -24 159.060 115.840   2
   7   0 -24-10.5338 105.508   3
   7   0 -23-180.664 110.411   2
   7   0 -23-75.7135 103.560   3
   7   0 -22 3982.72 163.671   2
   7   0 -22 4079.01 186.576   3
   7   0 -21-89.3698 107.812   2
   7   0 -21 34.8202 95.9918   3
   7   0 -20 3344.75 146.999   2
   7   0 -20 3633.94 168.842   3
   7   0 -19-37.7142 91.8119   2
   7   0 -19-62.4728 89.0457   3
   7   0 -18 98.1433 84.9380   2
   7   0 -18-16.0217 85.7661   3
   7   0 -17 52.2009 76.4728   2
   7   0 -16 55.4918 74.1147   2
   7   0 -15 0.90078 78.3946   2
   7   0 -14 343.362 87.1041   2
   7   0 -13 16.2311 86.9348   2
   7   0 -12 346.662 86.4448   2
  -7   0  11 34.3821 48.9289   1
   7   0 -11 33.8006 78.0862   2
  -7   0  10 11.4260 49.7866   1
   7   0 -10 33.9112 75.7160   2
  -7   0   9 8.41078 46.7657   1
   7   0  -9 42.9151 69.8173   2
  -7   0   8 6152.01 130.349   1
  -7   0   7-18.0235 48.5684   1
  -7   0   6 4822.28 120.247   1
  -7   0   5 25.8366 59.0895   1
  -7   0   4 53.1339 53.7867   1
  -7   0   3 17.5220 56.3404   1
  -7   0   2 7081.71 151.558   1
  -7   0   1 13.2429 61.8465   1
  -7   0   0 27035.9 282.023   1
  -7   0  -1-3.76232 59.3865   1
  -7   0  -2 19179.0 240.537   1
  -7   0  -3 44.5995 59.2080   1
  -7   0  -4 5773.98 141.739   1
  -7   0  -5 22.1481 69.8106   1
  -7   0  -6 41448.4 353.334   1
  -7   0  -7 80.4069 75.0986   1
  -7   0  -8 8019.09 168.911   3
  -7   0  -8 7215.36 163.790   1
  -7   0  -9 7.95548 81.4309   3
  -7   0  -9-22.9955 77.6012   1
  -7   0 -10 7848.17 179.466   3
  -7   0 -10 7815.74 174.708   1
  -7   0 -11 111.242 84.6765   3
  -7   0 -12 4795.70 156.233   3
  -7   0 -13-46.9604 88.9659   3
  -7   0 -14 65.0167 76.8966   3
  -7   0 -15-2.80163 92.4374   3
  -7   0 -16 1288.96 110.813   3
  -7   0 -17 87.1374 90.7765   3
  -7   0 -18 455.267 96.8517   3
  -7   0 -19-42.9977 85.0957   3
   7   1 -25 3009.11 182.940   3
   7  -1 -24 43.4391 92.6387   2
   7   1 -24 369.434 112.188   3
   7   1 -23 464.202 116.880   2
   7  -1 -23 308.089 104.589   2
   7   1 -23 573.320 136.408   3
   7   1 -22-16.7665 89.6043   2
   7  -1 -22 188.351 92.8026   2
   7   1 -22 96.6267 120.127   3
   7   1 -21 644.484 126.176   2
   7  -1 -21 764.177 105.780   2
   7   1 -21 749.123 119.859   3
   7   1 -20 248.941 114.957   2
   7  -1 -20 275.626 103.240   2
   7   1 -20 271.982 120.015   3
   7   1 -19 1841.03 125.481   2
   7  -1 -19 1733.03 119.816   2
   7   1 -19 1550.08 125.876   3
   7   1 -18 37.0653 94.0738   2
   7  -1 -18 4.20183 78.3512   2
   7   1 -18-24.6255 94.3671   3
   7   1 -17 551.850 91.8923   2
   7  -1 -17 688.417 91.4716   2
   7   1 -17 768.170 106.016   3
   7   1 -16 172.467 92.4627   2
   7   1 -16 88.7053 88.6691   3
   7  -1 -16 164.480 80.5905   2
   7   1 -15 1232.68 115.593   2
   7  -1 -15 1367.41 101.881   2
   7   1 -14-30.8967 89.0277   2
   7  -1 -14-1.24284 76.6511   2
   7   1 -13 4053.05 145.943   2
   7  -1 -13 4078.04 133.725   2
  -7   1  12 185.973 58.0870   1
   7   1 -12 235.150 88.3336   2
   7  -1 -12 175.783 78.9140   2
   7   1 -11 3143.18 127.593   2
   7  -1 -11 3116.13 121.836   2
  -7   1  11 3147.23 104.844   1
   7   1 -10 2282.19 110.126   2
   7  -1 -10 2026.77 99.0948   2
  -7   1  10 2334.10 94.5841   1
  -7  -1  10 2137.06 80.4979   1
   7   1  -9 1258.88 92.6065   2
  -7   1   9 1380.64 81.0739   1
  -7  -1   9 1284.56 69.1034   1
   7   1  -8 1725.28 96.8341   2
  -7   1   8 1826.68 86.8114   1
  -7  -1   8 1864.96 78.4515   1
  -7   1   7 9255.04 163.059   1
  -7  -1   7 9267.08 152.960   1
  -7   1   6 150.692 59.1839   1
  -7  -1   6 127.146 55.6131   1
  -7   1   5 1123.67 74.5789   1
  -7  -1   5 1339.93 77.8249   1
  -7   1   4 85.6007 55.5821   1
  -7  -1   4 60.9652 54.2672   1
  -7   1   3 1123.17 77.1174   1
  -7  -1   3 1042.95 72.8414   1
  -7   1   2 9387.18 172.407   1
  -7  -1   2 9739.27 169.166   1
  -7   1   1 3681.09 119.522   1
  -7  -1   1 3766.58 113.873   1
  -7   1   0 13675.9 207.928   1
  -7  -1   0 14050.6 202.244   1
  -7   1  -1 3828.96 120.995   1
  -7  -1  -1 3649.19 115.557   1
  -7   1  -2 9458.93 175.622   1
  -7  -1  -2 9535.07 174.800   1
  -7   1  -3 106.609 64.6607   1
  -7  -1  -3 107.525 62.3053   1
  -7   1  -4 68.2827 63.6174   1
  -7  -1  -4-20.3992 62.2333   1
  -7   1  -5 1610.59 98.5509   1
  -7   1  -6 55.6299 80.5494   1
  -7   1  -7 19096.8 243.259   3
  -7   1  -7 18652.3 255.441   1
  -7   1  -8 862.297 104.117   3
  -7   1  -8 779.898 95.0378   1
  -7  -1  -9 72200.9 458.950   3
  -7   1  -9 71637.2 488.888   3
  -7   1  -9 70676.7 478.242   1
  -7   1 -10 2237.63 123.621   3
  -7  -1 -10 2248.82 116.934   3
  -7   1 -10 2121.58 113.542   1
  -7   1 -11 5084.95 160.466   3
  -7  -1 -11 4788.90 145.551   3
  -7   1 -12 40.6937 89.4246   3
  -7  -1 -12 72.8675 67.1967   3
  -7   1 -13 54.2330 87.2304   3
  -7  -1 -13 6.57577 66.6238   3
  -7   1 -14 344.791 95.3795   3
  -7  -1 -14 215.300 79.9761   3
  -7   1 -15-2.35812 97.9783   3
  -7  -1 -15 100.773 94.5174   3
  -7   1 -16 414.347 93.9670   3
  -7  -1 -16 260.201 92.1419   3
  -7   1 -17 790.348 104.616   3
  -7  -1 -17 680.327 101.208   3
  -7   1 -18-40.2167 94.1972   3
  -7  -1 -18 351.559 97.9134   3
  -7  -1 -19-223.020 94.1558   3
   7   2 -23 299.344 128.689   3
   7   2 -22 2113.70 162.846   2
   7   2 -22 2428.60 186.406   3
   7   2 -21-88.4229 123.164   2
   7   2 -21 191.177 116.577   3
   7   2 -20 1982.82 151.580   2
   7   2 -20 1956.54 155.194   3
   7   2 -19 617.919 121.767   2
   7  -2 -19 517.479 91.1745   2
   7   2 -19 447.657 118.137   3
   7   2 -18 299.448 98.3261   2
   7  -2 -18 350.152 84.5246   2
   7   2 -18 346.845 116.627   3
   7   2 -17 15.4387 87.7634   2
   7  -2 -17 6.01193 78.6037   2
   7   2 -17 34.6593 96.5066   3
   7   2 -16 100.570 95.9283   2
   7  -2 -16 106.579 67.9437   2
   7   2 -16-41.8846 94.3879   3
   7   2 -15 601.063 90.1310   2
   7  -2 -15 637.274 83.8218   2
   7   2 -15 692.707 104.911   3
   7   2 -14 2786.93 133.038   2
   7  -2 -14 2658.45 113.527   2
   7   2 -14 2617.21 131.229   3
   7   2 -13 9.23146 78.4976   2
   7  -2 -13 40.4141 68.8937   2
   7   2 -12 6106.86 165.516   2
   7  -2 -12 6480.43 154.738   2
  -7   2  12 6408.91 150.265   1
   7   2 -11 421.063 87.2779   2
   7  -2 -11 311.195 77.1674   2
  -7   2  11 386.790 72.6838   1
   7   2 -10 942.354 91.8219   2
  -7   2  10 956.836 82.7506   1
   7   2  -9 1749.11 100.568   2
  -7   2   9 1964.14 100.968   1
   7   2  -8 3872.48 129.375   2
  -7   2   8 4405.60 133.216   1
   7   2  -7 7638.95 162.096   2
  -7   2   7 7904.38 165.690   1
   7   2  -6 6724.88 150.636   2
  -7   2   6 6578.08 153.981   1
  -7   2   5 1058.15 86.0798   1
  -7   2   4-6.88475 69.7169   1
  -7   2   3 905.307 84.9929   1
  -7   2   2 78.7630 64.4444   1
  -7   2   1 11358.3 197.214   1
  -7   2   0 233.032 69.3683   1
  -7   2  -1 4058.61 128.332   1
  -7   2  -2 2.40316 58.3303   1
  -7   2  -3 158.093 62.6726   1
  -7   2  -4 13396.7 217.806   1
  -7   2  -5 1260.55 87.1293   3
  -7   2  -5 1303.81 92.6280   1
  -7   2  -6 885.537 85.2770   3
  -7   2  -6 858.502 84.2802   1
  -7   2  -7 5565.08 150.925   3
  -7   2  -7 5707.84 155.393   1
  -7   2  -8 14251.8 231.642   3
  -7   2  -8 13827.4 229.106   1
  -7  -2  -9 413.735 70.5552   3
  -7   2  -9 343.617 82.7912   1
  -7   2  -9 562.091 101.965   3
  -7   2 -10 3488.54 138.965   3
  -7  -2 -10 3700.77 128.065   3
  -7   2 -10 3362.63 132.606   1
  -7  -2 -11 198.695 66.6903   3
  -7   2 -11 58.2797 87.7051   3
  -7   2 -12 222.762 96.3143   3
  -7  -2 -12 180.467 76.5270   3
  -7   2 -13 525.285 97.1065   3
  -7  -2 -13 484.721 83.7514   3
  -7   2 -14 990.189 97.4184   3
  -7   2 -15 244.610 92.4394   3
  -7   2 -16 699.633 113.064   3
  -7   2 -17 50.5319 100.629   3
   7   3 -22 1094.93 140.720   3
   7   3 -21-4.79379 105.559   3
   7   3 -20-55.0497 102.050   2
   7   3 -20 115.287 107.286   3
   7   3 -19 506.556 123.187   2
   7   3 -19 572.757 135.118   3
   7   3 -18 275.889 115.873   2
   7   3 -18 150.401 111.791   3
   7   3 -17 2784.53 152.746   2
   7   3 -17 2519.29 148.749   3
   7   3 -16 278.264 104.481   2
   7   3 -16 123.587 89.0340   3
   7   3 -15 4435.30 159.667   2
   7   3 -15 4175.59 170.305   3
   7   3 -14 181.459 93.3476   3
   7   3 -14 107.427 81.6244   2
   7  -3 -13 393.972 73.6899   2
   7   3 -13 446.076 93.2000   2
  -7   3  13 350.684 67.5564   1
   7   3 -12 734.392 95.3661   2
   7  -3 -12 730.396 76.6501   2
  -7   3  12 716.565 80.8426   1
   7   3 -11 11501.8 213.888   2
  -7   3  11 11488.5 211.943   1
   7   3 -10 128.301 79.3307   2
  -7   3  10 53.6747 74.6329   1
   7   3  -9 15669.1 237.177   2
  -7   3   9 14556.9 235.725   1
   7   3  -8 4398.34 137.854   2
  -7   3   8 4457.33 145.196   1
   7   3  -7 9153.37 177.386   2
  -7   3   7 9119.85 191.280   1
   7   3  -6 2004.36 100.231   2
  -7   3   6 1882.61 111.999   1
   7   3  -5 960.308 81.2640   2
  -7   3   5 879.558 89.0188   1
   7   3  -4 8122.48 157.174   2
  -7   3   4 8024.92 181.743   1
   7   3  -3 102.215 60.6516   2
  -7   3   3 144.528 76.8128   1
  -7   3   2 2977.01 126.211   1
  -7   3   1 1293.39 101.988   1
  -7   3   0 2949.89 126.374   1
  -7   3  -1-14.3131 76.6204   1
  -7   3  -2 455.589 81.7117   1
  -7   3  -2 453.541 64.5322   3
  -7   3  -3 17.7357 72.0861   1
  -7   3  -3-25.4462 52.4078   3
  -7   3  -4 2756.34 123.880   1
  -7   3  -4 2904.39 108.390   3
  -7   3  -5 1754.14 107.077   1
  -7   3  -5 1736.21 100.941   3
  -7   3  -6 1774.40 105.693   3
  -7   3  -6 1918.93 121.414   1
  -7   3  -7 43667.6 392.471   3
  -7   3  -7 44428.6 415.438   1
  -7   3  -8 51.2992 81.8445   1
  -7   3  -8 141.062 88.7001   3
  -7   3  -9 7754.43 191.650   3
  -7   3  -9 8552.64 200.796   1
  -7   3 -10 290.625 98.8982   3
  -7   3 -11 2217.88 136.195   3
  -7   3 -12-34.4890 94.3268   3
  -7   3 -13 3795.36 163.006   3
  -7   3 -14 187.083 98.0809   3
  -7   3 -15 899.862 124.760   3
  -7   3 -16 407.302 109.116   3
   7   4 -21 178.096 114.761   3
   7   4 -20-118.177 99.8479   3
   7   4 -19 198.011 125.889   3
   7   4 -18 790.163 119.735   2
   7   4 -18 396.284 107.840   3
   7   4 -17-57.0545 108.138   2
   7   4 -17-35.6305 106.575   3
   7   4 -16 558.326 119.993   2
   7   4 -16 508.798 114.618   3
   7   4 -15 325.802 103.475   2
   7   4 -15 256.863 97.8316   3
   7   4 -14 212.889 87.7321   2
  -7   4  14 266.421 84.7837   1
   7   4 -13 359.045 83.4533   2
  -7   4  13 368.445 87.4698   1
   7   4 -12 60.1438 70.5560   2
  -7   4  12 83.8893 83.1869   1
   7   4 -11 828.325 89.5626   2
  -7   4  11 663.496 93.8978   1
   7   4 -10 145.947 71.0189   2
  -7   4  10 130.366 82.5542   1
   7   4  -9 5502.17 151.426   2
  -7   4   9 5311.23 171.611   1
   7   4  -8 2205.23 111.797   2
  -7   4   8 2020.91 119.091   1
   7   4  -7 3088.01 116.144   2
  -7   4   7 3060.85 141.762   1
   7   4  -6 6850.28 156.152   2
  -7   4   6 6627.87 182.381   1
  -7   4   5 272.350 88.9469   1
  -7   4   4 1425.64 114.780   1
  -7   4   3 14141.1 254.354   1
  -7   4   2 4107.62 152.478   1
  -7   4   1 6680.18 181.556   1
  -7   4   0 452.042 66.0220   3
  -7   4   0 550.474 93.7031   1
  -7   4  -1 4579.72 158.386   1
  -7   4  -1 4864.26 125.284   3
  -7   4  -2 333.749 70.2738   3
  -7   4  -2 331.831 92.9696   1
  -7   4  -3 338.584 66.0509   3
  -7   4  -3 283.816 79.3784   1
  -7   4  -4 1413.94 110.824   1
  -7   4  -4 1464.97 92.5163   3
  -7   4  -5 506.347 93.4314   1
  -7   4  -5 558.470 82.6844   3
  -7   4  -6 835.344 100.935   1
  -7   4  -6 639.284 84.8439   3
  -7   4  -7 276.136 86.0282   1
  -7   4  -7 277.771 83.3571   3
  -7   4  -8 34.7997 82.9083   1
  -7   4  -8 49.3963 82.7806   3
  -7   4  -9 17.0477 87.5354   3
  -7   4 -10 505.812 103.162   3
  -7   4 -11 3108.60 152.503   3
  -7   4 -12 1212.51 111.291   3
  -7   4 -13 54.6651 83.4476   3
  -7   4 -14 806.081 122.522   3
  -7   4 -15 1103.51 137.282   3
   7   5 -19-336.511 94.5135   3
   7   5 -17 96.4651 109.344   3
   7   5 -16-25.8779 98.1172   3
   7   5 -15 212.872 99.7330   2
   7   5 -14 11.4846 104.516   2
   7  -5 -14 26.0090 80.9444   0
   7   5 -13-11.0996 79.1470   2
   7  -5 -13 150.073 87.7531   0
   7  -5 -12-18.2477 75.7166   0
   7  -5 -11 531.514 86.5023   0
   7  -5 -10 220.560 80.6623   0
   7  -5  -9 546.068 85.3228   0
   7  -5  -8 76.7099 72.0625   0
   7  -5  -7 77.1915 78.2393   0
   7  -5  -6 516.187 82.9827   0
  -7   5   5 114.841 97.1285   1
   7  -5  -5 40.9994 83.5329   0
  -7   5   4 2547.18 135.592   1
  -7   5   3 1177.10 105.140   1
  -7   5   2 589.416 97.7085   1
  -7   5   1 1273.67 114.279   1
  -7   5   0 79.0837 89.0086   1
  -7   5  -1 796.982 105.993   1
  -7   5  -2 831.074 106.169   1
  -7   5  -3 894.891 110.867   1
  -7   5  -4 2780.12 147.398   1
  -7   5  -5 170.911 95.2459   1
  -7   5  -6 13.7632 90.1265   1
  -7   5  -7 2117.33 134.011   1
  -7   5  -7 2270.49 120.117   3
  -7   5  -8 299.054 105.199   1
  -7   5  -8 264.827 81.9390   3
  -7   5  -9 13065.2 259.230   3
  -7   5 -10 1593.48 119.475   3
  -7   5 -11 225.292 96.4516   3
  -7   5 -12 142.689 95.9009   3
  -7   5 -13 1042.36 119.105   3
   7  -6 -15 200.136 88.3248   0
   7  -6 -14 13.4605 77.0721   0
   7  -6 -13 20.4031 91.4894   0
   7  -6 -12 27.9607 98.8602   0
   7  -6 -11 992.352 115.759   0
   7  -6 -10-34.0680 94.8045   0
   7  -6  -9 409.058 91.5693   0
   7  -6  -8 1.24829 81.3725   0
   7  -6  -7 14.6090 96.5563   0
  -7  -6   7 36.1267 89.6020   0
   7  -6  -6 300.088 84.2196   0
  -7  -6   6 277.597 99.6411   0
  -7  -6   5-0.26097 95.6820   0
   7  -6  -5 62.3098 85.5646   0
   7  -6  -4 269.564 97.4927   0
  -7  -6   4-24.6119 82.9308   0
  -7  -6   3 1272.97 113.916   0
   7  -6  -3 1685.63 119.611   0
  -7   6   2 59.7945 87.5268   1
  -7   6   1 4101.48 171.087   1
  -7   6   0 134.331 93.2146   1
  -7   6  -1 205.483 110.017   1
  -7   6  -2 1859.33 147.528   1
  -7   6  -3 841.160 115.422   1
  -7   6  -4 919.534 129.927   1
  -7   6  -5 1736.41 144.912   1
  -7   6  -6 789.813 111.413   1
  -7   6  -7 427.549 93.5287   1
  -7  -6  -8 150.180 86.4913   0
  -7  -6  -9 288.696 119.058   0
  -7  -6 -10 27.6915 110.789   0
   7  -7 -10-9.32449 91.2965   0
   7  -7  -9-53.9008 100.747   0
   7  -7  -8 443.409 116.465   0
   7  -7  -7 251.589 83.1205   0
  -7  -7   6 591.298 116.054   0
   7  -7  -6 566.286 116.657   0
   7  -7  -5 39.1798 76.7387   0
  -7  -7   5 1.52095 101.553   0
  -7  -7   4 166.527 97.5783   0
   7  -7  -4 163.820 100.995   0
   7  -7  -3 196.920 97.9738   0
  -7  -7   3 42.6603 94.1177   0
   7  -7  -2 138.040 98.2103   0
  -7   7   2 51.0566 100.423   1
  -7  -7   2-57.1537 111.881   0
  -7   7   1 105.309 98.1753   1
  -7  -7   1 50.8260 97.6391   0
  -7  -7   0 394.238 110.994   0
  -7   7   0 332.895 100.722   1
  -7  -7  -1 18.9199 112.154   0
  -7   7  -1 52.9614 97.9133   1
  -7  -7  -2 82.8841 111.252   0
  -7   7  -2 105.070 110.754   1
  -7  -7  -3 113.912 105.572   0
  -7   7  -3 142.259 117.142   1
  -7   7  -4 139.497 105.205   1
  -7   7  -5 140.204 107.745   1
  -7   7  -6 437.478 127.094   1
   8   0 -24 287.162 104.553   2
   8   0 -23 181.090 98.4153   2
   8   0 -22-39.1007 117.308   2
   8   0 -21-94.2049 87.9254   2
   8   0 -20 891.001 129.393   2
   8   0 -19-17.5200 91.3049   2
   8   0 -18 3255.98 143.075   2
   8   0 -17-2.11262 86.3260   2
   8   0 -16 35.9956 88.0731   2
   8   0 -15-11.9165 86.8612   2
   8   0 -14 1358.17 109.794   2
   8   0 -13-2.46542 83.4235   2
   8   0 -12 13033.0 226.759   2
  -8   0  11-11.6073 59.9768   1
   8   0 -11-42.3108 79.8569   2
  -8   0  10 240.663 63.6921   1
   8   0 -10 145.833 87.4260   2
  -8   0   9-43.4992 63.6566   1
  -8   0   8 3956.98 122.376   1
  -8   0   7 18.3048 59.1283   1
  -8   0   6 87.9489 68.2900   1
  -8   0   5-5.15842 63.5464   1
  -8   0   4 1096.09 87.8882   1
  -8   0   3-63.4721 65.3338   1
  -8   0   2 1591.59 98.8442   1
  -8   0   1-17.4094 73.5134   1
  -8   0   0 14226.5 226.077   1
  -8   0  -1-9.09153 70.3394   1
  -8   0  -2 3372.58 125.550   1
  -8   0  -3 62.8760 80.2596   1
  -8   0  -4 23741.3 289.590   1
  -8   0  -5 26.6209 84.5424   1
  -8   0  -6 24632.2 299.367   1
  -8   0  -7 74.6193 74.6818   1
  -8   0  -8 2090.45 112.083   1
  -8   0  -8 2022.78 115.534   3
  -8   0  -9-41.3803 83.0091   3
  -8   0  -9 59.8059 77.7962   1
  -8   0 -10 1291.58 106.079   3
  -8   0 -10 1349.37 101.819   1
  -8   0 -11 30.5362 87.6773   3
  -8   0 -12 10913.7 226.724   3
  -8   0 -13-30.0133 74.6169   3
  -8   0 -14 69.2112 97.3983   3
  -8   0 -15-9.16293 86.1911   3
  -8   0 -16 371.779 113.937   3
  -8   0 -17-134.142 69.3499   3
  -8   0 -18 1047.19 127.811   3
   8  -1 -25-182.164 109.786   2
   8   1 -24-59.5713 93.5020   2
   8  -1 -24 230.698 100.206   2
   8   1 -24 69.0577 106.336   3
   8   1 -23 235.552 114.021   2
   8  -1 -23 338.796 109.385   2
   8   1 -23 373.050 108.134   3
   8   1 -22 310.216 123.492   2
   8  -1 -22 145.130 95.2430   2
   8   1 -22 207.009 126.083   3
   8   1 -21-82.7209 113.982   2
   8  -1 -21 143.565 113.692   2
   8   1 -21 126.657 97.0471   3
   8   1 -20 4.77652 94.8977   2
   8  -1 -20 5.79065 99.2379   2
   8   1 -19 72.8364 116.702   2
   8  -1 -19 56.9195 86.4166   2
   8   1 -18 268.602 94.8942   2
   8  -1 -18 236.454 84.0385   2
   8   1 -17 2534.05 143.585   2
   8  -1 -17 2229.76 118.907   2
   8   1 -16 34.2152 90.3589   2
   8  -1 -16 38.9640 80.2126   2
   8   1 -15 10766.9 224.888   2
   8  -1 -15 11093.0 216.767   2
   8   1 -14 1.71254 86.3992   2
   8  -1 -14 56.7644 75.4394   2
   8   1 -13 1500.41 111.809   2
   8  -1 -13 1728.88 112.512   2
  -8   1  12-38.9304 58.8416   1
   8   1 -12-31.2525 84.4731   2
   8  -1 -12-50.6135 76.8134   2
   8   1 -11 4843.85 154.456   2
   8  -1 -11 4940.77 150.645   2
  -8   1  11 4907.14 134.564   1
  -8  -1  11 4792.35 122.461   1
  -8   1  10 200.755 68.0038   1
  -8  -1  10 272.646 61.5140   1
   8   1 -10 216.688 89.5007   2
  -8   1   9 112.808 67.9929   1
  -8  -1   9 19.6007 59.3600   1
   8   1  -9 70.3011 80.7753   2
  -8   1   8 5815.63 147.414   1
  -8  -1   8 5917.95 137.790   1
  -8   1   7 187.872 64.3212   1
  -8  -1   7 201.763 65.2099   1
  -8   1   6 3161.62 118.692   1
  -8  -1   6 3434.41 115.999   1
  -8   1   5 406.828 75.9539   1
  -8  -1   5 533.853 74.0401   1
  -8   1   4 24324.5 287.190   1
  -8  -1   4 25351.1 279.132   1
  -8   1   3 295.433 74.6036   1
  -8  -1   3 369.988 71.8362   1
  -8   1   2 28240.3 311.355   1
  -8  -1   2 29547.4 307.679   1
  -8   1   1 2419.80 112.659   1
  -8  -1   1 2417.34 110.234   1
  -8   1   0 5993.23 155.238   1
  -8  -1   0 6294.18 158.062   1
  -8  -1  -1 383.746 77.8267   1
  -8   1  -1 534.441 79.0062   1
  -8   1  -2 847.593 83.1334   1
  -8  -1  -2 788.367 86.7374   1
  -8   1  -3 397.859 81.1572   1
  -8  -1  -3 488.046 79.7511   1
  -8   1  -4 1668.69 108.492   1
  -8  -1  -4 1968.56 106.863   1
  -8   1  -5 13679.8 233.271   1
  -8   1  -6 5542.36 161.959   1
  -8   1  -7 290.033 82.7123   3
  -8   1  -7 310.352 84.9631   1
  -8   1  -8 600.256 92.0584   3
  -8   1  -8 630.370 85.9106   1
  -8   1  -9 787.920 88.3910   3
  -8  -1  -9 768.349 93.5048   3
  -8   1  -9 674.236 82.6218   1
  -8   1 -10 971.350 103.118   3
  -8  -1 -10 1088.42 100.630   3
  -8   1 -10 960.008 91.1556   1
  -8  -1 -11 333.174 85.5306   3
  -8   1 -11 280.499 90.6055   3
  -8  -1 -12 193.080 81.6435   3
  -8   1 -12 40.3035 84.7364   3
  -8   1 -13-2.27093 92.4083   3
  -8  -1 -13 18.3514 85.2328   3
  -8   1 -14 375.390 111.081   3
  -8  -1 -14 391.828 97.9167   3
  -8   1 -15 154.859 84.9520   3
  -8  -1 -15 14.2889 76.7098   3
  -8   1 -16 1782.02 137.134   3
  -8  -1 -16 1791.87 136.132   3
  -8   1 -17 430.853 117.963   3
  -8  -1 -17 308.114 89.1881   3
  -8  -1 -18 247.233 100.777   3
   8   2 -23 279.544 135.462   2
   8   2 -23-135.741 101.895   3
   8   2 -22 120.224 123.141   2
   8   2 -22-31.6769 108.171   3
   8   2 -21 237.877 121.156   2
   8   2 -21 185.297 120.486   3
   8   2 -20 337.694 111.816   2
   8  -2 -20 281.608 88.3550   2
   8   2 -20 371.944 115.389   3
   8   2 -19 155.072 101.045   2
   8  -2 -19 214.018 87.9134   2
   8   2 -19 299.758 113.444   3
   8   2 -18 2761.97 158.740   2
   8  -2 -18 2644.22 133.257   2
   8   2 -17 124.000 102.964   2
   8  -2 -17 159.568 90.3074   2
   8   2 -16-39.7014 80.6501   2
   8  -2 -16-7.45491 68.0561   2
   8   2 -15 283.626 99.5778   2
   8  -2 -15 318.275 82.9463   2
   8   2 -14-19.1374 84.1002   2
   8  -2 -14 63.3076 67.8155   2
   8   2 -13 36.0374 88.8782   2
   8  -2 -13 121.050 76.0635   2
   8   2 -12 3738.33 149.456   2
   8  -2 -12 3676.14 132.747   2
  -8   2  12 3547.25 127.096   1
   8   2 -11 3285.88 138.272   2
  -8   2  11 3574.53 130.459   1
   8   2 -10 2998.16 130.562   2
  -8   2  10 3165.80 129.179   1
  -8   2   9 96.2996 77.0153   1
   8   2  -9 89.4499 82.5709   2
  -8   2   8 537.484 84.4512   1
   8   2  -8 594.350 92.7450   2
   8   2  -7 1041.59 91.5874   2
  -8   2   7 1116.02 100.746   1
  -8   2   6 498.286 81.4957   1
  -8   2   5 342.061 83.0037   1
  -8   2   4 2831.04 125.409   1
  -8   2   3 9995.91 201.047   1
  -8   2   2 6798.51 170.881   1
  -8   2   1 3614.36 132.295   1
  -8   2   0 11702.5 212.797   1
  -8   2  -1 3512.09 132.804   1
  -8   2  -2 11900.8 217.664   1
  -8   2  -3 468.295 79.7797   1
  -8   2  -4 12046.3 225.797   1
  -8   2  -5 722.922 81.9539   3
  -8   2  -5 856.868 97.5192   1
  -8   2  -6 2301.12 111.491   3
  -8   2  -6 2420.11 124.269   1
  -8   2  -7-6.73950 88.5874   3
  -8   2  -7-22.2640 84.5148   1
  -8   2  -8 3162.14 136.766   3
  -8   2  -8 2997.44 135.034   1
  -8   2  -9 1660.10 113.302   3
  -8  -2  -9 1744.90 95.8907   3
  -8   2  -9 1908.85 108.865   1
  -8  -2 -10 39.0355 72.5903   3
  -8   2 -10 1.00366 67.1014   1
  -8   2 -10 24.5798 86.6209   3
  -8  -2 -11-6.03161 68.5124   3
  -8   2 -11 134.647 88.2330   3
  -8  -2 -12-12.8152 66.1812   3
  -8   2 -12-48.1919 80.5537   3
  -8   2 -13 178.681 105.501   3
  -8  -2 -13 262.735 77.2769   3
  -8   2 -14 2221.21 146.822   3
  -8   2 -15 86.6017 103.154   3
  -8   2 -16 1698.78 140.191   3
   8   3 -22 167.369 114.932   2
   8   3 -21-35.3138 94.2199   2
   8   3 -21-318.668 116.485   3
   8   3 -20 130.709 98.8017   2
   8   3 -20 133.777 99.6965   3
   8   3 -19 1335.11 126.323   2
   8   3 -19 1265.98 153.679   3
   8   3 -18 452.665 105.695   2
   8   3 -17 414.937 113.854   2
   8   3 -16 49.2647 107.762   2
   8   3 -15 2031.17 141.478   2
   8   3 -14 468.352 102.534   2
   8  -3 -14 404.486 79.2352   2
   8   3 -13 1270.35 107.782   2
   8  -3 -13 1032.85 86.6415   2
  -8   3  13 1033.08 93.5493   1
   8  -3 -12 629.983 75.1410   2
   8   3 -12 628.847 101.592   2
  -8   3  12 636.433 88.5681   1
   8   3 -11 168.121 81.2506   2
  -8   3  11 174.750 82.8994   1
   8   3 -10 800.806 101.458   2
  -8   3  10 796.282 98.4732   1
   8   3  -9 2370.62 119.744   2
  -8   3   9 2499.34 125.677   1
   8   3  -8 5106.67 150.576   2
  -8   3   8 5066.77 160.320   1
   8   3  -7 1.66048 72.7022   2
  -8   3   7-22.7580 86.5591   1
   8   3  -6 1551.92 98.5401   2
  -8   3   6 1403.47 105.904   1
   8   3  -5 4317.32 131.943   2
  -8   3   5 4456.97 153.175   1
   8   3  -4 471.287 71.8445   2
  -8   3   4 579.151 96.4058   1
  -8   3   3-12.2219 89.3510   1
  -8   3   2 61.6359 84.9033   1
  -8   3   1 5848.26 168.771   1
  -8   3   0 1059.66 102.939   1
  -8   3  -1 591.316 95.2723   1
  -8   3  -2 1129.18 101.331   1
  -8   3  -3 975.897 91.9511   1
  -8   3  -3 1011.14 86.9121   3
  -8   3  -4 3213.10 140.427   1
  -8   3  -4 3168.51 123.252   3
  -8   3  -5 752.874 85.8615   3
  -8   3  -5 858.092 103.105   1
  -8   3  -6 1517.73 112.733   3
  -8   3  -6 1572.18 117.705   1
  -8   3  -7 8171.14 191.992   3
  -8   3  -7 7878.43 202.056   1
  -8   3  -8 2725.50 132.205   3
  -8   3  -8 2875.54 140.177   1
  -8   3  -9-1.10225 69.9419   1
  -8   3  -9-20.9846 89.2305   3
  -8   3 -10 260.286 96.1960   3
  -8   3 -11 676.752 110.348   3
  -8   3 -12-15.0701 86.0056   3
  -8   3 -13 104.816 86.8605   3
  -8   3 -14 176.196 88.5267   3
  -8   3 -15 73.0518 99.5391   3
   8   4 -20 254.488 123.304   2
   8   4 -20-17.6579 111.296   3
   8   4 -19-32.4941 117.258   2
   8   4 -18 1024.96 133.429   2
   8   4 -17 213.889 97.7492   2
   8   4 -16 337.834 106.981   2
   8   4 -15 477.173 110.193   2
   8   4 -14 116.494 98.4060   2
  -8   4  14 232.797 89.9792   1
   8   4 -13 772.992 110.064   2
  -8   4  13 690.986 95.5470   1
   8   4 -12 2495.54 136.191   2
  -8   4  12 2250.50 124.798   1
   8   4 -11 4.32259 79.6043   2
  -8   4  11 6.00202 83.2861   1
   8   4 -10 636.341 86.4881   2
  -8   4  10 462.429 92.2777   1
   8   4  -9 103.745 74.4217   2
  -8   4   9 134.413 82.0517   1
   8   4  -8-64.6343 80.4465   2
  -8   4   8-1.40434 90.9983   1
   8   4  -7 1037.13 87.9003   2
  -8   4   7 1138.30 111.391   1
  -8   4   6 4596.63 169.898   1
  -8   4   5 1539.40 119.026   1
  -8   4   4 959.182 104.845   1
  -8   4   3 43.6751 79.1940   1
  -8   4   2 3455.12 145.626   1
  -8   4   1 257.215 87.7525   1
  -8   4   0 5542.59 182.936   1
  -8   4   0 5718.91 137.465   3
  -8   4  -1 658.234 94.7215   1
  -8   4  -1 655.392 74.9234   3
  -8   4  -2-13.2230 84.7491   1
  -8   4  -2 73.7981 65.8286   3
  -8   4  -3 126.110 62.5538   3
  -8   4  -3 195.364 82.2421   1
  -8   4  -4 125.404 71.2036   3
  -8   4  -4 15.3172 93.3467   1
  -8   4  -5 70.6243 91.2728   1
  -8   4  -5 31.2446 78.7592   3
  -8   4  -6 2966.00 131.348   3
  -8   4  -6 3251.25 150.825   1
  -8   4  -7 800.463 98.9044   3
  -8   4  -7 894.586 110.530   1
  -8   4  -8 439.147 105.154   1
  -8   4  -8 265.825 91.7149   3
  -8   4  -9 1920.18 132.794   3
  -8   4 -10 14.6343 91.8594   3
  -8   4 -11-35.2729 98.1414   3
  -8   4 -12 128.357 97.1142   3
  -8   4 -13 236.245 92.8875   3
   8   5 -17 457.495 116.835   2
   8   5 -16 75.8273 89.7012   2
   8   5 -15 3655.85 172.426   2
   8   5 -14 2976.43 153.436   2
  -8   5  14 3083.61 165.014   1
  -8   5  13 1087.84 129.870   1
  -8   5  12 263.680 105.665   1
  -8   5  11 561.593 111.961   1
  -8   5  10 437.762 115.302   1
  -8   5   9 72.9850 111.583   1
  -8   5   8 3575.54 164.691   1
  -8   5   7 173.813 103.587   1
  -8   5   6 2804.08 149.116   1
  -8   5   5 3385.58 166.316   1
  -8   5   4 388.086 109.497   1
  -8   5   3 1895.93 133.227   1
  -8   5   2 28.5805 87.1464   1
  -8   5   1 268.970 101.059   1
  -8   5   0 651.009 116.208   1
  -8   5  -1 38.6195 96.1198   1
  -8   5  -2 120.596 89.5135   1
  -8   5  -3 1022.83 124.096   1
  -8   5  -4 116.790 99.8767   1
  -8   5  -5 3314.48 157.519   1
  -8   5  -6 300.137 108.465   1
  -8   5  -7 396.913 111.265   1
  -8   5  -7 273.724 80.4484   3
  -8   5  -8 165.446 102.724   1
  -8   5  -8 89.0241 89.8437   3
  -8   5  -9 1521.23 126.706   3
  -8   5 -10 1112.86 106.880   3
  -8   5 -11 362.982 103.393   3
  -8   5 -12 266.197 100.121   3
  -8   6  14 171.580 112.727   1
  -8   6  13 954.847 134.338   1
  -8   6  12 1122.86 130.026   1
  -8   6  11 743.203 123.595   1
  -8   6  10 579.882 120.971   1
  -8   6   9 12.6377 118.577   1
  -8   6   8 378.910 118.512   1
  -8  -6   7 963.880 114.935   0
  -8   6   7 973.048 135.484   1
  -8   6   6-32.8643 112.236   1
  -8   6   5 5332.43 212.937   1
  -8   6   4 601.921 113.367   1
  -8   6   3 2868.65 162.756   1
  -8   6   2 19.6194 107.758   1
  -8   6   1 14.0922 106.505   1
  -8   6   0-4.83385 98.4368   1
  -8   6  -1 197.249 101.347   1
  -8   6  -2-28.6175 113.320   1
  -8   6  -3-6.08932 99.5586   1
  -8   6  -4 236.890 104.279   1
  -8   6  -5 807.887 118.713   1
  -8   6  -6 857.752 135.167   1
  -8   6  -7 114.239 111.972   1
  -8  -7   6-21.0359 101.651   0
  -8  -7   5 1118.53 121.687   0
  -8  -7   4 1674.51 133.045   0
  -8  -7   3 161.155 120.305   0
  -8  -7   2 2193.99 137.433   0
  -8  -7   1 457.369 124.130   0
   9   0 -23-72.1133 101.163   2
   9   0 -22 901.626 138.043   2
   9   0 -21 13.9467 104.358   2
   9   0 -20 3270.06 169.278   2
   9   0 -19-37.8525 111.000   2
   9   0 -18 50.4997 82.2806   2
   9   0 -17 73.8976 87.5730   2
   9   0 -16 281.306 93.5031   2
   9   0 -15 51.5700 87.8404   2
   9   0 -14 448.505 97.2491   2
   9   0 -13-90.7002 89.7276   2
   9   0 -12 2521.21 129.800   2
  -9   0  11-25.0460 73.0431   1
   9   0 -11 57.5616 89.9052   2
  -9   0  10 9296.76 188.406   1
  -9   0   9-33.2388 85.4864   1
  -9   0   8 2763.38 127.487   1
  -9   0   7-43.5420 89.8335   1
  -9   0   6 26666.9 313.981   1
  -9   0   5-31.3963 74.6788   1
  -9   0   4 345.037 86.1273   1
  -9   0   3-5.65870 73.9690   1
  -9   0   2 7125.93 177.471   1
  -9   0   1 51.0052 84.5105   1
  -9   0   0 27872.5 328.535   1
  -9   0  -1 51.7458 85.6531   1
  -9   0  -2 18888.4 274.973   1
  -9   0  -3 16.0564 77.9249   1
  -9   0  -4 14841.6 249.871   1
  -9   0  -5 43.6525 75.3099   1
  -9   0  -6 194.334 86.5825   1
  -9   0  -7 41.3339 72.3713   1
  -9   0  -8 7553.94 179.428   3
  -9   0  -8 7695.64 190.590   1
  -9   0  -9 11.5624 73.7810   3
  -9   0  -9 218.322 89.9998   1
  -9   0 -10 1186.75 100.836   3
  -9   0 -10 1240.72 102.543   1
  -9   0 -11-6.10129 84.6082   3
  -9   0 -12 209.808 102.686   3
  -9   0 -13-97.0448 75.5820   3
  -9   0 -14-87.4415 105.249   3
  -9   0 -15-40.4430 81.9860   3
  -9   0 -16 497.035 123.183   3
   9  -1 -24-71.7413 78.7967   2
   9   1 -23 458.734 116.970   2
   9  -1 -23 265.455 111.843   2
   9   1 -22-159.904 123.144   2
   9  -1 -22 80.3701 92.0195   2
   9   1 -21 1318.24 143.468   2
   9  -1 -21 925.608 121.082   2
   9   1 -20 20.6588 95.9931   2
   9  -1 -20 71.3203 112.494   2
   9   1 -19 0.31736 116.031   2
   9  -1 -19-110.440 103.102   2
   9   1 -18 41.0997 96.0793   2
   9  -1 -18 145.183 94.4207   2
   9   1 -17 1325.78 127.867   2
   9  -1 -17 1343.06 114.644   2
   9   1 -16 44.7636 94.6117   2
   9  -1 -16-36.7745 90.1792   2
   9   1 -15 1917.18 122.094   2
   9  -1 -15 1886.63 122.204   2
   9   1 -14 137.500 91.5895   2
   9  -1 -14 223.031 88.3547   2
   9   1 -13-59.8996 91.2402   2
   9  -1 -13 62.3830 71.8416   2
   9   1 -12 1811.43 127.370   2
   9  -1 -12 1844.49 119.852   2
  -9   1  12 1867.85 101.036   1
  -9   1  11 475.273 82.5794   1
   9   1 -11 510.293 101.859   2
  -9  -1  11 443.536 71.2521   1
  -9   1  10 260.124 79.9566   1
  -9  -1  10 274.834 75.1481   1
   9   1 -10 219.800 91.6221   2
   9   1  -9 1392.78 107.326   2
  -9   1   9 1490.74 109.177   1
  -9  -1   9 1301.20 98.8798   1
  -9   1   8 11193.2 215.148   1
  -9  -1   8 10967.1 201.039   1
  -9   1   7 42408.9 395.454   1
  -9  -1   7 41545.0 373.438   1
  -9   1   6 8583.66 192.913   1
  -9  -1   6 8431.37 184.161   1
  -9   1   5 24596.3 307.643   1
  -9  -1   5 23801.5 292.503   1
  -9   1   4 5421.21 162.761   1
  -9  -1   4 5279.01 153.856   1
  -9   1   3 2379.49 119.548   1
  -9  -1   3 2570.22 119.611   1
  -9   1   2 115.505 76.4810   1
  -9  -1   2 180.170 79.0960   1
  -9   1   1 113.437 75.1297   1
  -9  -1   1 113.425 77.4236   1
  -9   1   0 1500.79 106.542   1
  -9  -1   0 1548.63 109.226   1
  -9   1  -1 9725.67 208.182   1
  -9  -1  -1 9620.35 204.107   1
  -9   1  -2 1293.39 109.253   1
  -9  -1  -2 1250.06 106.327   1
  -9   1  -3 6978.06 185.503   1
  -9  -1  -3 7180.91 182.805   1
  -9   1  -4 1129.19 103.751   1
  -9  -1  -4 1253.01 106.347   1
  -9   1  -5 284.007 90.2516   1
  -9   1  -6 532.201 86.6108   1
  -9   1  -7 214.519 81.9434   3
  -9   1  -7 286.328 85.7383   1
  -9   1  -8 381.609 90.5015   3
  -9   1  -8 321.928 84.5840   1
  -9   1  -9 250.061 80.1285   3
  -9  -1  -9 223.936 67.6996   3
  -9   1  -9 241.820 83.3514   1
  -9   1 -10 548.205 90.4439   1
  -9   1 -10 796.358 103.457   3
  -9  -1 -10 637.209 83.4318   3
  -9  -1 -11 303.515 79.4116   3
  -9   1 -11 360.341 100.330   3
  -9   1 -12 2057.27 129.878   3
  -9  -1 -12 1896.17 121.753   3
  -9   1 -13 1297.04 126.016   3
  -9  -1 -13 1404.48 123.592   3
  -9  -1 -14 1157.16 117.554   3
  -9   1 -14 990.142 129.821   3
  -9   1 -15 1977.45 138.200   3
  -9  -1 -15 1830.77 123.350   3
  -9  -1 -16 104.506 112.136   3
   9   2 -22 195.787 125.363   2
   9   2 -21 33.2593 113.876   2
   9   2 -20 2102.63 145.390   2
   9  -2 -20 2291.58 147.272   2
   9   2 -19 54.8604 99.1004   2
   9  -2 -19 0.29188 96.0191   2
   9   2 -18 29.4225 116.271   2
   9  -2 -18 207.489 97.4562   2
   9   2 -17-56.4472 111.270   2
   9  -2 -17-66.1577 86.4342   2
   9   2 -16 341.665 99.9016   2
   9  -2 -16 277.185 81.2691   2
   9   2 -15 76.2155 99.6713   2
   9  -2 -15 88.0975 88.0565   2
   9   2 -14 67.3120 87.5559   2
   9  -2 -14-46.4988 76.6240   2
   9   2 -13 618.680 104.525   2
   9  -2 -13 606.471 92.4494   2
   9  -2 -12 798.538 87.4787   2
   9   2 -12 818.682 112.826   2
  -9   2  12 754.172 91.4656   1
  -9   2  11-5.04679 78.1223   1
   9   2 -11-15.9078 90.1455   2
   9   2 -10 11048.5 221.598   2
  -9   2  10 11120.4 221.256   1
   9   2  -9 5320.99 161.955   2
  -9   2   9 5612.45 171.500   1
   9   2  -8 5124.20 157.247   2
  -9   2   8 5122.49 165.372   1
  -9   2   7 94.0655 82.0353   1
   9   2  -7 130.482 78.1524   2
  -9   2   6 2237.72 128.658   1
  -9   2   5 6753.73 181.049   1
  -9   2   4 37.5634 76.5173   1
  -9   2   3 5013.18 158.922   1
  -9   2   2 599.111 92.6009   1
  -9   2   1 1689.90 108.935   1
  -9   2   0 1154.21 105.253   1
  -9   2  -1 599.352 94.3472   1
  -9   2  -2 1550.99 107.783   1
  -9   2  -3 398.219 89.3113   1
  -9   2  -4 172.333 74.3049   1
  -9   2  -5 65.9115 87.7075   3
  -9   2  -5 85.5323 77.1546   1
  -9   2  -6-23.7971 79.0140   3
  -9   2  -6 65.2936 80.3821   1
  -9   2  -7 203.187 84.1327   3
  -9   2  -7 154.378 91.1945   1
  -9   2  -8 189.029 89.6411   3
  -9   2  -8 156.093 89.4444   1
  -9   2  -9 300.463 90.5155   3
  -9  -2  -9 354.559 84.9786   3
  -9   2  -9 388.354 97.5035   1
  -9  -2 -10 11.6719 69.4906   3
  -9   2 -10 7.33096 86.8473   1
  -9   2 -10 70.9028 94.0060   3
  -9  -2 -11 299.859 77.2423   3
  -9   2 -11 163.880 105.907   3
  -9  -2 -12 38.3949 75.4918   3
  -9   2 -12-45.8022 89.9669   3
  -9   2 -13 837.218 111.226   3
  -9   2 -14 577.801 119.869   3
   9   3 -21 163.411 93.3332   2
   9   3 -20 287.616 97.1850   2
   9   3 -19 136.517 92.9591   2
   9   3 -18 94.9422 101.092   2
   9   3 -17 2216.82 148.637   2
   9   3 -16 2.22162 109.976   2
   9   3 -15 512.547 119.524   2
   9   3 -14 304.112 103.820   2
   9  -3 -14 295.001 82.4733   2
  -9   3  13-3.86618 79.6169   1
   9   3 -13-32.5170 89.9836   2
   9  -3 -13 34.9236 84.4043   2
   9   3 -12 1001.39 114.829   2
  -9   3  12 878.965 103.544   1
   9   3 -11 1163.78 108.696   2
  -9   3  11 879.000 104.950   1
   9   3 -10 6145.39 181.525   2
  -9   3  10 6043.28 186.243   1
  -9   3   9 36.1100 90.6076   1
   9   3  -9 120.494 81.0753   2
   9   3  -8 806.874 100.985   2
  -9   3   8 750.282 102.252   1
   9   3  -7 27034.3 323.805   2
  -9   3   7 26983.9 352.623   1
   9   3  -6 3534.38 139.482   2
  -9   3   6 3391.26 148.918   1
   9   3  -5 18380.1 262.420   2
  -9   3   5 18542.0 295.023   1
  -9   3   4 1084.88 115.081   1
  -9   3   3 410.818 100.784   1
  -9   3   2 913.954 109.081   1
  -9   3   1 53.3761 87.7902   1
  -9   3   0 2774.53 134.994   1
  -9   3  -1 12.5898 85.9467   1
  -9   3  -2 959.611 108.029   1
  -9   3  -3 3539.81 148.944   1
  -9   3  -3 3436.18 125.823   3
  -9   3  -4 994.633 95.8521   3
  -9   3  -4 1067.87 106.477   1
  -9   3  -5 898.767 91.6325   3
  -9   3  -5 976.120 109.496   1
  -9   3  -6 3.91042 85.5170   3
  -9   3  -6-30.3175 88.3003   1
  -9   3  -7-16.2870 82.9560   3
  -9   3  -7-40.0772 86.6346   1
  -9   3  -8 127.080 91.8830   1
  -9   3  -8 104.231 77.6583   3
  -9   3  -9 125.812 92.5303   1
  -9   3  -9 71.7916 87.0159   3
  -9   3 -10-65.2215 97.8425   3
  -9   3 -11 854.909 114.386   3
  -9   3 -12-39.6379 106.433   3
  -9   3 -13-78.0257 114.082   3
   9   4 -19 149.826 113.387   2
   9   4 -18 388.381 110.582   2
   9   4 -17 304.836 102.506   2
   9   4 -16-108.826 95.6075   2
   9   4 -15 39.6589 100.054   2
   9   4 -14 168.845 102.332   2
  -9   4  14-27.5187 98.6846   1
   9   4 -13 23.8586 93.2554   2
  -9   4  13-21.9873 85.2357   1
   9   4 -12 126.994 87.7516   2
  -9   4  12 45.6741 89.3778   1
   9   4 -11 472.403 95.6660   2
  -9   4  11 413.808 95.8638   1
   9   4 -10 6351.87 183.378   2
  -9   4  10 6597.72 199.642   1
   9   4  -9 1613.62 120.837   2
  -9   4   9 1408.93 124.350   1
   9   4  -8 1917.95 119.554   2
  -9   4   8 1829.40 139.231   1
  -9   4   7 2.48921 84.7921   1
  -9   4   6 132.582 96.0069   1
  -9   4   5 2978.69 152.433   1
  -9   4   4 69.7688 86.0311   1
  -9   4   3 2521.48 135.504   1
  -9   4   2 239.615 86.4227   1
  -9   4   1 143.553 86.7016   1
  -9   4   0 1800.41 129.722   1
  -9   4   0 1798.03 96.4491   3
  -9   4  -1 1781.64 137.388   1
  -9   4  -1 1707.01 92.6691   3
  -9   4  -2 2272.07 132.366   1
  -9   4  -2 2495.45 117.105   3
  -9   4  -3 610.753 90.7155   3
  -9   4  -3 491.738 108.493   1
  -9   4  -4 3938.34 163.228   1
  -9   4  -4 3927.09 139.224   3
  -9   4  -5 110.229 69.7384   3
  -9   4  -5 68.8836 96.3779   1
  -9   4  -6 88.1629 97.0774   1
  -9   4  -6 79.0348 79.2394   3
  -9   4  -7-90.4264 98.4158   1
  -9   4  -7-3.85839 82.1726   3
  -9   4  -8-140.499 96.0383   1
  -9   4  -8-39.3454 86.1427   3
  -9   4  -9 160.899 90.8851   3
  -9   4 -10 368.961 98.1547   3
  -9   4 -11-86.9997 77.6263   3
  -9   4 -12 719.404 99.9293   3
   9   5 -18 184.770 110.992   2
   9   5 -17 191.886 122.935   2
   9   5 -16 404.699 97.4127   2
   9   5 -15 1502.94 144.658   2
  -9   5  14 148.139 113.932   1
  -9   5  13 6.94565 95.7382   1
  -9   5  12 698.082 108.526   1
  -9   5  11 424.395 108.958   1
  -9   5  10 1347.01 137.592   1
  -9   5   9 1702.61 152.192   1
  -9   5   8 398.167 111.881   1
  -9   5   7 10160.6 262.503   1
  -9   5   6 1632.06 152.458   1
  -9   5   5 2984.21 172.699   1
  -9   5   4 143.003 104.811   1
  -9   5   3 599.694 106.401   1
  -9   5   2 1757.17 130.900   1
  -9   5   1 25.3173 92.8913   1
  -9   5   0 59.4071 99.4751   1
  -9   5  -1 4415.76 190.290   1
  -9   5  -2 1229.33 132.115   1
  -9   5  -3 2925.64 160.613   1
  -9   5  -4 1198.81 137.675   1
  -9   5  -5 3987.32 188.010   1
  -9   5  -6 14.5218 85.9864   1
  -9   5  -7 914.735 113.307   1
  -9   5  -8 214.216 84.3120   3
  -9   5  -9 982.140 106.789   3
  -9   5 -10 236.746 94.2062   3
  -9   6  14 215.901 93.5803   1
  -9   6  13 104.523 108.567   1
  -9   6  12 52.3286 113.519   1
  -9   6  11 64.0251 108.782   1
  -9   6  10 620.185 116.474   1
  -9   6   9 3.28149 100.906   1
  -9   6   8 1081.94 149.493   1
  -9   6   7 3479.34 183.921   1
  -9   6   6 1151.31 150.924   1
  -9   6   5 78.1659 95.1828   1
  -9   6   4 764.840 140.195   1
  -9   6   3 186.402 129.030   1
  -9   6   2 35.4507 113.899   1
  -9   6   1-13.7555 115.923   1
  -9   6   0 306.598 130.643   1
  -9   6  -1 722.293 137.328   1
  -9   6  -2 145.362 96.4494   1
  -9   6  -3 67.9102 102.990   1
  -9   6  -4 1067.46 134.289   1
  -9   6  -5 48.6472 100.081   1
  -9   6  -6 74.4732 91.3943   1
  -9   6  -7-10.1831 108.652   1
  10   0 -22 172.725 108.318   2
  10   0 -21-86.3036 98.3083   2
  10   0 -20 39.4634 116.786   2
  10   0 -19-17.2542 85.1643   2
  10   0 -18 211.984 111.863   2
  10   0 -17 96.0843 102.933   2
  10   0 -16 491.253 94.9344   2
  10   0 -15 16.7607 77.8227   2
  10   0 -14 97.0165 83.9380   2
  10   0 -13-34.3422 83.1768   2
  10   0 -12 9291.68 213.735   2
 -10   0  11 79.7918 88.4995   1
  10   0 -11 170.107 98.3937   2
 -10   0  10 27555.5 330.336   1
 -10   0   9-27.0318 102.068   1
 -10   0   8 10163.3 221.869   1
 -10   0   7-12.9318 100.715   1
 -10   0   6 2565.82 129.789   1
 -10   0   5 0.50069 71.4480   1
 -10   0   4 224.150 88.1855   1
 -10   0   3 22.7644 73.8707   1
 -10   0   2 2881.82 134.211   1
 -10   0   1 5.16080 82.1622   1
 -10   0   0 3197.70 142.152   1
 -10   0  -1 1.04724 85.2813   1
 -10   0  -2 482.063 98.1830   1
 -10   0  -3-28.5436 86.3204   1
 -10   0  -4 212.182 79.1202   1
 -10   0  -5-13.3699 85.4583   1
 -10   0  -6 1024.39 106.879   1
 -10   0  -7-30.2294 78.6629   1
 -10   0  -8 959.379 93.5874   3
 -10   0  -8 1129.24 108.860   1
 -10   0  -9 65.6011 82.3998   3
 -10   0  -9 208.934 101.468   1
 -10   0 -10 6077.96 187.213   3
 -10   0 -11 30.0072 95.7018   3
 -10   0 -12 631.361 105.406   3
 -10   0 -13-104.913 105.921   3
 -10   0 -14 85.8527 91.3506   3
  10  -1 -23 251.402 118.001   2
  10   1 -22 13.5032 108.711   2
  10  -1 -22-43.1151 88.8354   2
  10   1 -21 107.742 121.527   2
  10  -1 -21 149.875 112.431   2
  10   1 -20 52.3516 114.498   2
  10  -1 -20 6.89990 100.180   2
  10   1 -19-36.8910 109.138   2
  10  -1 -19 80.8421 81.4482   2
  10   1 -18-66.9944 112.279   2
  10  -1 -18 63.9300 90.3818   2
  10   1 -17 393.506 108.681   2
  10  -1 -17 431.487 101.328   2
  10   1 -16 44.5774 95.1342   2
  10  -1 -16 113.982 92.3062   2
  10   1 -15 288.316 101.117   2
  10  -1 -15 428.717 94.8090   2
  10   1 -14 45.4634 86.2632   2
  10  -1 -14 39.9263 80.9846   2
  10   1 -13 64.9696 86.7300   2
  10  -1 -13-4.83270 78.7440   2
 -10   1  12 518.347 80.3222   1
  10   1 -12 462.151 98.3274   2
  10  -1 -12 571.907 95.1520   2
 -10   1  11 429.810 80.2039   1
 -10  -1  11 379.984 86.5235   1
  10   1 -10 1978.04 132.475   2
 -10   1  10 1962.13 118.579   1
 -10  -1  10 1657.03 110.505   1
 -10   1   9 21944.5 302.998   1
 -10  -1   9 21367.5 289.688   1
 -10   1   8 1204.45 108.630   1
 -10  -1   8 1010.18 104.982   1
 -10   1   7 24991.5 326.723   1
 -10  -1   7 25653.4 318.973   1
 -10   1   6 241.202 98.4820   1
 -10  -1   6 112.134 86.4100   1
 -10   1   5 1496.95 108.851   1
 -10  -1   5 1671.13 110.545   1
 -10   1   4-69.9981 92.7394   1
 -10  -1   4 107.758 76.7823   1
 -10   1   3-79.4217 88.6510   1
 -10  -1   3-6.27579 79.1689   1
 -10   1   2 1056.93 102.663   1
 -10  -1   2 975.595 91.8356   1
 -10   1   1 2.64921 78.8847   1
 -10  -1   1-12.1146 80.9553   1
 -10   1   0 2829.29 134.653   1
 -10  -1   0 3042.03 140.919   1
 -10   1  -1 2326.88 132.185   1
 -10  -1  -1 2433.57 126.831   1
 -10   1  -2 349.732 95.7085   1
 -10  -1  -2 323.562 82.6708   1
 -10   1  -3 37.4523 87.4171   1
 -10  -1  -3 155.922 79.2386   1
 -10   1  -4 692.940 97.2444   1
 -10   1  -5 1849.77 123.845   1
 -10   1  -6 66.0754 87.0886   1
 -10   1  -7 94.3887 83.5019   3
 -10   1  -7 42.9052 73.2831   1
 -10   1  -8 1422.62 106.584   3
 -10   1  -8 1312.29 118.557   1
 -10   1  -9 39.2612 93.6196   3
 -10  -1  -9 18.0559 75.2663   3
 -10   1  -9 40.8800 94.6147   1
 -10   1 -10 2018.95 134.015   3
 -10  -1 -10 2240.84 126.760   3
 -10   1 -10 2105.76 133.207   1
 -10   1 -11 225.542 105.147   3
 -10  -1 -11 85.2135 92.9057   3
 -10  -1 -12 791.314 110.306   3
 -10   1 -12 886.779 112.413   3
 -10   1 -13-11.2446 109.625   3
 -10  -1 -13 46.4204 72.6291   3
 -10  -1 -14-54.0250 103.068   3
  10   2 -21 174.856 117.184   2
  10  -2 -21 186.132 103.242   2
  10   2 -20 89.8686 118.989   2
  10  -2 -20-23.0136 97.4201   2
  10   2 -19 552.109 126.377   2
  10  -2 -19 603.086 110.666   2
  10   2 -18 26.3107 92.5875   2
  10  -2 -18-47.1126 93.0858   2
  10   2 -17 1.32295 115.271   2
  10  -2 -17 79.5571 92.9329   2
  10   2 -16 502.797 112.136   2
  10  -2 -16 593.268 111.575   2
  10   2 -15 161.539 93.8438   2
  10  -2 -15 207.895 93.3991   2
  10   2 -14 456.222 112.750   2
  10  -2 -14 492.790 91.4501   2
  10   2 -13 857.456 112.361   2
  10  -2 -13 741.085 102.948   2
  10   2 -12 6206.50 191.600   2
 -10   2  12 6676.33 184.439   1
 -10   2  11 454.903 99.3025   1
  10   2 -11 412.298 107.541   2
  10   2 -10 12383.5 243.425   2
 -10   2  10 13296.3 252.139   1
  10   2  -9 2280.50 130.301   2
 -10   2   9 2223.78 135.566   1
  10   2  -8 8838.15 208.103   2
 -10   2   8 8899.38 210.233   1
 -10   2   7 5051.51 173.179   1
 -10   2   6 217.890 94.7549   1
 -10   2   5 177.597 93.7010   1
 -10   2   4 5243.05 170.452   1
 -10   2   3 1601.96 120.108   1
 -10   2   2 2177.98 128.491   1
 -10   2   1 2069.16 129.104   1
 -10   2   0 1211.56 105.675   1
 -10   2  -1 109.024 80.7912   1
 -10   2  -2 6589.39 194.331   1
 -10   2  -3 603.835 98.6011   1
 -10   2  -4 118.939 92.5137   1
 -10   2  -5 44.8890 82.6711   3
 -10   2  -5 24.9437 78.8382   1
 -10   2  -6 209.603 78.5111   3
 -10   2  -6 198.417 101.099   1
 -10   2  -7 224.283 96.6636   3
 -10   2  -7 13.4482 94.7098   1
 -10   2  -8 4764.00 166.361   3
 -10   2  -8 4460.93 170.818   1
 -10   2  -9 552.352 106.658   3
 -10   2  -9 412.354 94.9734   1
 -10  -2  -9 754.957 98.4221   3
 -10  -2 -10 89.4942 85.9050   3
 -10   2 -10 178.576 104.018   3
[truncated: 33,876 more chars]
