# Supplementary material for: Syntheses, crystal structures and Hirshfeld surface analysis of 4-(4-nitro­phen­yl)piperazin-1-ium tri­fluoro­acetate and 4-(4-nitro­phen­yl)piperazin-1-ium tri­chloro­acetate
Source: Acta Crystallogr E Crystallogr Commun. 2023 Jan 1;79(Pt 1):1–7. doi: 10.1107/S2056989022011501 (PMC9815140; doi:10.1107/S2056989022011501)
Supplement: Supplementary file 2 [file e-79-00001-Isup2.hkl]

data_I                                                                          
_shelx_title ' TK-12'                                                           
_shelx_refln_list_code          4                                               
_shelx_F_calc_maximum      213.36                                               
_exptl_crystal_F_000       664.00                                               
_reflns_d_resolution_high  0.8307                                               
                                                                                
loop_                                                                           
 _space_group_symop_operation_xyz                                               
 'x, y, z'                                                                      
 '-x, y+1/2, -z+1/2'                                                            
 '-x, -y, -z'                                                                   
 'x, -y-1/2, z-1/2'                                                             
                                                                                
_cell_length_a     6.6889                                                       
_cell_length_b    18.3760                                                       
_cell_length_c    11.2600                                                       
_cell_angle_alpha  90.000                                                       
_cell_angle_beta   91.131                                                       
_cell_angle_gamma  90.000                                                       
                                                                                
_shelx_F_squared_multiplier     1.000                                           
                                                                                
loop_                                                                           
 _refln_index_h                                                                 
 _refln_index_k                                                                 
 _refln_index_l                                                                 
 _refln_F_squared_calc                                                          
 _refln_F_squared_meas                                                          
 _refln_F_squared_sigma                                                         
 _refln_observed_status                                                         
   1   0   0         50.25        101.97         1.69 o                         
   2   0   0      45524.30      47053.32      2141.57 o                         
   3   0   0         64.93         66.09         2.99 o                         
   4   0   0       2961.66       2938.52        27.49 o                         
   5   0   0         33.53         28.49         2.43 o                         
   6   0   0         93.44        108.07         5.72 o                         
   7   0   0          2.45          3.73         4.01 o                         
   8   0   0         15.77         20.36         4.47 o                         
   1   1   0         13.24         20.04         0.94 o                         
   2   1   0        296.94        329.46         5.67 o                         
   3   1   0       1687.56       1619.42        12.51 o                         
   4   1   0         60.87         82.45         1.95 o                         
   5   1   0        623.30        641.35         8.77 o                         
   6   1   0        418.68        376.10         6.46 o                         
   7   1   0         20.76         30.03         6.71 o                         
   8   1   0          0.13          2.94         2.97 o                         
   1   2   0          4.81         11.26         1.05 o                         
   2   2   0       5290.93       5433.75        39.25 o                         
   3   2   0       1369.91       1343.97        12.93 o                         
   4   2   0        203.92        197.74         3.39 o                         
   5   2   0        312.11        334.36         4.22 o                         
   6   2   0         65.27         49.68         5.58 o                         
   7   2   0         11.88         14.03         4.01 o                         
   8   2   0          1.80          4.06         3.03 o                         
   1   3   0      22205.49      19343.80      1885.94 o                         
   2   3   0        144.23        155.53         4.54 o                         
   3   3   0        380.24        356.28         7.90 o                         
   4   3   0        201.79        229.88         4.22 o                         
   5   3   0          0.49          0.14         1.99 o                         
   6   3   0         90.55         77.91         5.21 o                         
   7   3   0         33.02         21.78         3.21 o                         
   0   4   0        490.95        418.56         3.93 o                         
   1   4   0       1259.23       1227.99        31.81 o                         
   2   4   0        125.34        112.61         1.45 o                         
   3   4   0        255.75        237.04         2.49 o                         
   4   4   0        832.73        867.74         8.38 o                         
   5   4   0        437.93        426.08         5.86 o                         
   6   4   0        101.68        110.58         3.84 o                         
   7   4   0         22.07         19.96         4.68 o                         
   1   5   0         61.04         47.81         6.94 o                         
   2   5   0        342.98        327.48         2.13 o                         
   3   5   0          7.26          9.69         0.95 o                         
   4   5   0         48.95         48.11         1.76 o                         
   5   5   0          7.98         12.72         2.14 o                         
   6   5   0        176.16        170.50         5.48 o                         
   7   5   0         63.13         60.96         5.66 o                         
   0   6   0        924.15        870.51        22.67 o                         
   1   6   0        351.24        364.38         4.29 o                         
   2   6   0          4.45          3.15         1.01 o                         
   3   6   0        118.69        131.11         2.99 o                         
   4   6   0         67.44         58.38         4.69 o                         
   5   6   0        127.41        119.31         5.06 o                         
   6   6   0          0.27          3.50         4.26 o                         
   7   6   0          0.92          3.63         4.77 o                         
   1   7   0        106.24        106.38         4.86 o                         
   2   7   0        203.41        237.80        10.76 o                         
   3   7   0          0.50         -0.07         0.88 o                         
   4   7   0        270.76        286.78         6.53 o                         
   5   7   0        304.59        309.97         8.32 o                         
   6   7   0          2.73          0.08         4.19 o                         
   7   7   0          5.68          9.12         4.35 o                         
   0   8   0        514.33        491.78        11.98 o                         
   1   8   0        260.03        276.88         7.09 o                         
   2   8   0        849.33        825.11        17.98 o                         
   3   8   0        176.88        150.84         2.84 o                         
   4   8   0        252.12        263.66         6.92 o                         
   5   8   0          0.34          0.00         3.50 o                         
   6   8   0        148.03        151.08         7.02 o                         
   7   8   0         42.78         29.22         4.91 o                         
   1   9   0         93.93         87.24         1.74 o                         
   2   9   0        334.17        320.38         3.35 o                         
   3   9   0         69.90         67.74         2.05 o                         
   4   9   0         70.01         67.77         4.46 o                         
   5   9   0          2.25          3.41         3.58 o                         
   6   9   0         66.97         68.13         5.72 o                         
   7   9   0          0.92          2.14         4.16 o                         
   0  10   0        454.07        492.75        13.73 o                         
   1  10   0        123.77        147.80         2.23 o                         
   2  10   0         84.11         89.17         2.19 o                         
   3  10   0        263.25        278.41         4.26 o                         
   4  10   0        234.73        242.57         6.95 o                         
   5  10   0        123.72        122.68         6.13 o                         
   6  10   0          0.37         -1.85         4.31 o                         
   7  10   0         23.83         27.96         5.62 o                         
   1  11   0         32.88         29.67         1.44 o                         
   2  11   0          2.93          7.10         1.30 o                         
   3  11   0         82.76         79.10         2.32 o                         
   4  11   0         31.11         35.64         3.80 o                         
   5  11   0        131.08        124.53         6.25 o                         
   6  11   0          7.67         11.30         4.42 o                         
   0  12   0        810.26        832.60         9.70 o                         
   1  12   0        295.55        304.28         4.33 o                         
   2  12   0        454.07        453.11         4.40 o                         
   3  12   0        204.61        198.96         4.38 o                         
   4  12   0        208.94        222.15         7.15 o                         
   5  12   0        319.99        329.23        11.08 o                         
   6  12   0         72.56         63.13         5.55 o                         
   1  13   0        468.97        480.83        10.44 o                         
   2  13   0         11.91         10.63         1.46 o                         
   3  13   0         67.25         77.22         3.41 o                         
   4  13   0          1.48          2.81         2.55 o                         
   5  13   0         15.09         19.38         3.30 o                         
   6  13   0         13.25         21.90         3.46 o                         
   0  14   0        120.92        113.16         4.49 o                         
   1  14   0         73.20         81.42         2.94 o                         
   2  14   0          7.12          7.98         1.86 o                         
   3  14   0         30.52         33.99         2.91 o                         
   4  14   0         93.21        101.88         4.02 o                         
   5  14   0          0.06         -2.14         3.27 o                         
   6  14   0          5.97          9.63         3.07 o                         
   1  15   0        312.53        324.47        10.41 o                         
   2  15   0          4.34          5.26         1.89 o                         
   3  15   0          0.54          2.64         3.78 o                         
   4  15   0         44.71         42.50         4.48 o                         
   5  15   0          4.61          5.45         3.01 o                         
   0  16   0        147.34        133.05         5.24 o                         
   1  16   0          1.76          5.29         2.15 o                         
   2  16   0         15.13         15.12         2.20 o                         
   3  16   0        101.69        101.12         5.97 o                         
   4  16   0          1.01          1.19         3.89 o                         
   5  16   0         15.39         18.51         3.57 o                         
   1  17   0          1.62         -0.37         2.08 o                         
   2  17   0          0.79          2.53         3.91 o                         
   3  17   0          0.08          3.91         4.12 o                         
   4  17   0         14.29         10.86         4.10 o                         
   5  17   0          6.84          3.42         4.90 o                         
   0  18   0        532.70        549.21        10.57 o                         
   1  18   0          2.97          3.33         2.33 o                         
   2  18   0         50.47         53.60         5.34 o                         
   3  18   0          0.89         -1.68         4.38 o                         
   4  18   0         24.72         28.36         4.95 o                         
   1  19   0          4.19          5.36         2.38 o                         
   2  19   0         40.79         44.31         4.86 o                         
   3  19   0         33.63         32.67         5.17 o                         
   4  19   0          0.00         -0.56         4.56 o                         
   0  20   0         71.37         85.00         4.80 o                         
   1  20   0          6.60          5.37         2.34 o                         
   2  20   0         14.20         15.55         3.91 o                         
   3  20   0          0.00         -1.17         3.93 o                         
   1  21   0         12.98         15.46         3.63 o                         
   2  21   0          4.53          9.47         4.21 o                         
   0  22   0         35.60         40.15         4.36 o                         
  -8   1   1          1.67          3.71         3.27 o                         
  -7   1   1          1.67          1.36         3.52 o                         
  -6   1   1        218.10        188.49         4.92 o                         
  -5   1   1        203.09        197.61         3.26 o                         
  -4   1   1       4601.67       4619.71        18.90 o                         
  -3   1   1       1263.20       1274.04        11.45 o                         
  -2   1   1      18303.08      17853.73       101.21 o                         
  -1   1   1        217.83        199.94         2.77 o                         
   1   1   1        608.72        531.08         2.98 o                         
   2   1   1        908.18        828.95        12.14 o                         
   3   1   1        138.30        139.13         2.19 o                         
   4   1   1        303.25        306.03         4.18 o                         
   5   1   1         62.16         62.58         2.95 o                         
   6   1   1         37.77         40.17         2.95 o                         
   7   1   1         42.57         47.23         3.55 o                         
   8   1   1          6.78          2.99         3.20 o                         
  -8   2   1          3.94          7.76         3.35 o                         
  -7   2   1         73.94         70.11         3.78 o                         
  -6   2   1         36.64         31.14         3.05 o                         
  -5   2   1        498.27        451.70         5.30 o                         
  -4   2   1       3382.01       3350.28        10.79 o                         
  -3   2   1       4489.62       4497.05        20.44 o                         
  -2   2   1        644.10        543.30         7.51 o                         
  -1   2   1       1276.10       1298.86         6.46 o                         
   0   2   1        583.09        530.26         3.79 o                         
   1   2   1        138.07        104.05         2.35 o                         
   2   2   1       3925.80       3689.75        34.58 o                         
   3   2   1        120.41        116.54         2.12 o                         
   4   2   1          1.85          2.97         1.01 o                         
   5   2   1         60.73         72.07         2.37 o                         
   6   2   1         55.84         52.75         3.26 o                         
   7   2   1          0.04          5.62         5.64 o                         
  -7   3   1         36.22         40.69         5.31 o                         
  -6   3   1         91.78         96.06         3.87 o                         
  -5   3   1         76.73         74.68         2.46 o                         
  -4   3   1        365.38        467.07        59.87 o                         
  -3   3   1         63.43         73.54         1.89 o                         
  -2   3   1       2494.79       2400.85        16.49 o                         
  -1   3   1       5325.60       5188.06        12.47 o                         
   0   3   1       9879.03       9881.51       124.09 o                         
   1   3   1       7557.34       7514.83        67.42 o                         
   2   3   1        601.49        587.06        11.89 o                         
   3   3   1        625.60        624.49         7.11 o                         
   4   3   1         58.28         63.77         1.95 o                         
   5   3   1        312.69        320.68         6.85 o                         
   6   3   1        262.22        271.71         5.61 o                         
   7   3   1         43.08         46.07         3.50 o                         
  -7   4   1         61.83         66.90         6.11 o                         
  -6   4   1        663.78        685.03         8.23 o                         
  -5   4   1          6.29          8.89         1.67 o                         
  -4   4   1          0.41         -0.65         1.63 o                         
  -3   4   1        235.74        231.45         7.75 o                         
  -2   4   1        517.08        556.03         9.47 o                         
  -1   4   1        719.84        746.77         8.21 o                         
   0   4   1       2569.96       2633.59        30.92 o                         
   1   4   1        290.22        261.89         4.30 o                         
   2   4   1        684.66        678.51         5.68 o                         
   3   4   1          0.46          1.93         1.01 o                         
   4   4   1         52.89         61.25         1.85 o                         
   5   4   1        379.46        368.22         6.71 o                         
   6   4   1         49.25         55.45         3.50 o                         
   7   4   1         42.91         45.78         3.66 o                         
  -7   5   1          0.22          1.37         4.47 o                         
  -6   5   1         79.98         87.51         5.98 o                         
  -5   5   1        209.71        209.88         4.34 o                         
  -4   5   1        211.52        202.52         3.66 o                         
  -3   5   1         94.73         96.16         2.90 o                         
  -2   5   1        545.46        516.57         7.75 o                         
  -1   5   1        437.21        391.75         3.48 o                         
   0   5   1         63.17         65.24         2.13 o                         
   1   5   1        225.54        215.34         3.73 o                         
   2   5   1       4724.72       4609.92        17.51 o                         
   3   5   1        309.85        296.66         4.56 o                         
   4   5   1          0.07          0.17         1.14 o                         
   5   5   1         15.83         13.39         2.40 o                         
   6   5   1        143.59        144.34         4.48 o                         
   7   5   1         10.13         15.91         4.74 o                         
  -7   6   1          3.55          0.66         4.29 o                         
  -6   6   1         88.59         80.85         6.09 o                         
  -5   6   1         50.97         35.86         4.41 o                         
  -4   6   1         41.72         39.43         2.05 o                         
  -3   6   1        763.51        772.67         7.77 o                         
  -2   6   1       1639.72       1589.65         5.28 o                         
  -1   6   1       1565.81       1697.52        10.19 o                         
   0   6   1        245.67        225.41         2.09 o                         
   1   6   1       5690.64       5728.38        40.90 o                         
   2   6   1          2.03          1.51         0.75 o                         
   3   6   1        696.71        674.15         6.30 o                         
   4   6   1         62.35         75.59         2.02 o                         
   5   6   1        495.18        489.92        20.83 o                         
   6   6   1         11.16          7.13         3.95 o                         
   7   6   1        139.16        137.43         7.24 o                         
  -7   7   1         30.74         31.49         5.04 o                         
  -6   7   1        249.92        265.97         8.69 o                         
  -5   7   1          4.63          0.88         4.14 o                         
  -4   7   1         87.80         96.45         4.64 o                         
  -3   7   1         13.64         10.47         0.82 o                         
  -2   7   1        220.64        233.66         5.58 o                         
  -1   7   1         43.54         66.42        14.67 o                         
   0   7   1         28.94         28.92         0.84 o                         
   1   7   1        241.09        244.04         5.35 o                         
   2   7   1         45.26         30.43         1.19 o                         
   3   7   1        229.50        220.04         3.49 o                         
   4   7   1         45.53         38.66         1.67 o                         
   5   7   1         47.56         57.80         4.73 o                         
   6   7   1        103.48        132.84         6.85 o                         
   7   7   1          8.15          3.87         4.78 o                         
  -7   8   1          5.78         -0.88         4.39 o                         
  -6   8   1          1.82          0.60         3.92 o                         
  -5   8   1        234.22        228.06         7.62 o                         
  -4   8   1         18.48         20.31         3.38 o                         
  -3   8   1         22.68         22.95         2.73 o                         
  -2   8   1        527.76        517.55        11.56 o                         
  -1   8   1       1569.68       1608.11         8.06 o                         
   0   8   1         11.00         22.89         0.87 o                         
   1   8   1        442.77        449.13         6.77 o                         
   2   8   1        138.04        146.48         2.17 o                         
   3   8   1         40.93         36.46         1.96 o                         
   4   8   1         41.97         56.70         3.91 o                         
   5   8   1         14.59         16.04         3.77 o                         
   6   8   1         10.04         16.59         4.18 o                         
   7   8   1         17.34         15.15         4.99 o                         
  -7   9   1          0.04          1.27         4.85 o                         
  -6   9   1          5.16          3.11         3.77 o                         
  -5   9   1          0.37          0.56         4.01 o                         
  -4   9   1         45.41         38.81         3.80 o                         
  -3   9   1         30.63         25.76         1.97 o                         
  -2   9   1          2.42          0.24         1.32 o                         
  -1   9   1        243.57        252.22         2.88 o                         
   0   9   1       1028.68       1171.46         8.61 o                         
   1   9   1       1089.72       1085.56        10.14 o                         
   2   9   1        916.88        966.62         5.34 o                         
   3   9   1         44.32         56.24         1.90 o                         
   4   9   1         85.66         92.75         4.85 o                         
   5   9   1        238.17        249.34         7.81 o                         
   6   9   1         20.85         16.66         4.47 o                         
   7   9   1         16.27         20.66         4.36 o                         
  -7  10   1          1.93          2.73         5.06 o                         
  -6  10   1          1.76          0.67         3.80 o                         
  -5  10   1        392.37        416.64        10.21 o                         
  -4  10   1         19.52         24.89         3.92 o                         
  -3  10   1         12.83         14.78         2.72 o                         
  -2  10   1        132.91        151.80         7.03 o                         
  -1  10   1        773.70        773.00         5.06 o                         
   0  10   1        391.80        397.17         5.92 o                         
   1  10   1         33.18         29.41         1.25 o                         
   2  10   1        105.66        109.89         2.13 o                         
   3  10   1        136.97        124.61         3.35 o                         
   4  10   1         28.51         38.06         2.86 o                         
   5  10   1         52.07         46.84         3.42 o                         
   6  10   1          5.16          7.01         3.19 o                         
   7  10   1         15.72         20.74         4.95 o                         
  -6  11   1        162.36        165.11         7.74 o                         
  -5  11   1          0.04         -2.62         4.32 o                         
  -4  11   1        342.27        361.90         8.51 o                         
  -3  11   1         43.53         31.13         2.23 o                         
  -2  11   1        457.32        467.78         9.64 o                         
  -1  11   1       1466.92       1529.08         7.39 o                         
   0  11   1        180.10        197.43         7.28 o                         
   1  11   1        125.82        135.58         5.27 o                         
   2  11   1         86.03         88.60         2.08 o                         
   3  11   1         36.52         30.24         2.43 o                         
   4  11   1         28.22         27.91         2.80 o                         
   5  11   1        470.67        516.58        23.38 o                         
   6  11   1          9.36         13.61         3.33 o                         
  -6  12   1          2.96          0.55         4.76 o                         
  -5  12   1          0.04         -0.42         3.80 o                         
  -4  12   1         26.21         22.87         4.12 o                         
  -3  12   1        221.36        208.49         4.25 o                         
  -2  12   1         35.39         32.03         1.83 o                         
  -1  12   1         19.72         10.88         1.41 o                         
   0  12   1         14.32         18.79         1.93 o                         
   1  12   1         34.19         45.86         2.21 o                         
   2  12   1          3.64          3.54         1.30 o                         
   3  12   1         35.34         33.84         2.63 o                         
   4  12   1         68.69         66.79         3.46 o                         
   5  12   1          2.42          3.27         2.74 o                         
   6  12   1         37.69         44.65         5.95 o                         
  -6  13   1          0.04         -4.16         4.24 o                         
  -5  13   1         13.42         12.40         4.75 o                         
  -4  13   1          4.83          4.17         3.18 o                         
  -3  13   1        120.49        145.37         3.17 o                         
  -2  13   1         45.65         43.98         1.97 o                         
  -1  13   1          0.88         -0.24         1.33 o                         
   0  13   1        270.54        282.42         6.42 o                         
   1  13   1          9.69          7.29         1.88 o                         
   2  13   1         26.03         22.33         1.63 o                         
   3  13   1         31.64         30.63         2.66 o                         
   4  13   1         53.79         46.45         3.43 o                         
   5  13   1         16.95         23.17         3.26 o                         
   6  13   1         61.19         65.64         5.49 o                         
  -6  14   1         20.90         16.82         3.75 o                         
  -5  14   1          1.64          0.30         3.24 o                         
  -4  14   1         65.15         58.74         3.63 o                         
  -3  14   1          2.17          3.78         1.76 o                         
  -2  14   1          6.88          3.06         1.51 o                         
  -1  14   1         39.19         42.20         2.48 o                         
   0  14   1          5.34          5.88         2.05 o                         
   1  14   1         12.25          8.33         1.92 o                         
   2  14   1         17.36         17.53         3.68 o                         
   3  14   1        186.31        186.24         4.51 o                         
   4  14   1         49.72         51.50         3.47 o                         
   5  14   1        291.95        315.86         6.64 o                         
   6  14   1         17.93         20.15         4.87 o                         
  -5  15   1         12.31         11.13         3.14 o                         
  -4  15   1         30.39         22.70         3.11 o                         
  -3  15   1          3.38          2.03         2.51 o                         
  -2  15   1          4.82         12.18         2.17 o                         
  -1  15   1        106.33        106.61         6.97 o                         
   0  15   1        104.40        108.07         5.98 o                         
   1  15   1         57.63         59.43         2.76 o                         
   2  15   1          4.25         12.35         3.90 o                         
   3  15   1        204.91        192.22         6.95 o                         
   4  15   1         18.02         20.64         2.88 o                         
   5  15   1        221.60        230.71         6.04 o                         
  -5  16   1          0.36         -0.46         2.94 o                         
  -4  16   1        117.20        117.11         4.62 o                         
  -3  16   1          6.10          4.48         4.06 o                         
  -2  16   1         12.29         17.13         2.37 o                         
  -1  16   1         49.85         41.94         2.83 o                         
   0  16   1         29.93         38.26         2.51 o                         
   1  16   1          0.10          1.11         2.41 o                         
   2  16   1         12.62         13.53         3.61 o                         
   3  16   1        119.39        123.07         6.12 o                         
   4  16   1         18.17         20.17         4.24 o                         
   5  16   1        209.02        202.67        13.97 o                         
  -5  17   1          1.10         -0.22         4.06 o                         
  -4  17   1         35.21         34.82         5.21 o                         
  -3  17   1          7.83          5.14         3.69 o                         
  -2  17   1          1.29          2.17         2.01 o                         
  -1  17   1         52.53         53.95         3.16 o                         
   0  17   1        413.96        400.51         7.94 o                         
   1  17   1         68.90         61.92         3.03 o                         
   2  17   1        117.54        108.35         5.91 o                         
   3  17   1         53.30         53.44         5.41 o                         
   4  17   1          7.47          0.84         4.52 o                         
   5  17   1          4.96         13.64         4.11 o                         
  -4  18   1         10.77          8.36         4.93 o                         
  -3  18   1         34.08         38.65         4.48 o                         
  -2  18   1         53.47         58.80         3.19 o                         
  -1  18   1          0.37         -0.44         2.11 o                         
   0  18   1         30.22         43.07         2.77 o                         
   1  18   1         49.64         63.11         3.32 o                         
   2  18   1         43.78         40.29         4.53 o                         
   3  18   1          4.76          8.57         4.24 o                         
   4  18   1         30.34         19.40         5.31 o                         
  -4  19   1          0.26         -1.15         4.61 o                         
  -3  19   1          1.83          3.70         3.41 o                         
  -2  19   1         17.67         17.26         4.20 o                         
  -1  19   1          4.54          2.32         3.11 o                         
   0  19   1          0.04          3.50         2.20 o                         
   1  19   1         28.30         27.52         4.45 o                         
   2  19   1         32.87         30.53         4.32 o                         
   3  19   1         77.27         76.35         5.65 o                         
   4  19   1         17.74         14.14         4.49 o                         
  -3  20   1          1.28          2.02         3.27 o                         
  -2  20   1          7.31         10.50         4.31 o                         
  -1  20   1          3.57          4.38         2.73 o                         
   0  20   1          0.22          3.80         1.97 o                         
   1  20   1         21.34         20.13         3.89 o                         
   2  20   1          1.57          3.52         3.75 o                         
   3  20   1          0.51         -3.17         4.26 o                         
  -2  21   1          6.79          0.51         4.46 o                         
  -1  21   1          5.22          8.15         2.65 o                         
   0  21   1          1.50          0.19         3.86 o                         
   1  21   1          8.78         13.58         4.08 o                         
   2  21   1          7.81         13.92         3.80 o                         
   0  22   1          0.13          1.90         5.25 o                         
  -7   0   2        109.13         98.23         5.67 o                         
  -6   0   2       1928.79       1868.01        52.96 o                         
  -5   0   2         33.39         37.60         2.78 o                         
  -4   0   2        951.38        894.94        10.78 o                         
  -3   0   2        237.41        219.43         4.63 o                         
  -2   0   2       1351.64       1407.89         9.88 o                         
  -1   0   2      11733.20       9837.13        27.16 o                         
   0   0   2       2524.36       2706.35         9.91 o                         
   1   0   2       8866.26       9285.13        24.20 o                         
   2   0   2        801.83        762.79         5.11 o                         
   3   0   2        392.33        412.26         6.43 o                         
   4   0   2          4.83          6.66         1.69 o                         
   5   0   2        123.61        103.23         5.07 o                         
   6   0   2        125.51        109.70         5.67 o                         
   7   0   2         21.05         18.55         4.02 o                         
  -7   1   2         36.30         43.61         3.55 o                         
  -6   1   2         67.76         69.72         3.08 o                         
  -5   1   2        162.13        181.48         4.16 o                         
  -4   1   2       1198.48       1178.30        14.91 o                         
  -3   1   2        864.59        831.15         9.13 o                         
  -2   1   2        611.88        565.73         3.80 o                         
  -1   1   2       3968.68       3581.00        10.20 o                         
   0   1   2       3088.74       3505.59        19.75 o                         
   1   1   2       1080.48        952.25        11.18 o                         
   2   1   2       2124.20       2153.51        12.77 o                         
   3   1   2          2.62          1.09         0.88 o                         
   4   1   2        574.62        549.57         5.36 o                         
   5   1   2         67.59         55.58         2.23 o                         
   6   1   2         58.23         49.06         4.03 o                         
   7   1   2          1.54         -1.72         2.81 o                         
  -7   2   2         16.22         16.19         3.04 o                         
  -6   2   2        524.14        531.50         7.45 o                         
  -5   2   2          5.04          5.76         1.60 o                         
  -4   2   2       5421.28       5619.91        26.00 o                         
  -3   2   2        428.32        415.16         4.43 o                         
  -2   2   2        965.52        907.99         5.66 o                         
  -1   2   2        366.30        389.16         6.17 o                         
   0   2   2       1737.83       1606.13         8.30 o                         
   1   2   2        197.48        208.32         2.06 o                         
   2   2   2        669.63        633.56         8.06 o                         
   3   2   2       1048.85       1029.60         7.45 o                         
   4   2   2          2.26          1.73         1.43 o                         
   5   2   2          0.53          2.64         1.66 o                         
   6   2   2         35.43         28.48         2.95 o                         
   7   2   2         30.04         26.17         2.96 o                         
  -7   3   2         18.60         11.04         4.14 o                         
  -6   3   2         49.35         51.32         5.01 o                         
  -5   3   2        104.68         82.73         2.31 o                         
  -4   3   2         19.24         27.43         1.96 o                         
  -3   3   2         14.08         16.45         1.38 o                         
  -2   3   2       1930.33       1923.29        14.28 o                         
  -1   3   2        702.14        664.97         6.63 o                         
   0   3   2       1663.72       1688.28         6.03 o                         
   1   3   2        987.54        992.49        11.19 o                         
   2   3   2         21.02         18.08         0.97 o                         
   3   3   2         27.04         21.93         0.86 o                         
   4   3   2        636.40        653.21         6.48 o                         
   5   3   2        671.76        642.43         6.11 o                         
   6   3   2          0.92         -0.20         2.64 o                         
   7   3   2         82.43         89.94         4.06 o                         
  -7   4   2        229.66        248.40         8.79 o                         
  -6   4   2        202.06        193.12         4.77 o                         
  -5   4   2         18.27         18.09         2.20 o                         
  -4   4   2         21.42         28.73         1.83 o                         
  -3   4   2         27.96         23.36         1.32 o                         
  -2   4   2        545.11        512.44        11.34 o                         
  -1   4   2        788.19        713.86         6.48 o                         
   0   4   2       6126.56       5825.02        30.44 o                         
   1   4   2        889.33        846.59        11.38 o                         
   2   4   2       2844.57       2684.92         8.16 o                         
   3   4   2        766.05        782.32         6.86 o                         
   4   4   2        575.73        560.66         9.96 o                         
   5   4   2          0.42          2.51         1.66 o                         
   6   4   2         69.89         70.85         4.81 o                         
   7   4   2          0.57          6.32         2.68 o                         
  -7   5   2        106.25         97.56         6.71 o                         
  -6   5   2          1.11          2.45         4.46 o                         
  -5   5   2        177.55        199.58         4.22 o                         
  -4   5   2         14.05         21.21         1.84 o                         
  -3   5   2        316.10        342.78         3.84 o                         
  -2   5   2        125.57        121.99         1.86 o                         
  -1   5   2        948.84       1032.71        27.42 o                         
   0   5   2        225.99        209.21        11.45 o                         
   1   5   2       3945.68       3939.09        28.49 o                         
   2   5   2          1.15          1.32         0.94 o                         
   3   5   2        257.43        264.18         3.74 o                         
   4   5   2         34.83         44.44         1.87 o                         
   5   5   2         31.27         35.68         2.05 o                         
   6   5   2        198.04        204.21         5.19 o                         
   7   5   2         84.00         81.68         6.53 o                         
  -7   6   2         21.84         18.91         4.43 o                         
  -6   6   2          0.07         -2.30         3.88 o                         
  -5   6   2        331.98        321.83         8.47 o                         
  -4   6   2         73.47         56.45         2.22 o                         
  -3   6   2          5.65         11.61         1.26 o                         
  -2   6   2        206.96        195.21         5.71 o                         
  -1   6   2        187.04        184.01         2.91 o                         
   0   6   2        956.32        997.42         7.36 o                         
   1   6   2          7.91          3.66         0.65 o                         
   2   6   2        165.59        174.19         2.85 o                         
   3   6   2        122.71        117.59         3.65 o                         
   4   6   2         56.01         58.90         2.04 o                         
   5   6   2        488.06        496.00        10.98 o                         
   6   6   2          6.27          9.46         2.82 o                         
   7   6   2          2.64          3.53         4.73 o                         
  -7   7   2          0.57         -3.77         4.49 o                         
  -6   7   2          0.28          1.62         4.46 o                         
  -5   7   2        126.38        112.81         5.88 o                         
  -4   7   2         13.37         11.06         3.16 o                         
  -3   7   2         40.25         46.37         3.33 o                         
  -2   7   2       1063.22       1105.31        11.77 o                         
  -1   7   2        463.63        543.39         8.02 o                         
   0   7   2       1185.49       1310.98         4.70 o                         
   1   7   2       1060.19        971.62        10.13 o                         
   2   7   2        522.26        521.40         5.21 o                         
   3   7   2          2.96          6.64         1.30 o                         
   4   7   2         25.40         23.42         2.41 o                         
   5   7   2         94.45         82.24         3.41 o                         
   6   7   2        281.95        297.48         9.23 o                         
   7   7   2          4.61          1.76         4.48 o                         
  -7   8   2          9.72          7.96         5.08 o                         
  -6   8   2          1.89          4.66         4.67 o                         
  -5   8   2        192.75        201.74         7.29 o                         
  -4   8   2        300.39        283.78         7.39 o                         
  -3   8   2          8.90          6.91         2.84 o                         
  -2   8   2       2099.33       2206.99        11.33 o                         
  -1   8   2       1013.66       1047.96         9.24 o                         
   0   8   2       4074.83       4107.43        19.94 o                         
   1   8   2         49.56         41.52         1.27 o                         
   2   8   2        492.12        503.69         3.58 o                         
   3   8   2         65.19         52.16         1.83 o                         
   4   8   2         13.92         17.69         1.68 o                         
   5   8   2         55.37         47.45         2.98 o                         
   6   8   2          0.18          0.06         2.67 o                         
   7   8   2        143.46        152.14         7.84 o                         
  -7   9   2          1.08         -4.61         4.96 o                         
  -6   9   2          0.40         -0.13         4.40 o                         
  -5   9   2        107.64         92.63         5.65 o                         
  -4   9   2         99.49         90.14         4.93 o                         
  -3   9   2          0.09         -0.27         2.42 o                         
  -2   9   2         44.74         52.46         2.37 o                         
  -1   9   2          0.03          0.38         1.49 o                         
   0   9   2        357.06        385.07         4.14 o                         
   1   9   2        263.37        295.26         3.68 o                         
   2   9   2         61.70         57.76         3.02 o                         
   3   9   2         90.80         80.65         2.19 o                         
   4   9   2          0.41          0.82         1.49 o                         
   5   9   2        185.67        185.93         4.81 o                         
   6   9   2         31.47         33.45         3.00 o                         
   7   9   2         87.11         85.33         7.24 o                         
  -7  10   2         21.93         14.10         5.18 o                         
  -6  10   2          0.20          4.03         4.73 o                         
  -5  10   2         14.65         10.98         4.27 o                         
  -4  10   2          4.96          3.06         3.41 o                         
  -3  10   2        127.69        131.03         4.39 o                         
  -2  10   2         27.01         30.79         2.20 o                         
  -1  10   2        269.67        307.05         4.32 o                         
   0  10   2         56.91         52.66         1.87 o                         
   1  10   2         11.37         17.24         1.00 o                         
   2  10   2         42.42         44.36         1.52 o                         
   3  10   2        349.98        356.40        13.74 o                         
   4  10   2          0.03          0.31         2.18 o                         
   5  10   2         11.48         14.37         3.04 o                         
   6  10   2         13.14          8.39         3.07 o                         
   7  10   2         28.43         31.53         6.51 o                         
  -6  11   2          0.08          0.03         4.40 o                         
  -5  11   2          0.01         -0.92         4.18 o                         
  -4  11   2          1.08         -1.04         3.08 o                         
  -3  11   2          9.81         10.24         2.97 o                         
  -2  11   2          2.41          4.41         1.70 o                         
  -1  11   2         86.82        103.77         3.02 o                         
   0  11   2          0.34          1.27         1.18 o                         
   1  11   2        181.10        192.39         2.50 o                         
   2  11   2        101.10        104.89         2.87 o                         
   3  11   2          8.04          6.97         2.06 o                         
   4  11   2         61.74         69.42         6.00 o                         
   5  11   2          6.47          2.38         2.62 o                         
   6  11   2         80.65         77.90         8.46 o                         
  -6  12   2          1.38          1.11         4.06 o                         
  -5  12   2        224.02        217.43         7.91 o                         
  -4  12   2         11.19          7.47         3.81 o                         
  -3  12   2        161.68        163.29         6.78 o                         
  -2  12   2        118.03        122.49         3.36 o                         
  -1  12   2        433.34        447.26         6.29 o                         
   0  12   2        277.86        277.15         3.37 o                         
   1  12   2        202.91        211.82         7.65 o                         
   2  12   2        285.09        294.23        10.27 o                         
   3  12   2        292.80        282.87        10.09 o                         
   4  12   2         17.75         15.93         2.57 o                         
   5  12   2        117.86        111.14         4.41 o                         
   6  12   2         19.33         19.91         3.13 o                         
  -6  13   2         21.54         16.24         5.52 o                         
  -5  13   2          6.14          4.86         4.24 o                         
  -4  13   2         12.48         10.68         4.13 o                         
  -3  13   2         18.48         15.35         2.17 o                         
  -2  13   2        129.48        130.38         2.93 o                         
  -1  13   2         62.45         65.32         2.18 o                         
   0  13   2        299.00        314.30         4.74 o                         
   1  13   2       1736.56       1728.78        16.48 o                         
   2  13   2        462.79        447.43         8.71 o                         
   3  13   2         62.80         80.08         3.34 o                         
   4  13   2         55.37         69.55         3.56 o                         
   5  13   2         20.47         24.47         6.58 o                         
   6  13   2          2.94          9.48         3.11 o                         
  -6  14   2          2.19         -1.42         4.19 o                         
  -5  14   2         74.51         78.32         6.16 o                         
  -4  14   2          2.60         -3.34         4.18 o                         
  -3  14   2          3.72          0.67         1.75 o                         
  -2  14   2          4.58          3.45         1.71 o                         
  -1  14   2        114.01        120.33         3.53 o                         
   0  14   2        206.17        222.31         4.32 o                         
   1  14   2        815.46        828.97        11.96 o                         
   2  14   2        204.01        184.92         6.35 o                         
   3  14   2        190.20        193.56         6.73 o                         
   4  14   2        321.62        358.95        23.13 o                         
   5  14   2          4.69          6.33         2.97 o                         
   6  14   2         19.71         27.05         3.72 o                         
  -5  15   2          2.00         -3.35         4.35 o                         
  -4  15   2        107.08        107.95         4.56 o                         
  -3  15   2         26.43         32.50         2.29 o                         
  -2  15   2          2.39          2.05         2.18 o                         
  -1  15   2        120.98        124.24         3.69 o                         
   0  15   2        159.65        148.03         4.89 o                         
   1  15   2         46.93         47.61         4.08 o                         
   2  15   2        296.47        249.47         7.27 o                         
   3  15   2        114.84        120.09         6.12 o                         
   4  15   2         18.85         12.83         4.68 o                         
   5  15   2         17.71         19.99         3.41 o                         
  -5  16   2          5.11          9.82         3.35 o                         
  -4  16   2         29.30         25.13         3.41 o                         
  -3  16   2          0.07          1.88         2.15 o                         
  -2  16   2         65.29         62.90         3.24 o                         
  -1  16   2         20.39         22.08         2.77 o                         
   0  16   2        181.81        196.73         4.43 o                         
   1  16   2         89.32         91.50         4.63 o                         
   2  16   2          4.34         10.78         4.14 o                         
   3  16   2         89.61         76.37         5.37 o                         
   4  16   2         13.44          7.59         4.47 o                         
   5  16   2         33.54         36.30         5.75 o                         
  -5  17   2         19.35         19.94         3.44 o                         
  -4  17   2         18.97         15.25         4.36 o                         
  -3  17   2         70.41         87.14         6.21 o                         
  -2  17   2          1.81          1.42         2.39 o                         
  -1  17   2         23.20         17.98         2.89 o                         
   0  17   2        132.31        134.94         5.24 o                         
   1  17   2        246.69        268.55         8.00 o                         
   2  17   2        195.30        180.31         6.96 o                         
   3  17   2        233.70        213.26         7.88 o                         
   4  17   2         33.27         38.95         5.27 o                         
  -4  18   2          9.45          8.40         4.88 o                         
  -3  18   2          9.82          9.72         4.49 o                         
  -2  18   2         41.75         47.98         3.33 o                         
  -1  18   2        142.54        155.05         8.68 o                         
   0  18   2         45.59         47.71         4.62 o                         
   1  18   2        229.46        221.21         7.60 o                         
   2  18   2          1.52          6.71         3.41 o                         
   3  18   2          0.30          1.94         3.65 o                         
   4  18   2          0.40         -1.74         4.61 o                         
  -3  19   2          3.72          4.67         3.87 o                         
  -2  19   2         33.00         28.17         5.52 o                         
  -1  19   2          0.16          1.85         2.63 o                         
   0  19   2         43.43         37.59         5.00 o                         
   1  19   2         39.91         32.36         4.46 o                         
   2  19   2         12.00         12.40         4.02 o                         
   3  19   2         87.48         87.27         6.17 o                         
  -3  20   2          0.22          1.83         3.51 o                         
  -2  20   2         49.25         47.78         3.46 o                         
  -1  20   2          0.87          0.95         3.14 o                         
   0  20   2         51.45         50.18         3.11 o                         
   1  20   2          4.50         15.05         4.05 o                         
   2  20   2          5.50          2.56         3.71 o                         
   3  20   2          2.86          7.75         3.52 o                         
  -2  21   2          0.16         -0.79         3.90 o                         
  -1  21   2         52.44         54.36         3.39 o                         
   0  21   2          3.75         -1.78         3.56 o                         
   1  21   2          0.65         -0.02         3.63 o                         
   2  21   2          6.44         22.48         3.89 o                         
  -7   1   3          1.85          0.08         2.17 o                         
  -6   1   3         95.43         90.18         2.86 o                         
  -5   1   3         74.17         77.82         2.33 o                         
  -4   1   3        248.99        228.73         3.49 o                         
  -3   1   3        111.10         96.69         2.28 o                         
  -2   1   3       4834.21       4650.10        14.71 o                         
  -1   1   3       1626.13       1662.54         8.05 o                         
   0   1   3        119.48        100.29         1.68 o                         
   1   1   3       9434.00      10218.97        20.69 o                         
   2   1   3          5.55          7.69         0.80 o                         
   3   1   3       1069.77       1070.19         6.61 o                         
   4   1   3        112.07        115.07         2.27 o                         
   5   1   3         90.43         94.27         2.86 o                         
   6   1   3         75.96         68.64         2.89 o                         
   7   1   3         64.55         59.86         3.69 o                         
  -7   2   3        194.56        209.14         4.78 o                         
  -6   2   3         39.51         38.69         2.31 o                         
  -5   2   3         23.39         22.30         1.80 o                         
  -4   2   3        293.42        288.29         7.41 o                         
  -3   2   3         81.74         81.98         2.11 o                         
  -2   2   3       1307.94       1289.33        18.43 o                         
  -1   2   3        124.24        110.39         2.10 o                         
   0   2   3        701.34        688.33         4.05 o                         
   1   2   3       4791.46       5192.31        34.87 o                         
   2   2   3         26.32         24.46         0.91 o                         
   3   2   3        532.76        513.68         3.74 o                         
   4   2   3        292.97        287.01         3.87 o                         
   5   2   3        134.04        117.50         4.14 o                         
   6   2   3          2.17          5.47         2.06 o                         
   7   2   3          0.04          1.80         2.80 o                         
  -7   3   3         57.26         78.18         5.93 o                         
  -6   3   3        110.51        110.02         2.92 o                         
  -5   3   3         94.32         82.37         2.74 o                         
  -4   3   3        344.64        329.08         8.83 o                         
  -3   3   3         76.75         65.24         1.96 o                         
  -2   3   3         35.23         44.68         1.50 o                         
  -1   3   3        616.57        608.25         5.35 o                         
   0   3   3       1499.93       1439.37        15.51 o                         
   1   3   3        324.07        297.66         3.03 o                         
   2   3   3        623.47        567.68         5.76 o                         
   3   3   3         88.04        105.45         1.79 o                         
   4   3   3        216.93        177.96         4.06 o                         
   5   3   3          1.88          0.94         1.74 o                         
   6   3   3        392.02        401.07         5.32 o                         
   7   3   3         25.57         21.55         3.34 o                         
  -7   4   3          2.00          0.17         4.03 o                         
  -6   4   3         62.26         62.87         3.83 o                         
  -5   4   3          0.94          2.65         1.78 o                         
  -4   4   3         51.62         57.98         2.08 o                         
  -3   4   3        527.06        525.98         6.25 o                         
  -2   4   3         59.22         58.48         1.56 o                         
  -1   4   3         42.22         37.66         1.34 o                         
   0   4   3         61.40         53.47         1.09 o                         
   1   4   3       4558.81       4783.30        35.11 o                         
   2   4   3        688.66        686.28         6.16 o                         
   3   4   3        626.61        592.91         4.40 o                         
   4   4   3         42.96         38.71         1.59 o                         
   5   4   3        144.99        143.25         3.15 o                         
   6   4   3        541.44        544.59         7.88 o                         
   7   4   3         43.44         42.82         3.69 o                         
  -7   5   3          0.66          2.02         4.68 o                         
  -6   5   3         73.46         70.25         5.62 o                         
  -5   5   3        140.55        127.82         6.09 o                         
  -4   5   3        107.79         92.41         3.50 o                         
  -3   5   3         39.63         37.58         1.61 o                         
  -2   5   3        263.64        240.12         6.04 o                         
  -1   5   3        342.80        312.90         3.18 o                         
   0   5   3        627.91        613.26        14.94 o                         
   1   5   3         38.46         36.13         1.46 o                         
   2   5   3       1945.32       1909.06        11.45 o                         
   3   5   3         62.13         52.25         1.78 o                         
   4   5   3        142.40        114.39         2.54 o                         
   5   5   3        231.65        223.04         5.89 o                         
   6   5   3         56.51         53.42         3.65 o                         
   7   5   3          8.80         11.00         3.88 o                         
  -7   6   3         16.34         20.59         4.70 o                         
  -6   6   3          6.54          7.90         4.56 o                         
  -5   6   3        664.11        673.71        12.03 o                         
  -4   6   3         64.23         52.94         4.17 o                         
  -3   6   3        153.08        153.86         2.77 o                         
  -2   6   3        400.29        386.36         5.37 o                         
  -1   6   3          0.65          0.63         0.65 o                         
   0   6   3       1416.28       1438.17        59.17 o                         
   1   6   3        640.15        585.75         3.30 o                         
   2   6   3        164.78        148.84         3.08 o                         
   3   6   3        141.14        166.91         2.74 o                         
   4   6   3        124.42        130.93         2.70 o                         
   5   6   3         10.03         13.99         1.83 o                         
   6   6   3        183.28        195.75         7.84 o                         
   7   6   3         11.51          9.52         4.70 o                         
  -7   7   3          0.00          7.54         4.08 o                         
  -6   7   3         17.88         11.77         4.43 o                         
  -5   7   3        110.72        117.10         6.09 o                         
  -4   7   3         53.19         59.60         4.29 o                         
  -3   7   3          0.38          2.81         2.92 o                         
  -2   7   3        705.26        701.55         6.76 o                         
  -1   7   3         50.71         50.25         5.27 o                         
   0   7   3         90.02         79.42         3.11 o                         
   1   7   3       1399.23       1431.58        13.09 o                         
   2   7   3         63.04         52.02         1.92 o                         
   3   7   3        437.72        444.74         4.25 o                         
   4   7   3         64.64         61.31         2.15 o                         
   5   7   3        492.52        487.08         6.46 o                         
   6   7   3          0.72          2.13         3.98 o                         
   7   7   3          0.04          0.49         4.72 o                         
  -7   8   3         13.50          8.44         4.52 o                         
  -6   8   3          0.01          0.78         3.84 o                         
  -5   8   3          2.81          2.87         3.77 o                         
  -4   8   3        102.05         96.52         5.13 o                         
  -3   8   3        121.37        136.24         5.27 o                         
  -2   8   3         88.53         94.76         5.13 o                         
  -1   8   3         15.63         15.50         1.71 o                         
   0   8   3        129.67        132.46         2.93 o                         
   1   8   3        107.67         99.80         1.73 o                         
   2   8   3          4.92          8.30         1.52 o                         
   3   8   3        676.84        633.28         5.19 o                         
   4   8   3         26.64         29.61         1.90 o                         
   5   8   3         31.66         35.95         2.76 o                         
   6   8   3          0.11          3.84         4.52 o                         
   7   8   3         78.69         75.01         7.08 o                         
  -7   9   3         16.88         11.73         5.00 o                         
  -6   9   3        191.37        187.18         7.90 o                         
  -5   9   3        592.24        583.62        11.95 o                         
  -4   9   3        381.49        371.16         8.85 o                         
  -3   9   3         55.74         53.54         4.10 o                         
  -2   9   3         20.92         21.99         2.19 o                         
  -1   9   3         34.00         37.25         2.11 o                         
   0   9   3        790.03        749.00         6.49 o                         
   1   9   3       1213.28       1191.41         6.95 o                         
   2   9   3        391.60        362.06         4.52 o                         
   3   9   3        324.28        335.30         5.49 o                         
   4   9   3          6.35          7.12         1.64 o                         
   5   9   3         44.39         41.84         4.80 o                         
   6   9   3         27.91         34.97         4.65 o                         
   7   9   3         11.37         13.96         4.96 o                         
  -6  10   3        222.91        233.60         8.84 o                         
  -5  10   3          5.31          9.35         4.40 o                         
  -4  10   3        480.25        437.92         9.47 o                         
  -3  10   3         93.86         97.46         3.46 o                         
  -2  10   3       1307.56       1334.73         9.95 o                         
  -1  10   3          1.75          5.05         1.85 o                         
   0  10   3         28.11         30.33         1.61 o                         
   1  10   3        735.09        772.99         6.52 o                         
   2  10   3        159.33        166.22         3.32 o                         
   3  10   3         17.65         14.74         1.69 o                         
   4  10   3         83.37         79.89         2.65 o                         
   5  10   3          8.24          7.39         2.89 o                         
   6  10   3         62.63         75.61         5.84 o                         
  -6  11   3          2.27         -1.07         4.71 o                         
  -5  11   3         39.85         37.33         4.76 o                         
  -4  11   3          5.42          9.49         3.78 o                         
  -3  11   3         72.20         61.73         3.07 o                         
  -2  11   3          0.11          2.67         1.95 o                         
  -1  11   3        733.49        728.99         7.09 o                         
   0  11   3         57.87         61.73         1.95 o                         
   1  11   3        198.47        189.71         3.78 o                         
   2  11   3        102.72        112.12         4.49 o                         
   3  11   3        130.14        130.11         8.66 o                         
   4  11   3         23.19         20.52         2.09 o                         
   5  11   3         11.38         12.95         2.93 o                         
   6  11   3         12.78          7.68         3.64 o                         
  -6  12   3          2.52          3.60         3.85 o                         
  -5  12   3          2.05          1.49         4.28 o                         
  -4  12   3         78.90         83.36         5.57 o                         
  -3  12   3         34.96         34.10         5.09 o                         
  -2  12   3         91.88         97.82         3.39 o                         
  -1  12   3        340.91        333.63         5.08 o                         
   0  12   3        387.36        413.61         4.25 o                         
   1  12   3        157.90        148.06         5.15 o                         
   2  12   3          1.54          3.36         1.73 o                         
   3  12   3          0.10         -0.99         1.97 o                         
   4  12   3         14.95         11.85         2.69 o                         
   5  12   3          6.17          5.91         2.68 o                         
   6  12   3          0.07          3.28         2.90 o                         
  -6  13   3          6.28         11.84         5.24 o                         
  -5  13   3        140.45        144.98         7.45 o                         
  -4  13   3         39.00         43.47         4.85 o                         
  -3  13   3        112.75        107.28         3.72 o                         
  -2  13   3         10.71         14.73         2.35 o                         
  -1  13   3        267.37        256.41         4.49 o                         
   0  13   3          0.68          1.23         1.48 o                         
   1  13   3         89.86         94.59         3.62 o                         
   2  13   3         79.50         84.95         4.74 o                         
   3  13   3         84.76         78.00         6.62 o                         
   4  13   3         37.53         45.92         7.07 o                         
   5  13   3         11.91         13.28         3.31 o                         
   6  13   3         15.83         21.16         3.40 o                         
  -6  14   3          0.00         -3.39         4.52 o                         
  -5  14   3         19.34         10.03         3.88 o                         
  -4  14   3         38.38         38.51         4.95 o                         
  -3  14   3        343.89        355.09         9.67 o                         
  -2  14   3         16.67         16.44         2.45 o                         
  -1  14   3        457.08        452.15         9.43 o                         
   0  14   3        102.84         98.81         3.38 o                         
   1  14   3        184.90        187.64         6.22 o                         
   2  14   3         93.53        114.11         5.49 o                         
   3  14   3          0.21          0.59         3.39 o                         
   4  14   3          2.02          3.76         2.64 o                         
   5  14   3         88.89         89.11         4.14 o                         
  -5  15   3         35.59         34.20         4.81 o                         
  -4  15   3          0.00          2.25         4.16 o                         
  -3  15   3        145.07        138.57         4.33 o                         
  -2  15   3         33.23         37.36         2.63 o                         
  -1  15   3        180.44        163.15         4.24 o                         
   0  15   3        643.16        610.60        10.83 o                         
   1  15   3        148.09        134.36         5.93 o                         
   2  15   3        362.12        346.08         8.59 o                         
   3  15   3         33.79         29.90         4.61 o                         
   4  15   3         12.26          7.77         4.05 o                         
   5  15   3          0.20         -0.07         4.12 o                         
  -5  16   3         11.33         13.33         4.56 o                         
  -4  16   3         62.94         71.36         5.71 o                         
  -3  16   3         59.86         67.55         4.07 o                         
  -2  16   3        148.73        139.53         5.79 o                         
  -1  16   3         30.86         40.37         2.98 o                         
   0  16   3        140.39        150.33         4.13 o                         
   1  16   3        275.31        271.41         7.88 o                         
   2  16   3          0.01          3.02         3.65 o                         
   3  16   3        123.55        130.46         6.29 o                         
   4  16   3          2.93         -1.79         4.57 o                         
   5  16   3         10.45          3.90         4.73 o                         
  -4  17   3          6.26          9.80         2.61 o                         
  -3  17   3         12.03         10.36         2.84 o                         
  -2  17   3         13.35          5.24         2.81 o                         
  -1  17   3         99.08        112.88         3.89 o                         
   0  17   3         45.12         48.94         3.28 o                         
   1  17   3        646.20        661.51        11.87 o                         
   2  17   3         16.48         13.72         3.74 o                         
   3  17   3        126.20        125.37         6.11 o                         
   4  17   3          1.28         -0.86         3.90 o                         
  -4  18   3         20.93         30.74         5.61 o                         
  -3  18   3          0.80         -0.24         2.75 o                         
  -2  18   3         11.83          3.80         2.75 o                         
  -1  18   3         70.94         69.91         3.66 o                         
   0  18   3          7.14          2.26         4.15 o                         
   1  18   3         45.77         37.18         4.30 o                         
   2  18   3          9.05          8.19         3.67 o                         
   3  18   3         17.70         16.44         3.76 o                         
   4  18   3         23.73         30.30         4.70 o                         
  -3  19   3         20.17         15.23         3.89 o                         
  -2  19   3         26.74         26.99         5.18 o                         
  -1  19   3          8.03          9.83         2.70 o                         
   0  19   3          0.00         -0.78         3.33 o                         
   1  19   3          0.20          0.41         3.07 o                         
   2  19   3          0.00         -2.57         3.51 o                         
   3  19   3          9.67          7.69         4.42 o                         
  -2  20   3         16.31         22.28         2.96 o                         
  -1  20   3          9.68         11.21         5.92 o                         
   0  20   3          0.00         -2.18         3.69 o                         
   1  20   3          0.00         -1.08         3.03 o                         
   2  20   3          1.73          5.97         3.65 o                         
  -1  21   3          6.26          4.54         2.34 o                         
   0  21   3          0.07          1.07         4.01 o                         
   1  21   3          0.46          0.18         3.15 o                         
  -7   0   4         81.87         98.83         5.14 o                         
  -6   0   4          6.70         14.53         2.96 o                         
  -5   0   4         90.36         97.37         3.98 o                         
  -4   0   4         18.68         17.68         2.92 o                         
  -3   0   4         16.56         23.99         2.78 o                         
  -2   0   4       4580.97       4677.70        22.93 o                         
  -1   0   4        835.34        833.89         8.75 o                         
   0   0   4          2.86          0.11         1.16 o                         
   1   0   4       3742.11       3932.84        14.34 o                         
   2   0   4        876.74        855.84         5.54 o                         
   3   0   4       2771.10       2950.87        18.62 o                         
   4   0   4        145.20        139.31         3.71 o                         
   5   0   4        545.15        545.30         8.63 o                         
   6   0   4         38.12         48.48         3.39 o                         
   7   0   4        163.74        148.90         7.11 o                         
  -7   1   4         21.24         23.73         2.29 o                         
  -6   1   4         82.40         91.30         2.93 o                         
  -5   1   4          0.78          0.05         1.55 o                         
  -4   1   4        130.10        154.29         3.11 o                         
  -3   1   4        140.95        147.39         3.29 o                         
  -2   1   4        130.13        123.91         5.49 o                         
  -1   1   4       1618.68       1678.68         9.65 o                         
   0   1   4          8.32          4.97         1.26 o                         
   1   1   4       1391.68       1440.24         5.84 o                         
   2   1   4        226.74        218.90         4.86 o                         
   3   1   4        119.61        144.20         1.99 o                         
   4   1   4          7.03          4.40         1.46 o                         
   5   1   4        486.92        513.28         5.38 o                         
   6   1   4         84.98         76.03         2.93 o                         
   7   1   4          0.69          4.94         3.24 o                         
  -7   2   4         39.64         48.96         3.31 o                         
  -6   2   4         51.36         49.46         2.41 o                         
  -5   2   4         35.13         34.16         2.25 o                         
  -4   2   4        119.71        111.98         4.45 o                         
  -3   2   4        283.92        263.37         5.19 o                         
  -2   2   4        144.01        145.10         3.00 o                         
  -1   2   4          0.53          1.22         0.72 o                         
   0   2   4       1747.80       1753.84        25.50 o                         
   1   2   4       1470.48       1601.23        11.44 o                         
   2   2   4          9.81         11.36         1.25 o                         
   3   2   4       1619.94       1708.40        11.08 o                         
   4   2   4        216.02        199.47         3.41 o                         
   5   2   4        426.09        423.79         4.54 o                         
   6   2   4        100.97        110.50         3.47 o                         
   7   2   4         10.71          9.63         3.23 o                         
  -7   3   4          2.24          6.02         3.02 o                         
  -6   3   4          1.71          0.17         1.85 o                         
  -5   3   4         92.04         97.37         3.53 o                         
  -4   3   4         89.75         82.62         2.52 o                         
  -3   3   4        541.60        552.02         6.16 o                         
  -2   3   4         71.13         73.42         2.00 o                         
  -1   3   4         77.40         70.44         2.33 o                         
   0   3   4        180.15        179.06         3.50 o                         
   1   3   4        121.95        110.20         3.90 o                         
   2   3   4       1055.13       1052.08         5.72 o                         
   3   3   4        930.87        903.81         7.23 o                         
   4   3   4          7.57          9.16         1.74 o                         
   5   3   4         39.38         29.81         2.82 o                         
   6   3   4         48.54         52.29         2.79 o                         
   7   3   4          4.04          8.77         2.94 o                         
  -7   4   4         19.73         16.17         4.93 o                         
  -6   4   4          0.01          0.42         2.68 o                         
  -5   4   4         43.27         38.44         2.61 o                         
  -4   4   4          6.84          7.01         1.61 o                         
  -3   4   4        455.99        476.26         6.99 o                         
  -2   4   4        137.42        147.10         3.11 o                         
  -1   4   4        447.42        450.21         7.21 o                         
   0   4   4        258.31        282.15         7.85 o                         
   1   4   4       1047.74       1014.48         7.51 o                         
   2   4   4        657.50        656.59         3.99 o                         
   3   4   4         28.72         29.87         1.42 o                         
   4   4   4        344.41        352.90         4.00 o                         
   5   4   4        152.34        124.36         3.98 o                         
   6   4   4         54.57         39.65         3.22 o                         
   7   4   4         12.35         13.79         5.35 o                         
  -7   5   4          0.74          0.35         4.00 o                         
  -6   5   4          4.09          0.52         4.47 o                         
  -5   5   4         82.18         84.16         4.03 o                         
  -4   5   4        208.12        201.84         5.24 o                         
  -3   5   4        143.22        156.17         2.79 o                         
  -2   5   4        374.85        385.98         6.92 o                         
  -1   5   4        383.67        384.03         3.12 o                         
   0   5   4       6990.07       7536.71        22.15 o                         
   1   5   4       1281.59       1240.09        14.40 o                         
   2   5   4       3948.94       4293.98        14.97 o                         
   3   5   4         81.72         76.27         2.07 o                         
   4   5   4        508.54        505.62         4.84 o                         
   5   5   4         10.09          8.63         2.52 o                         
   6   5   4         14.60         26.18         2.90 o                         
   7   5   4         51.64         48.43         6.14 o                         
  -7   6   4         11.54         15.83         5.04 o                         
  -6   6   4        157.39        163.88         7.62 o                         
  -5   6   4        126.54        132.88         6.43 o                         
  -4   6   4        139.47        140.00         4.42 o                         
  -3   6   4         29.36         38.14         2.73 o                         
  -2   6   4          0.00          1.13         1.06 o                         
  -1   6   4       1201.66       1324.58         5.85 o                         
   0   6   4       2001.08       2104.41        16.79 o                         
   1   6   4         15.97         17.52         2.50 o                         
   2   6   4        154.50        157.68         3.13 o                         
   3   6   4        354.15        350.79         6.13 o                         
   4   6   4         24.29         18.89         1.77 o                         
   5   6   4         84.38         70.02         3.50 o                         
   6   6   4         11.14          8.31         4.56 o                         
   7   6   4         17.35         13.15         4.21 o                         
  -7   7   4          1.26          0.33         4.86 o                         
  -6   7   4         48.40         40.92         5.16 o                         
  -5   7   4         26.22         30.53         4.74 o                         
  -4   7   4        244.25        242.21         7.59 o                         
  -3   7   4        474.73        479.48         9.37 o                         
  -2   7   4        405.72        431.97         9.24 o                         
  -1   7   4        408.42        461.79         6.67 o                         
   0   7   4        103.55        103.73         5.01 o                         
   1   7   4       1722.40       1904.42        14.06 o                         
   2   7   4          6.90          5.68         1.51 o                         
   3   7   4         11.95         12.48         1.57 o                         
   4   7   4         32.32         28.15         1.92 o                         
   5   7   4         68.68         68.70         3.42 o                         
   6   7   4         42.82         37.56         4.75 o                         
   7   7   4         19.85         24.87         6.14 o                         
  -7   8   4         12.88         16.12         4.96 o                         
  -6   8   4         58.61         58.10         5.65 o                         
  -5   8   4         85.40         85.83         5.81 o                         
  -4   8   4         77.47         82.24         5.38 o                         
  -3   8   4          1.92          1.59         3.58 o                         
  -2   8   4         29.37         19.50         2.15 o                         
  -1   8   4        303.33        280.05         4.65 o                         
   0   8   4        912.80        969.35        13.60 o                         
   1   8   4        886.52        948.63         9.66 o                         
   2   8   4         13.24         10.72         1.59 o                         
   3   8   4          3.23          1.97         1.50 o                         
   4   8   4          9.15          7.99         1.74 o                         
   5   8   4          2.60          3.75         2.30 o                         
   6   8   4          0.27          0.42         4.86 o                         
   7   8   4         20.03         20.03         4.73 o                         
  -7   9   4          9.94         10.75         4.56 o                         
  -6   9   4         27.42         23.57         5.25 o                         
  -5   9   4          4.39          6.49         3.87 o                         
  -4   9   4         47.28         56.52         5.09 o                         
  -3   9   4          0.03          1.52         3.56 o                         
  -2   9   4        226.02        241.36         8.68 o                         
  -1   9   4        115.11        140.70         3.61 o                         
   0   9   4         58.01         60.60         4.11 o                         
   1   9   4         14.48         17.16         1.50 o                         
   2   9   4         33.70         31.70         2.48 o                         
   3   9   4        477.29        484.95         5.60 o                         
   4   9   4          2.95          1.49         1.63 o                         
   5   9   4         53.94         54.68         2.68 o                         
   6   9   4          6.85          3.91         4.39 o                         
  -6  10   4         23.46         25.96         5.21 o                         
  -5  10   4         81.68         84.37         6.17 o                         
  -4  10   4        223.01        230.39         7.88 o                         
  -3  10   4        120.53        126.22         5.95 o                         
  -2  10   4         87.56        101.88         5.56 o                         
  -1  10   4         21.11         26.35         2.20 o                         
   0  10   4         13.86         17.88         2.21 o                         
   1  10   4        185.47        190.87         3.22 o                         
   2  10   4          9.36          5.50         1.73 o                         
   3  10   4        185.40        177.55         4.60 o                         
   4  10   4         14.62         11.09         1.92 o                         
   5  10   4         21.18         19.88         2.91 o                         
   6  10   4         50.70         50.92         5.12 o                         
  -6  11   4         41.55         35.64         4.77 o                         
  -5  11   4         57.42         72.68         5.53 o                         
  -4  11   4          6.36          0.74         3.62 o                         
  -3  11   4        209.74        203.00         5.90 o                         
  -2  11   4         16.98         21.28         2.41 o                         
  -1  11   4         99.04        112.46         3.44 o                         
   0  11   4         19.74         18.28         2.07 o                         
   1  11   4          9.56          9.97         2.15 o                         
   2  11   4          8.94          8.13         1.84 o                         
   3  11   4         22.33         17.06         2.38 o                         
   4  11   4         55.59         58.81         4.21 o                         
   5  11   4         70.85         80.75         3.90 o                         
   6  11   4          0.20          3.21         4.41 o                         
  -6  12   4          7.14          3.38         5.06 o                         
  -5  12   4         98.75        103.55         6.78 o                         
  -4  12   4         84.87         84.97         5.53 o                         
  -3  12   4         10.20         11.71         2.64 o                         
  -2  12   4        282.32        265.98         5.26 o                         
  -1  12   4         18.28         19.18         2.33 o                         
   0  12   4        772.05        749.00         8.75 o                         
   1  12   4        253.24        248.21         4.47 o                         
   2  12   4          0.34         -0.44         3.32 o                         
   3  12   4        257.50        259.30         4.98 o                         
   4  12   4        177.73        177.56         4.84 o                         
   5  12   4         18.94         11.79         3.40 o                         
   6  12   4        201.99        208.23         8.65 o                         
  -6  13   4          0.76         -4.04         4.04 o                         
  -5  13   4        127.37        124.52         6.99 o                         
  -4  13   4         32.33         30.79         4.29 o                         
  -3  13   4         18.77         19.83         2.68 o                         
  -2  13   4        165.25        181.27         4.64 o                         
  -1  13   4         19.51         25.10         2.45 o                         
   0  13   4        288.26        306.70         5.13 o                         
   1  13   4         21.71         24.68         3.80 o                         
   2  13   4        305.33        270.74         7.39 o                         
   3  13   4          7.24          1.56         3.68 o                         
   4  13   4          0.84         -1.02         2.08 o                         
   5  13   4          0.41         -1.22         2.99 o                         
   6  13   4        312.81        353.64        10.67 o                         
  -5  14   4         69.56         70.87         5.88 o                         
  -4  14   4         37.19         41.26         4.60 o                         
  -3  14   4        346.43        347.70        17.09 o                         
  -2  14   4        191.49        193.89         4.82 o                         
  -1  14   4        209.79        199.98         3.76 o                         
   0  14   4          8.57         10.45         2.32 o                         
   1  14   4        219.31        211.03         6.96 o                         
   2  14   4         19.02         21.25         3.95 o                         
   3  14   4          2.05         -1.25         3.54 o                         
   4  14   4         33.40         35.78         4.11 o                         
   5  14   4         46.40         42.51         3.67 o                         
  -5  15   4         52.55         45.40         5.25 o                         
  -4  15   4          1.04          3.40         4.00 o                         
  -3  15   4        600.49        598.03         8.38 o                         
  -2  15   4         10.64          9.85         2.46 o                         
  -1  15   4        220.41        223.15         5.02 o                         
   0  15   4         75.69         86.63         3.34 o                         
   1  15   4          2.37          3.58         3.56 o                         
   2  15   4          0.21          0.90         3.96 o                         
   3  15   4         25.39         21.70         3.79 o                         
   4  15   4        114.18        110.17         5.50 o                         
   5  15   4         32.81         25.02         4.41 o                         
  -5  16   4          4.42          8.26         3.90 o                         
  -4  16   4          2.84          5.80         4.40 o                         
  -3  16   4         20.45         24.99         3.32 o                         
  -2  16   4          6.14          5.60         2.65 o                         
  -1  16   4         64.69         71.52         3.57 o                         
   0  16   4          3.02          4.37         3.88 o                         
   1  16   4        158.96        164.47         6.92 o                         
   2  16   4          0.23          0.54         3.61 o                         
   3  16   4         43.94         35.98         4.08 o                         
   4  16   4          2.07          6.97         3.34 o                         
  -4  17   4        236.61        222.57         8.15 o                         
  -3  17   4        105.02         94.01         4.86 o                         
  -2  17   4        284.08        304.31        11.05 o                         
  -1  17   4        100.06         81.22         3.71 o                         
   0  17   4        221.28        222.96         8.09 o                         
   1  17   4          2.88         -0.43         3.94 o                         
   2  17   4          6.98          3.38         3.54 o                         
   3  17   4          2.82          9.36         3.64 o                         
   4  17   4         20.01         23.89         4.38 o                         
  -4  18   4          5.34         14.73         5.11 o                         
  -3  18   4         17.13         22.21         6.06 o                         
  -2  18   4         19.54         18.78         3.49 o                         
  -1  18   4         18.31         18.72         2.87 o                         
   0  18   4          5.06         -0.46         3.67 o                         
   1  18   4          1.31         -0.62         3.31 o                         
   2  18   4          0.01          1.22         3.22 o                         
   3  18   4         13.62         18.48         4.29 o                         
  -3  19   4          0.14         -0.78         2.98 o                         
  -2  19   4         43.16         44.85         3.43 o                         
  -1  19   4          1.07          1.32         2.25 o                         
   0  19   4         13.14          9.36         4.28 o                         
   1  19   4          6.28          4.12         4.25 o                         
   2  19   4         26.63         27.79         4.15 o                         
   3  19   4         15.87         19.43         4.65 o                         
  -2  20   4          3.17          8.24         2.84 o                         
  -1  20   4          0.81         -0.12         3.32 o                         
   0  20   4         10.58          9.52         3.54 o                         
   1  20   4          2.45         -1.25         3.97 o                         
   2  20   4          3.35          6.10         3.24 o                         
   0  21   4          4.85          6.25         3.88 o                         
  -7   1   5         18.59         13.37         2.00 o                         
  -6   1   5         10.32         11.20         2.32 o                         
  -5   1   5         50.14         40.73         2.18 o                         
  -4   1   5          1.83          3.40         1.74 o                         
  -3   1   5        270.16        269.12         4.50 o                         
  -2   1   5          2.92         -0.15         1.59 o                         
  -1   1   5        629.64        638.46         5.69 o                         
   0   1   5        277.65        291.02         5.28 o                         
   1   1   5        266.30        294.22         3.02 o                         
   2   1   5         20.91         21.93         1.28 o                         
   3   1   5        228.51        244.25         4.36 o                         
   4   1   5         45.58         55.63         4.99 o                         
   5   1   5         16.54         16.25         2.19 o                         
   6   1   5         22.01         23.86         2.48 o                         
   7   1   5         37.58         36.31         2.93 o                         
  -7   2   5          2.95          0.42         2.49 o                         
  -6   2   5        168.90        187.03         3.84 o                         
  -5   2   5         40.78         47.82         4.07 o                         
  -4   2   5         36.68         38.93         2.22 o                         
  -3   2   5        539.28        547.22         5.28 o                         
  -2   2   5        218.77        228.35         4.04 o                         
  -1   2   5       2246.70       2390.32        12.37 o                         
   0   2   5        121.98        134.05         3.28 o                         
   1   2   5       4020.20       4496.47        12.39 o                         
   2   2   5        446.46        477.22         3.95 o                         
   3   2   5        320.70        331.36         3.64 o                         
   4   2   5        204.51        208.03         3.95 o                         
   5   2   5        159.78        172.39         3.77 o                         
   6   2   5        135.09        132.08         4.55 o                         
   7   2   5         34.08         31.39         3.40 o                         
  -7   3   5          1.39         -2.53         2.53 o                         
  -6   3   5         50.98         55.64         3.30 o                         
  -5   3   5        141.60        148.91         3.53 o                         
  -4   3   5          2.88          1.38         1.65 o                         
  -3   3   5         46.17         49.73         2.15 o                         
  -2   3   5          4.17          5.25         1.44 o                         
  -1   3   5         21.18         42.89         2.20 o                         
   0   3   5         17.32         14.89         1.39 o                         
   1   3   5       2051.04       2208.81         8.45 o                         
   2   3   5        254.83        269.55         3.17 o                         
   3   3   5          1.28          1.07         1.15 o                         
   4   3   5         16.69         11.67         1.92 o                         
   5   3   5        344.40        329.32         4.91 o                         
   6   3   5          2.64          3.17         2.60 o                         
   7   3   5          3.57          2.95         3.87 o                         
  -7   4   5         14.38         11.95         3.14 o                         
  -6   4   5          0.83          4.26         2.89 o                         
  -5   4   5        127.68        143.85         4.87 o                         
  -4   4   5        628.52        624.18         9.19 o                         
  -3   4   5         26.01         37.05         1.95 o                         
  -2   4   5       1319.03       1319.14        17.67 o                         
  -1   4   5        412.54        403.89         7.67 o                         
   0   4   5        694.25        726.58        12.78 o                         
   1   4   5          0.31          0.47         0.76 o                         
   2   4   5       1104.12       1061.87         7.10 o                         
   3   4   5        272.33        279.05         4.80 o                         
   4   4   5        146.95        147.71         4.15 o                         
   5   4   5          5.01          3.24         2.58 o                         
   6   4   5          6.63          2.03         2.77 o                         
   7   4   5          5.44          9.48         4.35 o                         
  -7   5   5          1.79         -4.74         4.74 o                         
  -6   5   5          9.67          9.44         3.18 o                         
  -5   5   5          4.59          4.54         2.93 o                         
  -4   5   5        145.26        156.66         4.68 o                         
  -3   5   5        365.60        366.66         4.30 o                         
  -2   5   5         22.54         20.18         1.54 o                         
  -1   5   5        635.56        601.63         7.18 o                         
   0   5   5       1760.01       1752.52        30.32 o                         
   1   5   5        112.45        123.14         8.56 o                         
   2   5   5        391.72        409.43         4.45 o                         
   3   5   5        439.73        454.09         3.93 o                         
   4   5   5         16.10         10.97         2.52 o                         
   5   5   5         33.89         33.56         2.97 o                         
   6   5   5         80.13         70.18         3.74 o                         
   7   5   5          5.93          4.71         5.01 o                         
  -7   6   5         39.30         34.79         5.00 o                         
  -6   6   5         20.42         24.07         4.91 o                         
  -5   6   5        116.03        113.78         4.69 o                         
  -4   6   5        520.10        527.20         7.81 o                         
  -3   6   5        777.26        787.66        28.54 o                         
  -2   6   5         21.49         20.64         1.48 o                         
  -1   6   5        466.94        508.47         4.33 o                         
   0   6   5          1.38          0.26         1.25 o                         
   1   6   5         65.69         80.92         2.45 o                         
   2   6   5          2.09          0.58         1.67 o                         
   3   6   5        164.95        182.75         3.16 o                         
   4   6   5        234.13        256.97         3.85 o                         
   5   6   5          0.02          2.53         2.48 o                         
   6   6   5          0.03          1.55         3.39 o                         
   7   6   5         11.94         27.03         6.07 o                         
  -7   7   5         15.92         16.80         4.17 o                         
  -6   7   5          1.98          9.14         4.75 o                         
  -5   7   5        119.27        118.52         6.79 o                         
  -4   7   5          2.87          6.85         3.05 o                         
  -3   7   5         42.86         51.47         5.11 o                         
  -2   7   5        106.88        110.58         3.58 o                         
  -1   7   5       1351.59       1333.32        17.56 o                         
   0   7   5         86.35         88.54         2.95 o                         
   1   7   5         65.23         69.57         3.61 o                         
   2   7   5         36.51         42.98         3.14 o                         
   3   7   5          1.00          2.15         1.55 o                         
   4   7   5          2.31          0.00         1.66 o                         
   5   7   5         72.99         75.36         3.75 o                         
   6   7   5          0.33          1.39         2.74 o                         
  -6   8   5         27.56         43.74         5.57 o                         
  -5   8   5          0.14         -0.09         4.13 o                         
  -4   8   5         44.28         44.21         4.87 o                         
  -3   8   5        282.29        265.06         7.73 o                         
  -2   8   5         64.78         64.24         3.08 o                         
  -1   8   5          2.02          1.20         1.99 o                         
   0   8   5         63.87         78.25         2.94 o                         
   1   8   5         77.92         77.40         3.84 o                         
   2   8   5         31.00         30.33         2.88 o                         
   3   8   5          7.42          7.74         1.72 o                         
   4   8   5          0.02          0.28         2.10 o                         
   5   8   5        118.94        101.57         5.25 o                         
   6   8   5          3.28          7.81         4.73 o                         
  -6   9   5         49.14         40.87         5.40 o                         
  -5   9   5        217.38        211.62         8.17 o                         
  -4   9   5        129.63        124.35         6.75 o                         
  -3   9   5         81.82         81.24         5.19 o                         
  -2   9   5        239.02        266.27         5.20 o                         
  -1   9   5        360.18        380.27         5.78 o                         
   0   9   5        425.28        435.21        10.79 o                         
   1   9   5        392.66        425.37         7.84 o                         
   2   9   5         50.34         54.27         3.64 o                         
   3   9   5          0.03          1.33         1.77 o                         
   4   9   5        193.53        232.75         4.02 o                         
   5   9   5        135.27        135.38         4.59 o                         
   6   9   5        101.40        114.36         7.43 o                         
  -6  10   5          0.92          7.31         4.46 o                         
  -5  10   5         15.84         12.42         4.73 o                         
  -4  10   5        161.95        178.50         7.64 o                         
  -3  10   5         15.11          7.12         3.57 o                         
  -2  10   5         67.71         69.57         3.23 o                         
  -1  10   5        334.48        356.88        10.33 o                         
   0  10   5         84.66         92.98         3.26 o                         
   1  10   5          3.26          1.19         1.75 o                         
   2  10   5          2.96          3.07         1.82 o                         
   3  10   5        126.18        150.92         3.37 o                         
   4  10   5         40.69         35.73         2.55 o                         
   5  10   5         60.87         79.73         3.87 o                         
   6  10   5        344.57        372.42        11.01 o                         
  -6  11   5        119.08        142.53         8.03 o                         
  -5  11   5          2.61          4.16         4.50 o                         
  -4  11   5         11.72         18.60         4.49 o                         
  -3  11   5          5.20          1.52         4.03 o                         
  -2  11   5          9.38         14.27         2.46 o                         
  -1  11   5          4.34          7.59         2.29 o                         
   0  11   5        129.67        118.57        10.74 o                         
   1  11   5        214.29        215.26         4.51 o                         
   2  11   5          2.56          6.62         1.90 o                         
   3  11   5        972.27        986.83        14.35 o                         
   4  11   5         69.42         68.11         2.84 o                         
   5  11   5          8.56         13.03         2.57 o                         
   6  11   5         25.56         16.42         4.67 o                         
  -6  12   5         53.06         53.13         5.65 o                         
  -5  12   5          3.92          4.27         3.66 o                         
  -4  12   5         49.63         50.55         5.28 o                         
  -3  12   5         26.96         17.57         2.94 o                         
  -2  12   5          2.41          2.41         2.27 o                         
  -1  12   5          9.34          9.59         2.36 o                         
   0  12   5         90.85         89.91         3.35 o                         
   1  12   5        253.73        227.88         4.78 o                         
   2  12   5        383.77        356.29         8.25 o                         
   3  12   5         33.87         34.67         3.89 o                         
   4  12   5        384.52        390.50         6.79 o                         
   5  12   5          3.60          3.66         2.51 o                         
   6  12   5          0.03          3.33         4.41 o                         
  -5  13   5          1.71          3.71         4.56 o                         
  -4  13   5        100.23        104.69         6.45 o                         
  -3  13   5         21.51         16.84         2.92 o                         
  -2  13   5          1.96          0.64         2.48 o                         
  -1  13   5         72.31         58.93         3.38 o                         
   0  13   5          7.68          5.69         1.69 o                         
   1  13   5        411.74        384.68         6.73 o                         
   2  13   5         35.43         49.15         4.68 o                         
   3  13   5         26.84         24.62         4.04 o                         
   4  13   5          5.80          8.38         2.22 o                         
   5  13   5          6.35         12.09         2.54 o                         
  -5  14   5         70.34         71.31         6.49 o                         
  -4  14   5         50.81         43.78         5.73 o                         
  -3  14   5         20.69         20.91         3.25 o                         
  -2  14   5        115.89        118.23         4.29 o                         
  -1  14   5         52.34         42.47         4.60 o                         
   0  14   5         10.62          9.29         2.60 o                         
   1  14   5          3.15          3.77         4.21 o                         
   2  14   5        552.42        519.01        10.45 o                         
   3  14   5         16.50         17.28         4.16 o                         
   4  14   5         74.76         71.79        13.89 o                         
   5  14   5          1.40          1.02         3.64 o                         
  -5  15   5         53.53         58.27         6.43 o                         
  -4  15   5         15.70         15.90         5.00 o                         
  -3  15   5         57.90         52.88         3.71 o                         
  -2  15   5          0.92          1.91         2.61 o                         
  -1  15   5         18.38         10.69         2.02 o                         
   0  15   5          1.59          7.67         3.65 o                         
   1  15   5        166.59        164.36         7.06 o                         
   2  15   5         41.53         31.39         4.36 o                         
   3  15   5         41.03         32.60         3.81 o                         
   4  15   5          0.93          1.94         3.70 o                         
   5  15   5          0.17          0.58         3.98 o                         
  -4  16   5         31.27         25.30         4.75 o                         
  -3  16   5          2.00          4.65         3.03 o                         
  -2  16   5         60.93         48.59         3.54 o                         
  -1  16   5         20.84         21.90         2.59 o                         
   0  16   5        112.12         97.36         5.57 o                         
   1  16   5         18.04         18.59         3.98 o                         
   2  16   5          3.28          3.10         3.60 o                         
   3  16   5          0.30          4.44         3.85 o                         
   4  16   5          4.01          5.53         4.21 o                         
  -4  17   5          4.56          0.83         3.91 o                         
  -3  17   5         20.78         18.72         2.77 o                         
  -2  17   5         28.49         32.28         4.87 o                         
  -1  17   5          9.40         11.72         2.38 o                         
   0  17   5         13.95         18.63         4.10 o                         
   1  17   5         16.89         16.71         4.40 o                         
   2  17   5          3.13          5.29         4.11 o                         
   3  17   5          0.74          1.56         3.97 o                         
   4  17   5          5.31          5.71         4.45 o                         
  -3  18   5         10.64         12.40         3.07 o                         
  -2  18   5         15.66         21.74         2.79 o                         
  -1  18   5          9.11         13.93         3.89 o                         
   0  18   5         17.74         28.51         4.72 o                         
   1  18   5         17.16         17.96         3.94 o                         
   2  18   5         32.37         22.47         4.25 o                         
   3  18   5          2.88          4.86         4.18 o                         
  -2  19   5          5.29          7.89         4.78 o                         
  -1  19   5          1.31         -2.54         2.85 o                         
   0  19   5          0.17          0.39         3.46 o                         
   1  19   5          3.21         -1.14         4.11 o                         
   2  19   5         21.05         13.97         4.10 o                         
  -1  20   5         20.36         21.86         4.31 o                         
   0  20   5         15.30         29.97         4.65 o                         
   1  20   5         30.62         37.98         4.36 o                         
  -7   0   6          0.04         -3.32         7.13 o                         
  -6   0   6         29.03         21.77         3.09 o                         
  -5   0   6         49.43         39.21         3.60 o                         
  -4   0   6        129.40        117.69         5.17 o                         
  -3   0   6       1371.70       1281.46        14.15 o                         
  -2   0   6          7.42          5.36         2.58 o                         
  -1   0   6        653.78        689.60         9.73 o                         
   0   0   6         55.52         64.69         3.17 o                         
   1   0   6       1992.48       2087.86        15.53 o                         
   2   0   6        138.97        123.08         9.24 o                         
   3   0   6        238.04        263.61         6.88 o                         
   4   0   6         33.64         28.24         3.65 o                         
   5   0   6        194.61        226.24         7.44 o                         
   6   0   6         16.52         21.62         4.19 o                         
   7   0   6        249.93        271.43         9.37 o                         
  -7   1   6          2.70          3.99         3.11 o                         
  -6   1   6         14.53         15.94         2.06 o                         
  -5   1   6        159.75        163.07         3.89 o                         
  -4   1   6          2.21          4.22         1.94 o                         
  -3   1   6         35.66         46.26         2.59 o                         
  -2   1   6          0.81          0.81         1.77 o                         
  -1   1   6        911.42        995.11        12.99 o                         
   0   1   6         57.98         76.58         2.38 o                         
   1   1   6        155.29        134.08         3.12 o                         
   2   1   6         48.31         40.38         1.62 o                         
   3   1   6          6.16          3.74         2.09 o                         
   4   1   6          0.90          1.58         2.26 o                         
   5   1   6          8.10          8.75         2.85 o                         
   6   1   6        108.68        113.18         4.41 o                         
   7   1   6         34.97         34.26         5.02 o                         
  -7   2   6          4.76          3.32         2.52 o                         
  -6   2   6          0.79          1.78         2.30 o                         
  -5   2   6         17.46         16.77         2.25 o                         
  -4   2   6         19.78         21.67         2.18 o                         
  -3   2   6        232.11        255.61         4.59 o                         
  -2   2   6         93.44         86.36         2.93 o                         
  -1   2   6       1637.64       1739.28        18.45 o                         
   0   2   6        208.15        192.54         4.34 o                         
   1   2   6         89.21         94.28         2.16 o                         
   2   2   6        319.29        321.89         6.25 o                         
   3   2   6        190.31        180.43         4.18 o                         
   4   2   6        110.57        110.20         3.74 o                         
   5   2   6        212.37        226.20         5.17 o                         
   6   2   6          0.35          1.66         2.76 o                         
   7   2   6         46.54         34.91         5.22 o                         
  -7   3   6         18.33         16.18         2.74 o                         
  -6   3   6          3.31          2.11         2.69 o                         
  -5   3   6          5.87          3.58         1.99 o                         
  -4   3   6         11.38          6.80         1.93 o                         
  -3   3   6        122.97        109.31         3.74 o                         
  -2   3   6          0.04         -0.82         1.49 o                         
  -1   3   6          3.59          4.62         1.16 o                         
   0   3   6         48.02         33.91         1.84 o                         
   1   3   6          5.59          1.24         1.23 o                         
   2   3   6        142.65        161.87         3.09 o                         
   3   3   6         16.52         17.40         2.25 o                         
   4   3   6         11.90         13.55         2.52 o                         
   5   3   6          2.69          1.10         2.41 o                         
   6   3   6         11.37         12.58         3.39 o                         
   7   3   6         44.45         51.23         4.37 o                         
  -7   4   6         47.51         51.86         4.25 o                         
  -6   4   6         18.21         22.23         3.69 o                         
  -5   4   6         16.08         20.41         3.21 o                         
  -4   4   6        121.59        119.10         3.20 o                         
  -3   4   6        370.76        330.43         5.44 o                         
  -2   4   6        217.60        234.30         6.36 o                         
  -1   4   6         50.02         51.29         1.43 o                         
   0   4   6        373.93        376.49         6.14 o                         
   1   4   6         30.55         28.02         1.41 o                         
   2   4   6          1.41          0.99         1.24 o                         
   3   4   6        146.76        136.26         3.37 o                         
   4   4   6         87.44         90.04         3.50 o                         
   5   4   6          1.03          4.59         2.87 o                         
   6   4   6         36.07         32.97         3.45 o                         
   7   4   6          5.59         11.02         3.56 o                         
  -7   5   6          9.53          9.01         2.76 o                         
  -6   5   6        175.20        193.73         6.10 o                         
  -5   5   6         62.72         63.03         4.18 o                         
  -4   5   6        384.92        417.52        12.11 o                         
  -3   5   6        131.69        155.46         3.22 o                         
  -2   5   6        472.33        506.29         4.94 o                         
  -1   5   6         33.03         40.01         1.48 o                         
   0   5   6        135.29        121.79         3.79 o                         
   1   5   6        880.44        935.54        28.37 o                         
   2   5   6         15.04         18.28         1.60 o                         
   3   5   6          7.46         14.12         1.64 o                         
   4   5   6         62.45         67.68         3.39 o                         
   5   5   6         10.14          8.84         2.97 o                         
   6   5   6          0.02         -1.95         2.93 o                         
  -6   6   6         10.00         12.62         3.54 o                         
  -5   6   6         23.68         32.56         3.62 o                         
  -4   6   6         64.11         66.80         3.98 o                         
  -3   6   6          3.56          1.87         2.39 o                         
  -2   6   6        178.62        174.46         3.09 o                         
  -1   6   6          7.27         11.80         1.44 o                         
   0   6   6        100.86        100.92         1.90 o                         
   1   6   6        105.13        127.26         5.47 o                         
   2   6   6        179.08        171.29         3.73 o                         
   3   6   6          3.44          6.42         1.64 o                         
   4   6   6          0.00          0.12         2.68 o                         
   5   6   6        146.90        143.17         4.91 o                         
   6   6   6         27.57         31.44         3.45 o                         
  -6   7   6         13.08         14.64         4.92 o                         
  -5   7   6        149.08        154.50         5.39 o                         
  -4   7   6        720.78        726.16        29.26 o                         
  -3   7   6        133.42        140.20         5.43 o                         
  -2   7   6        688.97        673.79         9.75 o                         
  -1   7   6        733.06        727.07         6.02 o                         
   0   7   6          0.02         -0.49         1.95 o                         
   1   7   6          4.07          0.82         2.44 o                         
   2   7   6        152.67        158.16         3.80 o                         
   3   7   6        164.50        150.11         5.48 o                         
   4   7   6         29.67         22.16         2.98 o                         
   5   7   6          6.99          4.69         2.85 o                         
   6   7   6         10.03         16.34         3.38 o                         
  -6   8   6          5.90         10.37         4.71 o                         
  -5   8   6        186.12        196.65         8.46 o                         
  -4   8   6          0.38          2.50         4.53 o                         
  -3   8   6        548.51        573.69        11.54 o                         
  -2   8   6         17.03         21.99         4.15 o                         
  -1   8   6          7.68          9.42         2.38 o                         
   0   8   6         81.20         88.82        10.71 o                         
   1   8   6        927.63        936.10        11.74 o                         
   2   8   6         64.25         67.05         3.87 o                         
   3   8   6        727.79        721.92         7.82 o                         
   4   8   6         61.81         52.48         3.41 o                         
   5   8   6          4.97          3.59         2.94 o                         
   6   8   6         22.61         25.51         4.83 o                         
  -6   9   6          1.58          0.25         4.08 o                         
  -5   9   6         10.07          9.15         4.42 o                         
  -4   9   6         37.60         30.54         5.05 o                         
  -3   9   6          1.39          3.26         4.21 o                         
  -2   9   6         35.79         40.35         3.19 o                         
  -1   9   6        199.95        195.07         4.64 o                         
   0   9   6          8.10          9.66         3.91 o                         
   1   9   6        309.49        295.30         7.12 o                         
   2   9   6         15.54         17.93         3.15 o                         
   3   9   6        214.76        218.23         4.82 o                         
   4   9   6         47.88         49.99         2.55 o                         
   5   9   6        146.52        135.20         8.65 o                         
   6   9   6          0.32         -1.56         5.52 o                         
  -6  10   6          0.16          5.53         4.28 o                         
  -5  10   6          7.17          1.96         4.68 o                         
  -4  10   6          4.45          5.23         3.98 o                         
  -3  10   6         98.79         91.86         5.78 o                         
  -2  10   6          1.21          3.99         2.42 o                         
  -1  10   6         43.19         40.27         3.11 o                         
   0  10   6        176.29        183.50         4.57 o                         
   1  10   6        747.64        786.22         8.35 o                         
   2  10   6        701.11        701.89        11.03 o                         
   3  10   6         24.12         30.05         3.45 o                         
   4  10   6        216.25        189.06         4.54 o                         
   5  10   6          9.69          8.71         3.10 o                         
   6  10   6          2.04          1.68         4.54 o                         
  -6  11   6          1.94          4.69         4.43 o                         
  -5  11   6          0.27          0.14         3.54 o                         
  -4  11   6        214.78        204.48         8.17 o                         
  -3  11   6         40.92         35.37         4.60 o                         
  -2  11   6         98.23         89.64         3.86 o                         
  -1  11   6         28.79         32.35         2.98 o                         
   0  11   6         66.42         62.68         3.35 o                         
   1  11   6        170.93        156.97         4.36 o                         
   2  11   6        620.96        582.64        10.57 o                         
   3  11   6        399.41        392.08         7.21 o                         
   4  11   6         32.89         35.07         3.03 o                         
   5  11   6         94.20         90.06         4.41 o                         
  -5  12   6          0.32         -3.68         4.22 o                         
  -4  12   6          7.09          8.79         4.47 o                         
  -3  12   6          4.12         -1.36         4.00 o                         
  -2  12   6          0.97          2.03         2.62 o                         
  -1  12   6          1.88          3.86         2.60 o                         
   0  12   6         99.92         99.23         6.98 o                         
   1  12   6         95.36        105.12         4.07 o                         
   2  12   6        774.47        772.39        12.47 o                         
   3  12   6          6.68          9.58         2.74 o                         
   4  12   6        245.62        230.37         5.49 o                         
   5  12   6          2.56          2.48         3.07 o                         
  -5  13   6          0.06         -2.88         4.33 o                         
  -4  13   6        140.13        127.42         7.12 o                         
  -3  13   6         41.40         39.19         5.32 o                         
  -2  13   6        332.99        330.13         6.59 o                         
  -1  13   6         71.35         58.59         3.57 o                         
   0  13   6       1308.71       1281.41        37.66 o                         
   1  13   6        122.42        114.32         4.12 o                         
   2  13   6        125.50        144.02         6.55 o                         
   3  13   6        129.22        110.46         5.14 o                         
   4  13   6          1.29          1.73         2.82 o                         
   5  13   6          0.01          3.26         4.61 o                         
  -5  14   6         12.06         15.93         5.42 o                         
  -4  14   6          6.83          8.97         4.14 o                         
  -3  14   6          8.34          3.56         2.82 o                         
  -2  14   6        122.56        119.62         4.58 o                         
  -1  14   6         10.08         10.90         2.83 o                         
   0  14   6        321.06        309.24         6.07 o                         
   1  14   6         15.75         20.50         4.37 o                         
   2  14   6         15.97         10.32         3.85 o                         
   3  14   6          5.50          0.53         4.00 o                         
   4  14   6         63.73         59.08         3.74 o                         
  -4  15   6         14.67         14.39         5.04 o                         
  -3  15   6          6.08         -0.31         3.02 o                         
  -2  15   6         16.46         13.22         2.77 o                         
  -1  15   6         16.35         17.76         3.14 o                         
   0  15   6          3.08          3.28         3.60 o                         
   1  15   6         43.11         45.86         4.80 o                         
   2  15   6          0.81         -0.63         3.38 o                         
   3  15   6          0.16         -1.31         3.47 o                         
   4  15   6         28.74         39.00         3.62 o                         
  -4  16   6         10.81          9.38         4.90 o                         
  -3  16   6          0.99         -1.19         2.36 o                         
  -2  16   6         39.38         34.35         3.18 o                         
  -1  16   6          0.03         19.45         4.85 o                         
   0  16   6          0.03         -0.37         3.31 o                         
   1  16   6          0.05          0.25         4.16 o                         
   2  16   6          0.25          3.33         4.14 o                         
   3  16   6         18.98         16.32         4.43 o                         
   4  16   6         35.72         30.94         3.66 o                         
  -3  17   6         22.10         23.16         3.27 o                         
  -2  17   6          8.50         10.94         3.54 o                         
  -1  17   6         34.92         37.07         4.77 o                         
   0  17   6          0.01          0.34         3.20 o                         
   1  17   6          7.06          7.54         4.71 o                         
   2  17   6          0.42         -0.78         4.05 o                         
   3  17   6         11.62         13.16         3.82 o                         
  -3  18   6         43.14         47.69         4.71 o                         
  -2  18   6          5.74         13.42         2.89 o                         
  -1  18   6         32.43         28.99         4.72 o                         
   0  18   6          0.09         -0.88         3.15 o                         
   1  18   6         51.18         59.28         5.67 o                         
   2  18   6         23.07         23.33         4.89 o                         
  -2  19   6          3.18          4.54         2.80 o                         
  -1  19   6          6.98         14.25         4.73 o                         
   0  19   6          0.42          1.02         3.95 o                         
   1  19   6         85.74         89.99         6.40 o                         
   2  19   6         13.70         12.26         4.21 o                         
  -6   1   7         12.01          6.49         1.85 o                         
  -5   1   7         19.86         23.45         2.49 o                         
  -4   1   7          1.69          2.17         2.29 o                         
  -3   1   7         27.94         27.61         3.82 o                         
  -2   1   7         13.56          9.99         1.92 o                         
  -1   1   7         10.94         10.92         1.41 o                         
   0   1   7         15.64         24.80         3.70 o                         
   1   1   7         92.99         92.84         2.95 o                         
   2   1   7        203.67        214.31         4.38 o                         
   3   1   7        458.85        471.63         6.69 o                         
   4   1   7        160.45        153.66         8.00 o                         
   5   1   7        188.34        190.12         9.28 o                         
   6   1   7          1.19          1.06         3.07 o                         
  -6   2   7         44.01         53.51         3.40 o                         
  -5   2   7         12.18         16.01         2.30 o                         
  -4   2   7         39.63         52.44         2.91 o                         
  -3   2   7         47.61         47.36         2.70 o                         
  -2   2   7         29.59         31.92         2.31 o                         
  -1   2   7         11.60         12.16         1.44 o                         
   0   2   7          1.43          3.82         1.51 o                         
   1   2   7        188.33        172.93         6.15 o                         
   2   2   7          4.02          2.41         1.36 o                         
   3   2   7         13.93         12.32         2.65 o                         
   4   2   7          0.57          1.65         2.70 o                         
   5   2   7        272.93        294.61         6.22 o                         
   6   2   7        156.07        153.56        11.50 o                         
  -6   3   7         18.99         20.01         3.18 o                         
  -5   3   7        247.62        256.20         6.39 o                         
  -4   3   7         30.15         27.89         2.44 o                         
  -3   3   7         25.36         26.57         2.35 o                         
  -2   3   7          0.22         -0.12         1.68 o                         
  -1   3   7         30.34         28.11         1.64 o                         
   0   3   7        110.98        111.21         3.80 o                         
   1   3   7         23.93         29.79         3.05 o                         
   2   3   7         62.19         65.33         2.68 o                         
   3   3   7         39.80         33.45         2.91 o                         
   4   3   7          4.80          6.17         2.72 o                         
   5   3   7         13.16         13.48         5.12 o                         
   6   3   7          0.00          1.18         3.67 o                         
  -6   4   7          0.60         -0.75         2.97 o                         
  -5   4   7        145.32        153.38         5.43 o                         
  -4   4   7         11.29         21.21         3.09 o                         
  -3   4   7        184.65        165.51         5.81 o                         
  -2   4   7        267.92        255.25         3.91 o                         
  -1   4   7        350.11        358.14         4.31 o                         
   0   4   7          6.55          4.35         1.23 o                         
   1   4   7       1187.45       1204.56        12.88 o                         
   2   4   7         16.74         16.09         1.90 o                         
   3   4   7         79.33         69.46         3.28 o                         
   4   4   7          4.38          5.36         2.49 o                         
   5   4   7          0.01          1.32         2.89 o                         
   6   4   7         23.57         18.35         4.49 o                         
  -6   5   7          0.91         -0.25         3.15 o                         
  -5   5   7         22.71         29.53         3.73 o                         
  -4   5   7          3.36          7.26         2.94 o                         
  -3   5   7          3.33          4.66         2.75 o                         
  -2   5   7         91.52         92.78         2.69 o                         
  -1   5   7         27.01         29.53         1.91 o                         
   0   5   7         86.55        102.29         2.04 o                         
   1   5   7         59.69         69.37         2.91 o                         
   2   5   7        123.82        130.37         3.08 o                         
   3   5   7          0.02          0.40         2.31 o                         
   4   5   7          7.06          5.94         2.75 o                         
   5   5   7        179.95        175.64         7.37 o                         
   6   5   7         46.59         44.89         4.96 o                         
  -6   6   7         29.14         31.57         3.91 o                         
  -5   6   7          3.66          2.72         3.05 o                         
  -4   6   7         23.97         17.42         3.22 o                         
  -3   6   7        133.33        130.08         5.95 o                         
  -2   6   7        390.32        377.16         9.25 o                         
  -1   6   7       1165.25       1143.23         7.45 o                         
   0   6   7          2.22          3.68         1.39 o                         
   1   6   7        177.64        169.49         8.25 o                         
   2   6   7        253.36        236.67         3.66 o                         
   3   6   7        163.39        177.74         4.52 o                         
   4   6   7          1.95          2.58         3.47 o                         
   5   6   7         48.15         43.05         5.29 o                         
   6   6   7         95.88        116.28         6.53 o                         
  -6   7   7         93.60         95.26         6.79 o                         
  -5   7   7          0.97         -0.92         3.17 o                         
  -4   7   7         39.44         34.37         3.54 o                         
  -3   7   7         48.55         53.93         3.51 o                         
  -2   7   7         49.26         41.98         3.13 o                         
  -1   7   7        126.65        122.40         3.14 o                         
   0   7   7         32.79         42.50         1.52 o                         
   1   7   7         50.36         44.36         4.44 o                         
   2   7   7         32.05         30.23         2.02 o                         
   3   7   7          5.36          9.41         2.29 o                         
   4   7   7         21.88         23.44         4.22 o                         
   5   7   7          7.43         -0.26         4.31 o                         
   6   7   7         59.34         68.26         5.70 o                         
  -6   8   7         19.83         13.35         4.47 o                         
  -5   8   7         15.52         14.99         5.20 o                         
  -4   8   7         47.52         55.79         5.01 o                         
  -3   8   7        106.42        107.60         5.63 o                         
  -2   8   7         99.15        104.18         3.89 o                         
  -1   8   7         35.60         29.65         2.22 o                         
   0   8   7        135.51        131.64         4.12 o                         
   1   8   7        186.49        173.19         5.96 o                         
   2   8   7         87.40        104.73         7.49 o                         
   3   8   7        112.22        124.06         4.57 o                         
   4   8   7          0.23         -0.93         3.87 o                         
   5   8   7          0.58         -4.10         4.10 o                         
   6   8   7          5.49         14.75         4.97 o                         
  -6   9   7         14.65         24.58         4.76 o                         
  -5   9   7          5.70         -1.15         3.89 o                         
  -4   9   7          1.64          1.59         4.46 o                         
  -3   9   7        205.36        196.76         7.74 o                         
  -2   9   7         58.72         53.09         5.16 o                         
  -1   9   7        368.15        371.41         6.53 o                         
   0   9   7          1.02          4.24         2.65 o                         
   1   9   7         22.13         12.15         3.50 o                         
   2   9   7          0.00          0.34         2.74 o                         
   3   9   7         21.52         26.48         2.70 o                         
   4   9   7          5.48          9.37         4.36 o                         
   5   9   7         18.72         15.19         4.22 o                         
  -5  10   7          0.16          3.81         5.05 o                         
  -4  10   7        105.98        105.06         6.72 o                         
  -3  10   7        512.61        523.26        11.85 o                         
  -2  10   7        106.54        108.14         4.35 o                         
  -1  10   7        908.45        910.81        23.81 o                         
   0  10   7        515.82        512.53         8.51 o                         
   1  10   7        271.30        263.15         5.50 o                         
   2  10   7         13.71          8.65         3.59 o                         
   3  10   7         10.43          6.77         3.06 o                         
   4  10   7         84.26         77.13         5.56 o                         
   5  10   7          8.41          7.09         4.34 o                         
  -5  11   7          4.09          5.30         4.93 o                         
  -4  11   7          1.68          3.78         3.98 o                         
  -3  11   7        451.91        459.27        11.34 o                         
  -2  11   7        270.55        272.27         6.26 o                         
  -1  11   7        570.16        552.57        14.77 o                         
   0  11   7        291.37        275.39        13.43 o                         
   1  11   7        241.94        204.86         5.18 o                         
   2  11   7         10.64          4.97         4.27 o                         
   3  11   7         63.67         71.27         3.71 o                         
   4  11   7         17.74         17.47         5.06 o                         
   5  11   7         32.09         27.90         5.18 o                         
  -5  12   7         26.39         20.94         4.39 o                         
  -4  12   7         10.23          4.58         3.79 o                         
  -3  12   7         92.85        100.67         6.95 o                         
  -2  12   7        488.88        502.61         8.15 o                         
  -1  12   7        122.07        126.24         4.86 o                         
   0  12   7         16.22         23.23         3.37 o                         
   1  12   7        392.20        418.39         7.03 o                         
   2  12   7         16.59          5.63         3.67 o                         
   3  12   7        124.56        117.99         5.06 o                         
   4  12   7         65.34         61.06         5.84 o                         
   5  12   7         40.13         33.24         5.12 o                         
  -5  13   7         18.36         18.88         4.82 o                         
  -4  13   7          8.63         14.91         4.64 o                         
  -3  13   7          5.59          6.00         4.16 o                         
  -2  13   7        121.96        120.62         5.88 o                         
  -1  13   7         39.17         35.10         3.62 o                         
   0  13   7         25.89         20.22         2.96 o                         
   1  13   7          1.26          2.54         2.51 o                         
   2  13   7          3.13          1.86         2.46 o                         
   3  13   7          5.89          6.16         3.09 o                         
   4  13   7         61.72         74.02         3.99 o                         
  -4  14   7        130.69        133.61         7.87 o                         
  -3  14   7         23.53         21.76         5.20 o                         
  -2  14   7        215.83        196.21         5.65 o                         
  -1  14   7         98.71         94.23         4.26 o                         
   0  14   7         72.69         70.75         3.93 o                         
   1  14   7          0.60          0.91         2.42 o                         
   2  14   7         56.18         49.41         5.12 o                         
   3  14   7        130.24        124.32         5.03 o                         
   4  14   7         68.61         56.99         4.05 o                         
  -4  15   7        100.98        111.20         7.69 o                         
  -3  15   7         14.95         21.63         4.48 o                         
  -2  15   7          8.77          8.79         2.74 o                         
  -1  15   7         22.41         17.81         3.02 o                         
   0  15   7         32.36         35.77         3.10 o                         
   1  15   7          0.53         -0.39         4.20 o                         
   2  15   7          0.18          1.39         4.06 o                         
   3  15   7         18.56         23.99         3.53 o                         
   4  15   7         40.70         34.12         3.73 o                         
  -3  16   7         11.83         10.96         4.55 o                         
  -2  16   7         33.27         39.38         3.67 o                         
  -1  16   7         20.80         18.83         2.88 o                         
   0  16   7          1.62          2.86         4.20 o                         
   1  16   7          4.12          9.13         4.33 o                         
   2  16   7          6.52          5.23         3.94 o                         
   3  16   7          4.06          1.13         3.55 o                         
  -3  17   7          0.01          0.34         2.73 o                         
  -2  17   7         17.94         19.12         3.72 o                         
  -1  17   7          0.86          3.07         4.51 o                         
   0  17   7         19.95         16.16         4.43 o                         
   1  17   7          0.00         -1.00         4.44 o                         
   2  17   7         14.95         13.52         4.14 o                         
  -2  18   7         34.82         36.26         5.50 o                         
  -1  18   7          2.82         10.36         4.61 o                         
   0  18   7          3.82          7.52         4.48 o                         
   1  18   7         96.53        111.87         7.08 o                         
   2  18   7          3.07          7.56         4.83 o                         
  -6   0   8         29.70         14.70         2.65 o                         
  -5   0   8        103.32         91.55         4.25 o                         
  -4   0   8        190.94        148.87         6.51 o                         
  -3   0   8         58.72         60.37         4.61 o                         
  -2   0   8        344.50        305.18         7.69 o                         
  -1   0   8         25.87         17.84         1.93 o                         
   0   0   8         58.54         53.33         3.60 o                         
   1   0   8        630.83        648.42         9.99 o                         
   2   0   8       1279.19       1371.55        15.44 o                         
   3   0   8         16.58         17.71         4.24 o                         
   4   0   8       1062.76       1093.19        15.61 o                         
   5   0   8          5.57          5.78         4.75 o                         
   6   0   8         27.99         22.54         4.63 o                         
  -6   1   8          1.33          0.31         2.58 o                         
  -5   1   8          5.91          8.74         2.19 o                         
  -4   1   8        134.82        127.30         4.19 o                         
  -3   1   8         14.82          8.97         2.53 o                         
  -2   1   8        109.80        119.92         4.11 o                         
  -1   1   8         31.02         26.60         1.53 o                         
   0   1   8          6.25          2.13         1.71 o                         
   1   1   8        137.09        148.23         3.87 o                         
   2   1   8        160.47        169.05         4.43 o                         
   3   1   8        135.80        133.99         4.40 o                         
   4   1   8        159.64        170.97         5.18 o                         
   5   1   8          0.32          3.35         2.79 o                         
   6   1   8          1.97          2.27         3.03 o                         
  -6   2   8          7.07          5.81         2.31 o                         
  -5   2   8          2.10          0.54         3.08 o                         
  -4   2   8          0.66          1.34         2.12 o                         
  -3   2   8         45.59         46.35         3.50 o                         
  -2   2   8         51.59         38.37         2.73 o                         
  -1   2   8         56.53         63.68         2.76 o                         
   0   2   8         84.08         81.31         2.79 o                         
   1   2   8        161.78        173.47         4.04 o                         
   2   2   8         49.36         51.66         3.56 o                         
   3   2   8        611.21        633.21        23.32 o                         
   4   2   8          2.96          7.00         3.08 o                         
   5   2   8         78.34         73.14        11.31 o                         
   6   2   8         23.48         21.97         3.81 o                         
  -6   3   8          2.56          3.93         6.79 o                         
  -5   3   8          3.73          1.81         3.07 o                         
  -4   3   8          0.44          0.64         2.00 o                         
  -3   3   8          0.71          1.40         1.85 o                         
  -2   3   8         35.38         38.48         4.09 o                         
  -1   3   8        140.64        156.40         5.79 o                         
   0   3   8         67.55         64.67         2.69 o                         
   1   3   8        513.04        505.74         6.36 o                         
   2   3   8          0.06          1.32         2.34 o                         
   3   3   8       1047.26       1072.79        10.33 o                         
   4   3   8          3.38          5.87         2.88 o                         
   5   3   8        374.92        389.92         7.41 o                         
   6   3   8          0.14          0.96         4.10 o                         
  -6   4   8         96.94        111.66        11.09 o                         
  -5   4   8         46.07         47.84         4.06 o                         
  -4   4   8         15.77         18.24         3.39 o                         
  -3   4   8         43.96         47.24         2.54 o                         
  -2   4   8          3.42          2.39         1.73 o                         
  -1   4   8          9.75         11.60         1.69 o                         
   0   4   8          0.12          0.30         1.53 o                         
   1   4   8        165.09        173.51         4.86 o                         
   2   4   8        445.10        465.31         6.58 o                         
   3   4   8        627.00        619.04        11.69 o                         
   4   4   8        363.89        350.32         6.70 o                         
   5   4   8        217.19        233.40        12.93 o                         
   6   4   8         76.25         60.39         6.14 o                         
  -6   5   8         14.16         12.01         3.35 o                         
  -5   5   8          7.11          8.36         5.00 o                         
  -4   5   8         78.92         76.66         4.24 o                         
  -3   5   8         17.49         15.05         3.00 o                         
  -2   5   8        560.64        545.36         9.18 o                         
  -1   5   8          3.59          1.71         1.67 o                         
   0   5   8         22.91         22.23         1.95 o                         
   1   5   8         49.17         51.35         2.27 o                         
   2   5   8        250.19        249.88         4.73 o                         
   3   5   8        373.86        398.98         8.75 o                         
   4   5   8        389.23        380.80         7.92 o                         
   5   5   8        125.71        137.65        10.97 o                         
   6   5   8          0.22         -1.64         4.87 o                         
  -6   6   8          0.77          1.29         3.20 o                         
  -5   6   8         10.65          6.87         3.46 o                         
  -4   6   8          3.23          4.82         2.80 o                         
  -3   6   8         24.46         27.01         3.03 o                         
  -2   6   8        141.73        141.41         8.42 o                         
  -1   6   8          6.28          5.29         1.76 o                         
   0   6   8         19.73         17.69         1.79 o                         
   1   6   8         50.37         46.49         2.26 o                         
   2   6   8        114.78        104.62         4.35 o                         
   3   6   8          6.65          4.20         2.64 o                         
   4   6   8        130.63        136.89         4.69 o                         
   5   6   8         83.66         68.10         6.01 o                         
   6   6   8         32.07         30.00         5.54 o                         
  -6   7   8          8.89         10.45         3.36 o                         
  -5   7   8         23.55         36.45         4.07 o                         
  -4   7   8          0.66          0.70         3.09 o                         
  -3   7   8        319.24        302.53         6.49 o                         
  -2   7   8          1.67          3.46         2.46 o                         
  -1   7   8        368.73        383.77        10.61 o                         
   0   7   8        224.29        231.61        13.75 o                         
   1   7   8         33.48         24.96         2.30 o                         
   2   7   8         10.76          7.02         3.44 o                         
   3   7   8          4.53          9.88         3.34 o                         
   4   7   8         17.54         18.20         4.83 o                         
   5   7   8          1.56         -0.44         4.29 o                         
  -5   8   8          6.35          7.59         3.45 o                         
  -4   8   8          1.00          4.24         3.23 o                         
  -3   8   8         18.64         24.89         3.84 o                         
  -2   8   8         63.97         52.41         3.57 o                         
  -1   8   8          3.22          1.22         2.05 o                         
   0   8   8         15.97          9.44         2.66 o                         
   1   8   8        154.14        168.18         6.51 o                         
   2   8   8          1.54          2.81         2.67 o                         
   3   8   8          0.43          1.19         3.70 o                         
   4   8   8         43.28         33.52         5.22 o                         
   5   8   8          6.68          1.54         3.90 o                         
  -5   9   8         40.78         58.61         6.09 o                         
  -4   9   8         11.79         16.15         4.31 o                         
  -3   9   8         94.02         84.30         6.21 o                         
  -2   9   8         26.93         15.39         4.24 o                         
  -1   9   8        188.31        174.21         5.85 o                         
   0   9   8          0.19         -1.30         2.67 o                         
   1   9   8        136.98        150.44         4.71 o                         
   2   9   8          0.37         -1.04         2.51 o                         
   3   9   8          2.22          4.03         2.34 o                         
   4   9   8        105.08        103.04         6.47 o                         
   5   9   8          1.71         -1.28         4.75 o                         
  -5  10   8         32.10         37.89         5.79 o                         
  -4  10   8         15.93         20.13         4.59 o                         
  -3  10   8          0.04          2.06         4.17 o                         
  -2  10   8         49.08         46.60         5.68 o                         
  -1  10   8         17.84         13.21         3.14 o                         
   0  10   8         11.14         11.53         3.09 o                         
   1  10   8         71.91         70.51         5.65 o                         
   2  10   8          1.81          2.23         2.54 o                         
   3  10   8          4.48          2.41         2.64 o                         
   4  10   8          1.32          3.20         4.26 o                         
   5  10   8          1.48          1.12         4.52 o                         
  -5  11   8         70.58         90.44         6.38 o                         
  -4  11   8         80.27         84.30         6.58 o                         
  -3  11   8          0.03         -2.32         3.82 o                         
  -2  11   8         22.41         26.15         4.89 o                         
  -1  11   8          5.75          2.75         3.04 o                         
   0  11   8          0.70          1.42         2.88 o                         
   1  11   8         16.97         28.60         3.10 o                         
   2  11   8         16.95         13.22         3.30 o                         
   3  11   8          0.15         -0.69         2.67 o                         
   4  11   8          1.35          4.93         4.60 o                         
   5  11   8          3.83          7.29         4.65 o                         
  -4  12   8        221.95        213.60         8.94 o                         
  -3  12   8         33.32         34.54         5.57 o                         
  -2  12   8        175.09        165.05         6.07 o                         
  -1  12   8         61.50         50.23         3.73 o                         
   0  12   8        351.61        331.20         6.74 o                         
   1  12   8         67.40         40.43         3.51 o                         
   2  12   8         82.03         64.91         5.01 o                         
   3  12   8          4.82          2.27         2.77 o                         
   4  12   8        120.22        124.18         7.76 o                         
  -4  13   8         38.99         30.92         5.03 o                         
  -3  13   8        124.83        119.95         7.23 o                         
  -2  13   8         29.48         31.97         5.67 o                         
  -1  13   8        190.22        185.18        13.01 o                         
   0  13   8        121.80        107.69         4.42 o                         
   1  13   8         63.36         50.22         3.53 o                         
   2  13   8          2.60          4.62         2.61 o                         
   3  13   8          0.86          0.93         3.12 o                         
   4  13   8         48.72         45.05         5.85 o                         
  -4  14   8         42.97         46.78         5.34 o                         
  -3  14   8          0.26          2.11         4.28 o                         
  -2  14   8         61.06         65.14         4.18 o                         
  -1  14   8          6.32          6.18         2.92 o                         
   0  14   8         21.21         29.18         3.75 o                         
   1  14   8          0.44         -2.49         2.49 o                         
   2  14   8         56.56         48.10         5.33 o                         
   3  14   8         33.32         43.13         4.10 o                         
  -3  15   8         23.77         23.05         4.93 o                         
  -2  15   8          0.02         -2.72         3.19 o                         
  -1  15   8          0.80          1.33         2.80 o                         
   0  15   8        118.76        114.73        10.64 o                         
   1  15   8          0.50         -2.51         4.16 o                         
   2  15   8         24.34         19.20         4.54 o                         
   3  15   8         48.00         54.16         4.19 o                         
  -2  16   8          2.96          2.04         2.94 o                         
  -1  16   8         19.92         17.59         3.63 o                         
   0  16   8         19.88         23.46         5.23 o                         
   1  16   8         77.24         83.08         6.53 o                         
   2  16   8          0.22          3.16         4.02 o                         
  -2  17   8         64.51         69.66         4.18 o                         
  -1  17   8          0.38         -0.90         3.99 o                         
   0  17   8          4.00          7.24         4.78 o                         
   1  17   8          0.34          0.22         4.62 o                         
  -6   1   9          6.23          4.01         2.33 o                         
  -5   1   9         31.36         35.37         2.86 o                         
  -4   1   9         38.04         33.39         3.24 o                         
  -3   1   9        121.37        129.43         4.24 o                         
  -2   1   9         12.30         13.79         2.38 o                         
  -1   1   9        608.01        621.33        11.13 o                         
   0   1   9        199.11        196.92         4.27 o                         
   1   1   9        167.59        152.99         5.49 o                         
   2   1   9          0.04          2.59         4.91 o                         
   3   1   9          6.26          3.34         2.93 o                         
   4   1   9        232.06        231.82         5.96 o                         
   5   1   9         67.26         64.93         4.34 o                         
  -6   2   9         24.78         30.37         3.14 o                         
  -5   2   9         13.94         15.34         3.34 o                         
  -4   2   9         13.33         11.84         2.38 o                         
  -3   2   9         23.89         27.91         2.84 o                         
  -2   2   9          0.02          2.02         2.26 o                         
  -1   2   9        862.83        926.73         7.69 o                         
   0   2   9         78.49         80.97         3.12 o                         
   1   2   9        801.43        834.95         8.62 o                         
   2   2   9         84.56         88.75         3.91 o                         
   3   2   9          4.70          3.47         2.75 o                         
   4   2   9          0.70          0.65         3.21 o                         
   5   2   9         54.76         56.67         4.05 o                         
  -6   3   9         28.53         29.62         3.65 o                         
  -5   3   9          4.28          4.11         3.39 o                         
  -4   3   9          0.47         -2.34         3.03 o                         
  -3   3   9        266.11        249.70         4.67 o                         
  -2   3   9        169.47        159.71         5.77 o                         
  -1   3   9        356.81        367.15         6.34 o                         
   0   3   9        647.78        649.82         7.08 o                         
   1   3   9        721.28        790.49         8.42 o                         
   2   3   9         17.36         15.81         4.49 o                         
   3   3   9         59.02         60.43         3.59 o                         
   4   3   9          1.13          1.70         2.95 o                         
   5   3   9        115.44        113.27         6.00 o                         
  -5   4   9         46.55         42.62         3.65 o                         
  -4   4   9         10.58          4.48         2.96 o                         
  -3   4   9         13.64          8.77         2.83 o                         
  -2   4   9        155.52        146.98         3.53 o                         
  -1   4   9         90.17         74.42         3.78 o                         
   0   4   9        119.21        113.52         3.11 o                         
   1   4   9        857.53        884.82         8.78 o                         
   2   4   9          9.99          7.10         2.55 o                         
   3   4   9        205.11        220.73         5.51 o                         
   4   4   9         96.36         88.49         4.22 o                         
   5   4   9         10.52         10.47         3.23 o                         
  -5   5   9         29.23         30.21         4.64 o                         
  -4   5   9          4.05          2.85         2.84 o                         
  -3   5   9         11.04         13.06         6.95 o                         
  -2   5   9         92.76         96.35         4.01 o                         
  -1   5   9          0.12         -0.10         1.77 o                         
   0   5   9        239.34        242.41         8.34 o                         
   1   5   9          0.00          1.07         1.88 o                         
   2   5   9        255.73        241.80         5.31 o                         
   3   5   9        256.61        251.39         7.37 o                         
   4   5   9          8.89          6.53         3.11 o                         
   5   5   9         55.72         60.50         3.93 o                         
  -5   6   9         21.77         23.79         3.84 o                         
  -4   6   9          0.74          0.04         3.07 o                         
  -3   6   9        108.16        108.66         7.88 o                         
  -2   6   9          1.01         -0.62         2.44 o                         
  -1   6   9        164.93        148.76         4.40 o                         
   0   6   9        103.39        112.56         6.43 o                         
   1   6   9         28.00         24.51         2.15 o                         
   2   6   9        127.10        121.07         4.14 o                         
   3   6   9         23.79         23.89         3.12 o                         
   4   6   9        108.88        106.67         7.46 o                         
   5   6   9         17.24         22.69         5.08 o                         
  -5   7   9          1.53          1.99         3.29 o                         
  -4   7   9          4.21          3.13         3.01 o                         
  -3   7   9          8.72         17.43         3.11 o                         
  -2   7   9         30.03         26.61         3.20 o                         
  -1   7   9          0.08         -0.70         2.32 o                         
   0   7   9         17.79         16.25         2.82 o                         
   1   7   9        157.77        155.28         5.19 o                         
   2   7   9        211.26        208.49         5.42 o                         
   3   7   9        118.98         95.19         4.25 o                         
   4   7   9         68.13         68.76         6.33 o                         
   5   7   9         37.19         35.22         5.91 o                         
  -5   8   9         57.97         64.17         4.73 o                         
  -4   8   9         41.40         45.88         5.74 o                         
  -3   8   9          6.23          5.79         3.02 o                         
  -2   8   9        108.74        123.86         4.60 o                         
  -1   8   9         25.24         21.21         4.78 o                         
   0   8   9         30.48         39.64         5.85 o                         
   1   8   9        152.90        142.73         4.11 o                         
   2   8   9         62.50         53.09        10.56 o                         
   3   8   9         60.35         49.87         5.45 o                         
   4   8   9         17.92         19.19         4.65 o                         
   5   8   9          5.26         -4.17         5.01 o                         
  -5   9   9         39.03         49.65         5.55 o                         
  -4   9   9          9.59         11.17         3.30 o                         
  -3   9   9          0.17          3.72         2.69 o                         
  -2   9   9         39.99         32.63         3.29 o                         
  -1   9   9         20.29         11.53         4.16 o                         
   0   9   9         18.00         15.03         3.15 o                         
   1   9   9         16.99         20.86         3.15 o                         
   2   9   9          5.71          5.71         2.89 o                         
   3   9   9         10.95         15.20         4.48 o                         
   4   9   9          0.38         -1.94         4.12 o                         
  -4  10   9         12.49         14.59         4.39 o                         
  -3  10   9        200.17        181.80         8.42 o                         
  -2  10   9         87.04        101.98         6.57 o                         
  -1  10   9        130.58        124.25         4.86 o                         
   0  10   9        114.10        113.42         4.79 o                         
   1  10   9         75.07         81.52         4.13 o                         
   2  10   9          0.20         -0.27         2.87 o                         
   3  10   9          2.34          2.06         4.66 o                         
   4  10   9         16.18          9.28         5.38 o                         
  -4  11   9          0.50          2.31         3.89 o                         
  -3  11   9          1.18          1.66         4.90 o                         
  -2  11   9         10.36         14.47         4.86 o                         
  -1  11   9          0.46         -0.90         2.93 o                         
   0  11   9        210.09        206.10         5.90 o                         
   1  11   9          3.93          8.18         2.90 o                         
   2  11   9          0.16          0.31         2.60 o                         
   3  11   9         51.50         43.83         5.25 o                         
   4  11   9         10.94         12.17         4.98 o                         
  -4  12   9          1.63         -0.61         4.05 o                         
  -3  12   9          8.92          4.35         4.48 o                         
  -2  12   9         14.76          6.93         4.34 o                         
  -1  12   9         15.77         12.07         3.22 o                         
   0  12   9         28.90         26.28         3.31 o                         
   1  12   9          5.66          9.51         5.84 o                         
   2  12   9          0.87          2.43         2.15 o                         
   3  12   9          8.71          3.85         4.25 o                         
   4  12   9          5.72         10.43         4.70 o                         
  -3  13   9         11.21         10.73         4.23 o                         
  -2  13   9          1.21          7.55         4.83 o                         
  -1  13   9          3.91          0.40         3.17 o                         
   0  13   9         65.88         55.13         3.91 o                         
   1  13   9         11.92         14.27         3.33 o                         
   2  13   9          0.84          1.74         2.91 o                         
   3  13   9         18.65         11.37         3.06 o                         
  -3  14   9          0.91          0.98         4.82 o                         
  -2  14   9         13.15         10.08         4.88 o                         
  -1  14   9          2.45          3.53         2.66 o                         
   0  14   9          8.80         11.40         3.22 o                         
   1  14   9         14.54         18.55         4.35 o                         
   2  14   9         14.91         10.87         3.66 o                         
   3  14   9          2.37          1.18         3.21 o                         
  -2  15   9          2.54         -1.34         2.50 o                         
  -1  15   9          0.59          2.51         2.55 o                         
   0  15   9         13.17          5.39         2.79 o                         
   1  15   9         23.90         23.81         4.77 o                         
   2  15   9          2.70         -4.01         4.01 o                         
  -1  16   9          1.51          1.77         2.66 o                         
   0  16   9          1.04          3.88         4.90 o                         
   1  16   9          7.97         18.15         5.64 o                         
  -5   0  10        362.27        334.56         7.35 o                         
  -4   0  10         47.27         44.96         4.47 o                         
  -3   0  10        904.39        822.99        13.77 o                         
  -2   0  10         78.21         85.13         5.49 o                         
  -1   0  10         96.89         93.34         5.75 o                         
   0   0  10         19.72         18.14         3.34 o                         
   1   0  10         16.31         19.87         3.94 o                         
   2   0  10         40.02         46.87         4.74 o                         
   3   0  10          1.41          3.17         3.93 o                         
   4   0  10          1.11         -2.03         4.07 o                         
   5   0  10        203.98        194.85         8.34 o                         
  -5   1  10          0.30          1.36         3.12 o                         
  -4   1  10         50.75         56.32         3.47 o                         
  -3   1  10         60.97         62.64         3.57 o                         
  -2   1  10         41.09         50.02         3.09 o                         
  -1   1  10         25.18         20.11         2.20 o                         
   0   1  10          0.53          0.60         2.18 o                         
   1   1  10        112.78        136.02         6.77 o                         
   2   1  10         64.81         54.68         3.56 o                         
   3   1  10         27.11         22.46         3.21 o                         
   4   1  10          1.79         -0.36         3.26 o                         
   5   1  10          9.78         12.65         3.46 o                         
  -5   2  10         77.77         86.38         4.76 o                         
  -4   2  10          3.38          3.55         2.92 o                         
  -3   2  10        231.04        269.71        12.04 o                         
  -2   2  10         80.58         80.21        11.78 o                         
  -1   2  10        254.04        274.18         6.56 o                         
   0   2  10         92.92        101.65         3.52 o                         
   1   2  10         23.50         23.33         2.94 o                         
   2   2  10         17.78         12.99         2.83 o                         
   3   2  10         48.93         55.60         3.64 o                         
   4   2  10          4.68          3.19         3.13 o                         
   5   2  10          5.73          2.72         6.20 o                         
  -5   3  10         11.08         18.45         4.12 o                         
  -4   3  10        152.55        140.37         5.28 o                         
  -3   3  10        165.15        165.92         4.17 o                         
  -2   3  10         92.96         91.86         5.86 o                         
  -1   3  10        415.47        419.78         5.55 o                         
   0   3  10          2.00          2.16         3.21 o                         
   1   3  10          1.18          4.78         2.70 o                         
   2   3  10         22.86         24.68         3.78 o                         
   3   3  10        102.57        101.59         6.50 o                         
   4   3  10          3.04         -1.08         2.83 o                         
   5   3  10         11.81         14.82         3.67 o                         
  -5   4  10          6.07          7.65         3.21 o                         
  -4   4  10        121.91        133.89         5.19 o                         
  -3   4  10          8.75          4.43         2.86 o                         
  -2   4  10        185.25        178.28         6.65 o                         
  -1   4  10        212.58        203.20         5.54 o                         
   0   4  10        159.56        155.18         4.82 o                         
   1   4  10        439.42        408.60         7.42 o                         
   2   4  10        163.11        148.57         4.58 o                         
   3   4  10         83.60         73.55         7.68 o                         
   4   4  10         71.83         79.01         4.29 o                         
   5   4  10          0.16         -0.17         3.27 o                         
  -5   5  10          0.06          5.50         3.46 o                         
  -4   5  10          3.02          3.75         3.08 o                         
  -3   5  10        198.12        194.77         9.90 o                         
  -2   5  10         47.06         49.70         3.52 o                         
  -1   5  10        525.10        532.47         7.88 o                         
   0   5  10         78.19         90.88         4.20 o                         
   1   5  10          0.03          0.41         2.22 o                         
   2   5  10        205.99        222.49         6.03 o                         
   3   5  10        124.29        121.14         4.72 o                         
   4   5  10         28.31         28.96         4.34 o                         
   5   5  10         10.50          3.67         3.20 o                         
  -5   6  10          0.72         -1.94         2.90 o                         
  -4   6  10          9.88          9.70         2.76 o                         
  -3   6  10          3.63          4.85         2.82 o                         
  -2   6  10        347.83        323.39         6.60 o                         
  -1   6  10         17.47         17.56         4.32 o                         
   0   6  10        448.55        452.22         7.65 o                         
   1   6  10         59.30         47.04         2.87 o                         
   2   6  10          0.21          2.47         2.58 o                         
   3   6  10         39.29         32.29         3.41 o                         
   4   6  10          6.96          4.24         3.19 o                         
  -4   7  10          3.04          4.77         2.91 o                         
  -3   7  10          0.02          2.69         3.17 o                         
  -2   7  10         83.75         88.17         4.19 o                         
  -1   7  10         14.96         11.22         4.83 o                         
   0   7  10        541.61        518.11        12.35 o                         
   1   7  10          1.54          1.26         2.62 o                         
   2   7  10        247.76        254.63         8.59 o                         
   3   7  10          3.36          1.86         2.55 o                         
   4   7  10         86.29         81.43         6.23 o                         
  -4   8  10          7.24          4.83         3.08 o                         
  -3   8  10         61.95         75.48         4.21 o                         
  -2   8  10          4.76          4.57         2.65 o                         
  -1   8  10         32.76         37.92         5.36 o                         
   0   8  10         32.42         39.22         5.63 o                         
   1   8  10          0.03         -0.66         2.29 o                         
   2   8  10          9.78          8.75         2.73 o                         
   3   8  10          8.96          9.32         4.85 o                         
   4   8  10         25.41         27.29         5.27 o                         
  -4   9  10          0.47          1.30         2.77 o                         
  -3   9  10         12.68          7.98         3.10 o                         
  -2   9  10          3.69          0.25         2.62 o                         
  -1   9  10         29.28         14.59         4.06 o                         
   0   9  10          0.23          1.95         2.77 o                         
   1   9  10         61.64         63.93         3.29 o                         
   2   9  10          1.20         -0.24         4.54 o                         
   3   9  10          1.84          9.24         4.31 o                         
   4   9  10          0.12          0.79         4.92 o                         
  -4  10  10         12.94         12.34         4.96 o                         
  -3  10  10         45.46         44.98         5.75 o                         
  -2  10  10         13.03         12.94         5.24 o                         
  -1  10  10         14.36         10.75         4.49 o                         
   0  10  10         61.63         65.13         4.12 o                         
   1  10  10          0.16         -1.08         2.96 o                         
   2  10  10          0.43          2.00         3.64 o                         
   3  10  10         34.69         38.91         5.63 o                         
  -3  11  10         12.31         11.47         5.02 o                         
  -2  11  10          0.10          0.51         4.41 o                         
  -1  11  10          0.18          1.68         3.99 o                         
   0  11  10         82.09         80.65         4.48 o                         
   1  11  10          0.35          2.13         3.15 o                         
   2  11  10         24.81         21.61         4.09 o                         
   3  11  10         11.02         12.01         5.20 o                         
  -3  12  10          0.21         -4.52         4.86 o                         
  -2  12  10         50.55         48.09         6.16 o                         
  -1  12  10          2.87          9.66         4.22 o                         
   0  12  10         37.43         35.16         3.63 o                         
   1  12  10         11.31         17.04         3.91 o                         
   2  12  10          5.70          5.43         2.51 o                         
   3  12  10          0.23         -0.69         3.93 o                         
  -2  13  10          4.78          4.34         4.34 o                         
  -1  13  10         75.31         78.67         4.59 o                         
   0  13  10          4.95          3.82         2.87 o                         
   1  13  10          0.07          1.57         3.06 o                         
   2  13  10         39.54         51.03         3.48 o                         
  -2  14  10          3.49          9.19         4.93 o                         
  -1  14  10          7.26          1.95         3.13 o                         
   0  14  10          0.00          0.25         3.16 o                         
   1  14  10          0.04         -2.75         2.77 o                         
  -4   1  11          2.35         -1.70         2.07 o                         
  -3   1  11          7.70          4.89         2.83 o                         
  -2   1  11          0.62          3.03         2.34 o                         
  -1   1  11          4.48         10.06         5.39 o                         
   0   1  11         81.37         73.91         3.79 o                         
   1   1  11          1.52          2.42         2.50 o                         
   2   1  11          9.74          9.32         3.01 o                         
   3   1  11         14.35         16.39         3.41 o                         
   4   1  11          9.81          8.37         3.23 o                         
  -4   2  11          7.85         11.17         3.04 o                         
  -3   2  11        240.76        226.77         4.82 o                         
  -2   2  11          1.99          3.48         2.64 o                         
  -1   2  11        101.52         95.44         4.63 o                         
   0   2  11          4.91          5.35         2.55 o                         
   1   2  11         43.45         41.72         3.03 o                         
   2   2  11          1.08          3.06         2.73 o                         
   3   2  11          3.64          0.69         2.87 o                         
   4   2  11         73.05         77.54         4.40 o                         
  -4   3  11         17.68         12.34         2.90 o                         
  -3   3  11         41.15         46.25         3.87 o                         
  -2   3  11        183.41        175.27         4.83 o                         
  -1   3  11          4.33          5.60         2.04 o                         
   0   3  11        113.22        116.06         5.65 o                         
   1   3  11         38.03         45.58         4.88 o                         
   2   3  11          6.54          7.42         2.81 o                         
   3   3  11          3.34          0.29         3.03 o                         
   4   3  11         32.38         42.89         3.86 o                         
  -4   4  11         41.09         44.05         3.89 o                         
  -3   4  11          3.11          1.76         4.10 o                         
  -2   4  11          1.69          1.40         2.60 o                         
  -1   4  11        353.43        350.66         5.46 o                         
   0   4  11          2.76          2.28         2.68 o                         
   1   4  11        149.01        139.54         4.44 o                         
   2   4  11          6.21          4.04         2.47 o                         
   3   4  11          1.71          3.62         3.07 o                         
   4   4  11          2.04          5.83         2.83 o                         
  -4   5  11        153.40        166.80         5.73 o                         
  -3   5  11        176.73        175.35        15.19 o                         
  -2   5  11        100.12         95.62         5.88 o                         
  -1   5  11        223.20        211.04         5.65 o                         
   0   5  11          0.18         -0.96         2.82 o                         
   1   5  11         54.27         54.81         4.93 o                         
   2   5  11          1.38          1.65         2.55 o                         
   3   5  11          0.82          5.16         3.05 o                         
   4   5  11          8.53          9.47         3.31 o                         
  -4   6  11         23.78         27.08         3.24 o                         
  -3   6  11        110.04        116.53         4.79 o                         
  -2   6  11          7.07          6.56         2.57 o                         
  -1   6  11        214.75        231.94         9.25 o                         
   0   6  11         36.21         36.89         3.69 o                         
   1   6  11        136.87        140.32         6.92 o                         
   2   6  11        126.16        135.45         4.51 o                         
   3   6  11         15.99         20.43         3.28 o                         
   4   6  11        126.39        146.97         5.40 o                         
  -4   7  11         51.02         46.59         3.91 o                         
  -3   7  11          4.44          9.43         3.19 o                         
  -2   7  11          2.49          2.86         4.37 o                         
  -1   7  11         28.91         25.99         5.00 o                         
   0   7  11         29.53         28.17         3.52 o                         
   1   7  11          7.91          3.21         2.99 o                         
   2   7  11          9.62         11.34         2.68 o                         
   3   7  11          7.40          8.70         3.13 o                         
  -3   8  11         12.40         15.21         3.32 o                         
  -2   8  11         24.90         11.03         4.36 o                         
  -1   8  11          9.55          6.96         3.63 o                         
   0   8  11          0.08          2.42         3.11 o                         
   1   8  11          5.26          0.47         2.90 o                         
   2   8  11         25.10         35.35         5.65 o                         
   3   8  11          0.16         -1.85         4.74 o                         
  -3   9  11          0.22          1.80         2.78 o                         
  -2   9  11         30.77         26.05         4.45 o                         
  -1   9  11          2.89          4.07         4.69 o                         
   0   9  11         53.78         66.75         5.91 o                         
   1   9  11          1.70          0.53         2.30 o                         
   2   9  11          1.19         -0.83         4.20 o                         
   3   9  11         76.09         74.41         6.12 o                         
  -3  10  11          7.97          7.01         4.94 o                         
  -2  10  11         10.41          8.35         4.46 o                         
  -1  10  11          2.67          5.78         4.44 o                         
   0  10  11          2.80         -4.75         4.75 o                         
   1  10  11         29.18         30.88         2.81 o                         
   2  10  11          0.12         -1.86         4.65 o                         
  -2  11  11         19.79         15.23         5.65 o                         
  -1  11  11         36.95         24.43         5.04 o                         
   0  11  11         23.72         19.08         5.10 o                         
   1  11  11          5.78          2.85         2.58 o                         
   2  11  11          5.52         -2.51         3.84 o                         
  -1  12  11         54.64         58.55         5.83 o                         
   0  12  11          0.08          0.46         2.98 o                         
   1  12  11         34.68         28.62         3.98 o                         
  -3   0  12          0.23         -1.08         3.69 o                         
  -2   0  12          4.26          7.45         3.77 o                         
  -1   0  12          0.28          3.71         3.57 o                         
   0   0  12         93.71        107.48         7.04 o                         
   1   0  12         17.35         16.18         3.46 o                         
   2   0  12         64.22         78.74         5.68 o                         
   3   0  12         38.40         54.89         5.70 o                         
  -3   1  12          9.86         11.36         4.32 o                         
  -2   1  12         27.69         30.76         3.15 o                         
  -1   1  12         45.01         43.51         3.69 o                         
   0   1  12         42.83         47.82         3.66 o                         
   1   1  12         11.90          4.77         2.20 o                         
   2   1  12         36.36         41.25         3.66 o                         
   3   1  12          1.49          3.88         3.20 o                         
  -3   2  12          7.04          2.24         2.73 o                         
  -2   2  12          8.45          8.66         2.24 o                         
  -1   2  12         32.31         31.56         3.32 o                         
   0   2  12          4.46         -0.26         2.18 o                         
   1   2  12         43.20         48.76         4.64 o                         
   2   2  12         15.76         12.55         2.96 o                         
   3   2  12          2.97         -2.72         3.02 o                         
  -3   3  12         19.07         17.40         3.05 o                         
  -2   3  12          0.74          3.06         2.59 o                         
  -1   3  12         15.17         14.24         4.12 o                         
   0   3  12         12.03         15.24         2.87 o                         
   1   3  12         18.81         18.36         4.30 o                         
   2   3  12         20.90         19.72         2.89 o                         
   3   3  12         29.43         34.69         3.42 o                         
  -3   4  12          0.29          0.25         2.89 o                         
  -2   4  12          6.80         11.68         4.14 o                         
  -1   4  12          8.97          4.70         3.87 o                         
   0   4  12          4.03          9.78         3.16 o                         
   1   4  12         20.75         17.33         3.91 o                         
   2   4  12          0.46          1.55         2.26 o                         
   3   4  12          1.78          2.78         3.88 o                         
  -3   5  12          4.16          3.06         3.84 o                         
  -2   5  12         26.24         17.53         4.35 o                         
  -1   5  12          0.02         -2.42         2.42 o                         
   0   5  12         20.64         19.26         3.02 o                         
   1   5  12          3.57         10.83         4.02 o                         
   2   5  12          0.72         -0.98         4.66 o                         
   3   5  12          5.14          7.58         5.05 o                         
  -3   6  12         15.15         18.74         3.24 o                         
  -2   6  12         23.03         21.35         4.17 o                         
  -1   6  12         19.88         24.32         3.02 o                         
   0   6  12         34.75         33.35         3.47 o                         
   1   6  12         54.04         61.28         4.42 o                         
   2   6  12          7.89          7.31         4.62 o                         
  -2   7  12         14.85         18.98         4.33 o                         
  -1   7  12          0.57          0.34         2.82 o                         
   0   7  12         13.03         13.92         3.07 o                         
   1   7  12         13.32         12.72         3.45 o                         
   2   7  12          3.30          5.32         4.44 o                         
  -2   8  12          0.01         -1.54         3.91 o                         
  -1   8  12          4.50          4.62         4.81 o                         
   0   8  12          9.26          9.62         2.84 o                         
   1   8  12          0.01          0.96         2.59 o                         
   2   8  12         37.56         44.75         5.56 o                         
  -1   9  12         15.86         20.16         4.43 o                         
   0   9  12         16.74         15.46         3.14 o                         
   1   9  12          2.67          6.87         3.69 o                         
  -1  10  12          0.01          3.07         4.46 o                         
   0  10  12          4.97          6.45         3.00 o                         
  -2   1  13         24.56         29.93         3.20 o                         
  -1   1  13          1.74         -2.62         2.62 o                         
   0   1  13          0.13          3.87         2.81 o                         
   1   1  13          8.91          7.72         3.22 o                         
   2   1  13         44.32         65.74         8.43 o                         
  -2   2  13          0.94          4.36         2.59 o                         
  -1   2  13         12.17          8.66         2.95 o                         
   0   2  13          2.59          0.78         9.56 o                         
   1   2  13          4.29          5.47         4.10 o                         
   2   2  13          5.33          4.85         2.88 o                         
  -2   3  13          1.53         -4.27         4.27 o                         
  -1   3  13          2.48         -2.87         2.87 o                         
   0   3  13         27.52         26.63         4.04 o                         
   1   3  13         14.52         20.63         3.66 o                         
  -1   4  13         21.37         27.29         4.86 o                         
   0   4  13         31.75         35.68         2.55 o                         
   1   4  13         17.29         15.68         3.40 o                         
  -1   5  13          7.20          8.32         4.61 o                         
   0   5  13         49.09         52.14         3.92 o                         
   1   5  13          0.00         -4.86         4.86 o                         
   0   6  13         80.93         92.15         4.46 o                         
                                                                                
