# Supplementary material for: Syntheses, crystal structures and Hirshfeld surface analysis of 4-(4-nitro­phen­yl)piperazin-1-ium tri­fluoro­acetate and 4-(4-nitro­phen­yl)piperazin-1-ium tri­chloro­acetate
Source: Acta Crystallogr E Crystallogr Commun. 2023 Jan 1;79(Pt 1):1–7. doi: 10.1107/S2056989022011501 (PMC9815140; doi:10.1107/S2056989022011501)
Supplement: Supplementary file 3 [file e-79-00001-IIsup3.hkl]

data_II                                                                         
_shelx_title ' TK-13'                                                           
_shelx_refln_list_code          4                                               
_shelx_F_calc_maximum      209.27                                               
_exptl_crystal_F_000       760.00                                               
_reflns_d_resolution_high  0.8301                                               
                                                                                
loop_                                                                           
 _space_group_symop_operation_xyz                                               
 'x, y, z'                                                                      
 '-x, y+1/2, -z+1/2'                                                            
 '-x, -y, -z'                                                                   
 'x, -y-1/2, z-1/2'                                                             
                                                                                
_cell_length_a    11.7825                                                       
_cell_length_b     6.6142                                                       
_cell_length_c    20.3271                                                       
_cell_angle_alpha  90.000                                                       
_cell_angle_beta  104.173                                                       
_cell_angle_gamma  90.000                                                       
                                                                                
_shelx_F_squared_multiplier     1.000                                           
                                                                                
loop_                                                                           
 _refln_index_h                                                                 
 _refln_index_k                                                                 
 _refln_index_l                                                                 
 _refln_F_squared_calc                                                          
 _refln_F_squared_meas                                                          
 _refln_F_squared_sigma                                                         
 _refln_observed_status                                                         
   2   0   0       9598.56      10085.53        22.74 o                         
   3   0   0       2550.34       2688.68        13.85 o                         
   4   0   0        181.19        135.18         4.17 o                         
   5   0   0       1027.99        922.85        10.81 o                         
   6   0   0       1042.05        920.79        12.01 o                         
   7   0   0       1814.37       1670.56        17.43 o                         
   8   0   0        883.05        875.87        13.92 o                         
   9   0   0       1617.17       1719.02        20.26 o                         
  10   0   0        241.72        196.45         8.73 o                         
  11   0   0        780.89        678.29        14.99 o                         
  12   0   0         21.73         29.81         7.09 o                         
  13   0   0         18.30         21.02         6.70 o                         
   1   1   0        488.10        596.82         4.46 o                         
   2   1   0        461.44        514.88         4.51 o                         
   3   1   0       7008.57       7127.21        24.40 o                         
   4   1   0       2699.82       2565.41        38.18 o                         
   5   1   0        180.40        198.54        19.67 o                         
   6   1   0       1086.40       1132.49         9.36 o                         
   7   1   0        917.23        854.32        11.54 o                         
   8   1   0        400.74        377.72         9.25 o                         
   9   1   0         93.24         93.62         4.68 o                         
  10   1   0        187.77        180.26         6.53 o                         
  11   1   0         10.93         12.80         4.42 o                         
  12   1   0        110.86        116.49         7.58 o                         
  13   1   0         12.35         23.16         4.59 o                         
   0   2   0      37849.21      36548.89       207.39 o                         
   1   2   0       1964.31       2098.98         5.97 o                         
   2   2   0       4310.12       4278.17         8.87 o                         
   3   2   0       1343.13       1428.98        10.23 o                         
   4   2   0       4259.38       4212.36        22.62 o                         
   5   2   0        765.09        717.61        10.64 o                         
   6   2   0        712.92        694.91        11.24 o                         
   7   2   0         15.12         14.31         4.26 o                         
   8   2   0        695.04        719.93        13.09 o                         
   9   2   0         95.63         70.88         6.46 o                         
  10   2   0         70.37         74.40         6.49 o                         
  11   2   0          2.99          3.91         5.67 o                         
  12   2   0        110.52        114.05         9.02 o                         
  13   2   0        135.64        125.54        10.79 o                         
   1   3   0        105.50        109.65         2.42 o                         
   2   3   0          0.00          0.12         0.96 o                         
   3   3   0        732.33        733.44         4.34 o                         
   4   3   0        759.11        716.17         4.76 o                         
   5   3   0        345.95        372.58         8.61 o                         
   6   3   0        904.56        806.64        13.02 o                         
   7   3   0        200.24        181.22         7.76 o                         
   8   3   0         79.53         65.07         6.32 o                         
   9   3   0        164.82        170.42         8.29 o                         
  10   3   0         79.27         71.42         6.75 o                         
  11   3   0          0.36          2.30         5.59 o                         
  12   3   0         23.72         17.64         7.32 o                         
   0   4   0      10474.01      10349.11        37.03 o                         
   1   4   0       2874.50       2867.51        36.36 o                         
   2   4   0       2054.61       2061.09        12.05 o                         
   3   4   0          2.00          1.28         3.44 o                         
   4   4   0        288.09        294.14         7.42 o                         
   5   4   0        710.27        719.93        21.23 o                         
   6   4   0        663.74        688.01         8.03 o                         
   7   4   0         38.03         30.03         3.31 o                         
   8   4   0        349.16        347.59         6.75 o                         
   9   4   0         97.56        110.47         4.75 o                         
  10   4   0        155.73        132.30         5.34 o                         
  11   4   0          1.05          0.75         3.55 o                         
   1   5   0          1.80          3.32         3.17 o                         
   2   5   0         61.59         50.43         5.37 o                         
   3   5   0          0.98          4.77         4.06 o                         
   4   5   0        303.72        296.39         6.12 o                         
   5   5   0         23.33         35.77         5.03 o                         
   6   5   0         53.66         49.77         5.03 o                         
   7   5   0         10.93          4.86         5.46 o                         
   8   5   0         27.47         39.97         7.14 o                         
   9   5   0          0.69          3.65         6.11 o                         
  10   5   0          3.99          4.93         7.20 o                         
   0   6   0       2779.94       2826.50        24.28 o                         
   1   6   0        380.46        348.88         7.00 o                         
   2   6   0         30.66         32.25         4.08 o                         
   3   6   0          4.14          7.26         3.45 o                         
   4   6   0          4.78          8.25         3.81 o                         
   5   6   0          9.41          6.85         3.50 o                         
   6   6   0          8.52          8.77         3.93 o                         
   7   6   0          8.79          8.25         5.72 o                         
   8   6   0          0.01         -0.30         6.04 o                         
   9   6   0         19.58         18.82         8.02 o                         
   1   7   0         20.54         19.52         4.04 o                         
   2   7   0         19.60         13.42         4.48 o                         
   3   7   0         11.34         16.58         4.42 o                         
   4   7   0          0.56          0.85         4.03 o                         
   5   7   0         27.76         27.88         4.60 o                         
   6   7   0         43.93         36.98         4.98 o                         
 -13   1   1         43.17         47.31         5.10 o                         
 -12   1   1        155.68        146.84         6.40 o                         
 -11   1   1          0.82         -0.25         3.97 o                         
 -10   1   1          0.79         -0.28         3.47 o                         
  -9   1   1          6.09          6.96         3.31 o                         
  -8   1   1        131.42        148.55         4.84 o                         
  -7   1   1        203.56        228.95         5.07 o                         
  -6   1   1       4797.43       5140.94        24.38 o                         
  -5   1   1       2187.03       2401.00        12.07 o                         
  -4   1   1        613.63        600.79         5.57 o                         
  -3   1   1       2617.97       2718.88        14.59 o                         
  -2   1   1      16065.70      14811.30        25.97 o                         
  -1   1   1       3199.87       3259.26        10.62 o                         
   0   1   1       1320.29       1537.09         7.10 o                         
   1   1   1        154.39        149.97         6.84 o                         
   2   1   1       1979.36       2011.88        10.93 o                         
   3   1   1      13231.61      13921.03        35.15 o                         
   4   1   1        930.29        945.07         7.09 o                         
   5   1   1      11792.29      12075.16        71.78 o                         
   6   1   1         37.95         23.17         3.42 o                         
   7   1   1        245.30        229.63         5.52 o                         
   8   1   1         18.21         28.88         4.63 o                         
   9   1   1        554.48        594.74         8.96 o                         
  10   1   1        158.74        146.40         5.62 o                         
  11   1   1        577.98        590.66        16.32 o                         
  12   1   1          2.12          6.48         4.73 o                         
  13   1   1         33.82         32.76         6.51 o                         
 -13   2   1         11.64         17.23         7.22 o                         
 -12   2   1          4.75          9.90         6.60 o                         
 -11   2   1         80.42         82.99         7.57 o                         
 -10   2   1        145.85        127.08         7.93 o                         
  -9   2   1        122.77        103.79         6.69 o                         
  -8   2   1        262.03        222.08         8.13 o                         
  -7   2   1        720.31        698.99        12.14 o                         
  -6   2   1         19.92         26.05         3.94 o                         
  -5   2   1        640.77        633.40         9.91 o                         
  -4   2   1         28.64         17.99         3.10 o                         
  -3   2   1       2668.65       2688.45        16.23 o                         
  -2   2   1       1125.09       1136.92        24.94 o                         
  -1   2   1       1808.08       1758.51        16.20 o                         
   0   2   1        114.21         95.92         1.68 o                         
   1   2   1       1638.92       1698.14         6.77 o                         
   2   2   1       3152.84       3222.24        10.80 o                         
   3   2   1        232.79        217.70         3.02 o                         
   4   2   1        985.62       1028.37        11.38 o                         
   5   2   1        562.89        568.00         9.62 o                         
   6   2   1        312.72        310.92         7.98 o                         
   7   2   1        247.13        249.38         7.89 o                         
   8   2   1        212.98        215.76         8.16 o                         
   9   2   1         48.68         36.80         5.79 o                         
  10   2   1          8.84          6.69         4.96 o                         
  11   2   1         67.98         70.38         7.54 o                         
  12   2   1         20.57         12.79         7.09 o                         
  13   2   1         81.96         85.40         9.56 o                         
 -12   3   1         14.80         18.91         7.29 o                         
 -11   3   1         43.30         45.28         6.77 o                         
 -10   3   1        652.06        613.94        14.24 o                         
  -9   3   1          0.47          3.28         5.39 o                         
  -8   3   1        361.78        359.41        10.37 o                         
  -7   3   1         66.51         79.42         6.26 o                         
  -6   3   1       1659.76       1674.55        18.36 o                         
  -5   3   1        529.89        591.07         8.13 o                         
  -4   3   1       3172.27       3224.16        39.49 o                         
  -3   3   1       1539.31       1563.66        11.62 o                         
  -2   3   1        956.08        969.78         7.43 o                         
  -1   3   1       6597.21       6403.63        19.27 o                         
   0   3   1        164.11        155.37         2.35 o                         
   1   3   1       1388.52       1476.92        11.42 o                         
   2   3   1        635.40        652.60         3.52 o                         
   3   3   1        779.17        781.92         4.41 o                         
   4   3   1       1064.12       1138.17         9.73 o                         
   5   3   1       4150.53       4160.52        16.76 o                         
   6   3   1         30.96         34.60         4.67 o                         
   7   3   1          1.55         -0.88         4.70 o                         
   8   3   1         30.94         36.31         5.85 o                         
   9   3   1          1.55          0.77         5.28 o                         
  10   3   1        186.88        199.67         9.61 o                         
  11   3   1        534.10        527.65        14.32 o                         
  12   3   1          2.61          9.74         6.77 o                         
 -12   4   1          5.06         -5.95         6.96 o                         
 -11   4   1         10.58         15.76         6.84 o                         
 -10   4   1          4.73         -0.44         6.36 o                         
  -9   4   1         21.43          8.81         5.32 o                         
  -8   4   1         11.64         15.79         5.39 o                         
  -7   4   1        426.05        410.60        11.16 o                         
  -6   4   1        841.29        775.46        13.93 o                         
  -5   4   1        276.25        264.21         7.37 o                         
  -4   4   1       1153.39       1082.91        12.77 o                         
  -3   4   1         59.62         65.96         3.44 o                         
  -2   4   1         95.65        101.07         3.74 o                         
  -1   4   1        922.11        949.82        10.57 o                         
   0   4   1         40.62         36.02         4.57 o                         
   1   4   1         48.90         54.18         2.62 o                         
   2   4   1        364.91        379.94         5.16 o                         
   3   4   1        195.57        226.23         3.95 o                         
   4   4   1       1030.49        978.35         7.99 o                         
   5   4   1         25.74         35.77         2.88 o                         
   6   4   1        963.05        898.71         9.25 o                         
   7   4   1        293.32        292.39         8.74 o                         
   8   4   1         40.13         40.31         3.61 o                         
   9   4   1        109.30        106.31         4.72 o                         
  10   4   1          1.34         -0.25         3.62 o                         
  11   4   1          0.63          3.47         3.73 o                         
 -10   5   1         79.95         94.26         9.20 o                         
  -9   5   1          0.11          1.55         5.70 o                         
  -8   5   1         16.61         16.51         6.20 o                         
  -7   5   1         83.33         78.21         7.02 o                         
  -6   5   1        733.08        759.59        12.44 o                         
  -5   5   1        135.06        141.22         6.34 o                         
  -4   5   1         23.96         27.65         3.44 o                         
  -3   5   1        255.77        267.28         5.81 o                         
  -2   5   1         30.43         28.54         3.48 o                         
  -1   5   1        131.93        128.95         4.50 o                         
   0   5   1        202.52        227.00         5.32 o                         
   1   5   1        150.26        163.20         4.93 o                         
   2   5   1        383.69        390.68         6.62 o                         
   3   5   1        977.05       1016.53        11.54 o                         
   4   5   1        237.53        244.87         6.42 o                         
   5   5   1        545.47        527.49        10.32 o                         
   6   5   1          0.43          2.19         4.84 o                         
   7   5   1         35.88         48.94         6.51 o                         
   8   5   1          0.67          2.37         5.90 o                         
   9   5   1        243.61        271.25        11.69 o                         
  10   5   1         86.52         87.10         8.83 o                         
  -9   6   1          0.79         -0.84         7.12 o                         
  -8   6   1          0.11          0.87         6.54 o                         
  -7   6   1        239.86        251.94        10.51 o                         
  -6   6   1          3.70          3.84         3.61 o                         
  -5   6   1          0.08         -0.21         3.54 o                         
  -4   6   1         17.47         21.43         3.74 o                         
  -3   6   1         13.05         19.75         3.82 o                         
  -2   6   1        100.52         95.84         4.94 o                         
  -1   6   1          0.08          1.07         3.71 o                         
   0   6   1        308.95        300.00         6.85 o                         
   1   6   1         20.58         15.56         4.01 o                         
   2   6   1         99.54         96.58         4.62 o                         
   3   6   1        108.57        116.54         4.69 o                         
   4   6   1         16.32         13.69         3.61 o                         
   5   6   1          2.05          4.03         3.60 o                         
   6   6   1        121.10        146.59         5.83 o                         
   7   6   1         11.42         12.62         6.75 o                         
   8   6   1         13.76         12.11         6.22 o                         
  -6   7   1         70.29         68.94         4.97 o                         
  -5   7   1         86.69         77.60         5.42 o                         
  -4   7   1          3.83          9.50         3.88 o                         
  -3   7   1         76.58         77.47         4.85 o                         
  -2   7   1          2.45          5.21         4.13 o                         
  -1   7   1         47.76         49.78         5.00 o                         
   0   7   1         67.01         65.80         4.56 o                         
   1   7   1          9.50          7.93         4.02 o                         
   2   7   1          6.70          2.30         3.90 o                         
   3   7   1         25.21         26.48         4.21 o                         
   4   7   1          3.58         -0.91         3.74 o                         
   5   7   1        200.25        206.72         6.61 o                         
   6   7   1         59.83         56.64         4.97 o                         
 -14   0   2        132.92        150.27        10.03 o                         
 -13   0   2          0.78          0.45         6.28 o                         
 -12   0   2         18.83          9.77         5.99 o                         
 -11   0   2          7.44          9.87         5.42 o                         
 -10   0   2        175.76        177.01         8.24 o                         
  -9   0   2        434.36        438.05        10.91 o                         
  -8   0   2        117.95         97.75         6.07 o                         
  -7   0   2        464.09        435.53         9.32 o                         
  -6   0   2        358.93        416.34         8.38 o                         
  -5   0   2        755.65        692.87         9.30 o                         
  -4   0   2       3105.43       3351.25        17.56 o                         
  -3   0   2         96.40        101.21         2.86 o                         
  -2   0   2       2258.87       2494.38        10.28 o                         
   1   0   2        809.37        923.21         5.25 o                         
   2   0   2       6559.19       6543.03        18.81 o                         
   3   0   2       3878.80       4284.65        18.16 o                         
   4   0   2        492.29        549.14         7.74 o                         
   5   0   2         45.66         37.44         3.54 o                         
   6   0   2       1707.59       1771.16        16.65 o                         
   7   0   2       1309.93       1182.73        14.83 o                         
   8   0   2        198.84        207.19         7.71 o                         
   9   0   2       1147.32       1163.28        16.93 o                         
  10   0   2         23.02         29.60         6.03 o                         
  11   0   2        295.96        289.51        10.90 o                         
  12   0   2         24.13         23.02         6.00 o                         
  13   0   2        373.80        350.78        12.56 o                         
 -13   1   2         51.85         63.92         5.77 o                         
 -12   1   2          0.89          4.45         4.37 o                         
 -11   1   2         46.55         47.60         4.31 o                         
 -10   1   2         64.64         62.23         4.20 o                         
  -9   1   2          5.50          9.04         3.38 o                         
  -8   1   2       1778.86       1785.24        40.35 o                         
  -7   1   2        619.27        588.84        10.83 o                         
  -6   1   2         87.98         91.84         3.40 o                         
  -5   1   2          2.45          4.13         1.89 o                         
  -4   1   2      10162.02      10145.50        76.86 o                         
  -3   1   2        178.30        197.12         4.20 o                         
  -2   1   2        122.57        121.90         5.15 o                         
  -1   1   2          0.89         10.84         0.69 o                         
   0   1   2        341.37        281.71         2.32 o                         
   1   1   2       2244.15       2180.92        11.97 o                         
   2   1   2        131.63        137.43         2.16 o                         
   3   1   2      17370.93      17642.11        40.64 o                         
   4   1   2        172.68        212.54         5.39 o                         
   5   1   2       2693.04       2658.30        13.21 o                         
   6   1   2        978.73        975.62        13.25 o                         
   7   1   2        604.16        584.26         7.62 o                         
   8   1   2         46.53         50.37         3.69 o                         
   9   1   2         88.24         78.08         4.68 o                         
  10   1   2         26.36         20.58         3.84 o                         
  11   1   2          1.43          1.30         3.85 o                         
  12   1   2        199.91        221.33        10.84 o                         
  13   1   2          0.09         -1.16         5.43 o                         
 -13   2   2         98.90        105.30         8.99 o                         
 -12   2   2         55.22         52.32         7.34 o                         
 -11   2   2        678.89        712.76        15.73 o                         
 -10   2   2        133.53        133.76         7.89 o                         
  -9   2   2         43.97         36.79         5.69 o                         
  -8   2   2        407.14        417.91        10.50 o                         
  -7   2   2          8.98          4.84         3.96 o                         
  -6   2   2         67.47         87.14         4.98 o                         
  -5   2   2        899.40       1040.46        12.42 o                         
  -4   2   2        321.98        291.89         4.11 o                         
  -3   2   2       2481.10       2456.27         9.49 o                         
  -2   2   2       1642.99       1563.44         5.91 o                         
  -1   2   2      24777.61      23404.64        77.67 o                         
   0   2   2      24688.08      24064.87       239.50 o                         
   1   2   2        680.05        648.20         6.74 o                         
   2   2   2        376.64        370.80         4.53 o                         
   3   2   2        310.12        329.78         6.54 o                         
   4   2   2        778.41        841.61        10.59 o                         
   5   2   2        220.51        263.83         6.90 o                         
   6   2   2         10.62         21.29         3.73 o                         
   7   2   2          1.60          0.15         3.58 o                         
   8   2   2        751.70        732.20        13.39 o                         
   9   2   2        112.74         95.25         6.62 o                         
  10   2   2        414.89        404.96        11.94 o                         
  11   2   2        116.46        123.90         8.50 o                         
  12   2   2        135.49        133.65         9.46 o                         
 -12   3   2         25.25         13.05         6.69 o                         
 -11   3   2         27.50         13.90         6.03 o                         
 -10   3   2          9.08         11.52         5.50 o                         
  -9   3   2         57.78         56.12         6.70 o                         
  -8   3   2          7.27          3.78         5.21 o                         
  -7   3   2        209.50        182.89         7.75 o                         
  -6   3   2       1410.63       1357.86        23.90 o                         
  -5   3   2        846.24        810.04        11.85 o                         
  -4   3   2        116.45        102.49         2.86 o                         
  -3   3   2        793.37        819.08         4.53 o                         
  -2   3   2        304.15        320.22         3.12 o                         
  -1   3   2          6.58          7.66         1.48 o                         
   0   3   2        506.74        480.97         3.88 o                         
   1   3   2         32.81         36.58         1.78 o                         
   2   3   2        723.82        747.23         5.82 o                         
   3   3   2         69.89         66.49         1.61 o                         
   4   3   2        164.78        168.76         4.71 o                         
   5   3   2         91.68        106.02         3.51 o                         
   6   3   2        265.64        247.62         5.05 o                         
   7   3   2         28.02         27.90         3.11 o                         
   8   3   2         69.63         69.34         6.22 o                         
   9   3   2         64.85         58.93         6.63 o                         
  10   3   2         62.68         60.43         7.36 o                         
  11   3   2          0.97         -2.62         6.51 o                         
  12   3   2          7.52         12.10         6.67 o                         
 -12   4   2        155.38        149.04        10.55 o                         
 -11   4   2         30.66         28.84         6.94 o                         
 -10   4   2         10.01          2.12         6.49 o                         
  -9   4   2         21.10         14.71         5.31 o                         
  -8   4   2        201.01        212.24         8.95 o                         
  -7   4   2        232.46        252.35         9.37 o                         
  -6   4   2         10.02          9.63         5.08 o                         
  -5   4   2        134.75        157.08         6.31 o                         
  -4   4   2         22.49         23.02         4.31 o                         
  -3   4   2          4.72          0.52         2.51 o                         
  -2   4   2        108.71         99.08         3.30 o                         
  -1   4   2       2635.93       2662.51        11.47 o                         
   0   4   2        852.17        909.79         7.23 o                         
   1   4   2          9.20          9.63         2.06 o                         
   2   4   2          4.19          5.79         1.79 o                         
   3   4   2        404.89        412.99         5.32 o                         
   4   4   2        142.79        147.51         3.80 o                         
   5   4   2         80.63         81.37         5.48 o                         
   6   4   2        456.63        455.21         7.03 o                         
   7   4   2         11.47         20.45         3.44 o                         
   8   4   2          2.15          2.20         3.19 o                         
   9   4   2        140.49        147.55         6.86 o                         
  10   4   2        118.86        119.42         9.48 o                         
  11   4   2        159.78        182.90        14.64 o                         
 -10   5   2          0.57         -3.67         7.20 o                         
  -9   5   2        114.20        107.91         8.04 o                         
  -8   5   2          1.89          1.75         5.35 o                         
  -7   5   2         35.56         36.19         6.00 o                         
  -6   5   2         17.24         19.75         4.85 o                         
  -5   5   2        236.98        213.61         7.40 o                         
  -4   5   2        113.07        108.64         4.51 o                         
  -3   5   2        231.41        225.35         5.49 o                         
  -2   5   2          5.24          7.74         3.41 o                         
  -1   5   2         31.93         27.77         3.46 o                         
   0   5   2        291.18        272.45         7.85 o                         
   1   5   2         96.16        100.81         4.25 o                         
   2   5   2        130.88        128.31         4.53 o                         
   3   5   2         58.92         67.08         4.07 o                         
   4   5   2         15.01         15.04         3.47 o                         
   5   5   2         43.53         41.26         5.02 o                         
   6   5   2          0.01          0.38         4.58 o                         
   7   5   2         47.91         51.03         6.52 o                         
   8   5   2          5.21          7.40         5.50 o                         
   9   5   2         74.63         75.49         8.11 o                         
  10   5   2          0.69          3.82         5.62 o                         
  -9   6   2          3.11          2.18         6.99 o                         
  -8   6   2          0.03          1.20         6.62 o                         
  -7   6   2          3.43          3.67         5.37 o                         
  -6   6   2         10.33          6.28         3.60 o                         
  -5   6   2         49.29         52.24         4.46 o                         
  -4   6   2         11.01          8.75         3.75 o                         
  -3   6   2         59.57         59.57         4.31 o                         
  -2   6   2          1.27          1.69         3.70 o                         
  -1   6   2        496.40        456.09         7.63 o                         
   0   6   2        147.76        124.94         4.95 o                         
   1   6   2        254.60        214.28         5.96 o                         
   2   6   2          3.21         -0.08         3.63 o                         
   3   6   2         19.39         26.36         4.01 o                         
   4   6   2         54.13         51.45         4.12 o                         
   5   6   2          1.49          2.22         3.85 o                         
   6   6   2         22.66         24.42         3.48 o                         
   7   6   2         98.44        114.18         9.06 o                         
   8   6   2          0.05         -1.76         6.96 o                         
  -6   7   2          5.37          9.74         4.52 o                         
  -5   7   2          2.37          3.62         3.96 o                         
  -4   7   2          1.59          3.04         4.12 o                         
  -3   7   2          1.13          2.32         3.70 o                         
  -2   7   2          5.06          1.51         3.86 o                         
  -1   7   2         36.31         33.70         3.97 o                         
   0   7   2         65.68         60.47         4.65 o                         
   1   7   2          6.78          6.58         3.91 o                         
   2   7   2          0.75         -0.53         3.92 o                         
   3   7   2         36.54         37.67         4.48 o                         
   4   7   2         10.07          1.48         4.24 o                         
   5   7   2          6.88          8.34         3.86 o                         
   6   7   2         19.30         30.77         4.16 o                         
 -13   1   3         30.96         34.74         5.01 o                         
 -12   1   3          4.66          6.23         3.90 o                         
 -11   1   3         83.21         92.80         5.30 o                         
 -10   1   3          0.29         -2.50         3.63 o                         
  -9   1   3        146.53        152.23         5.86 o                         
  -8   1   3          9.84         20.77         3.18 o                         
  -7   1   3         68.27         66.46         3.25 o                         
  -6   1   3        330.61        329.86         5.27 o                         
  -5   1   3        548.47        569.98         8.09 o                         
  -4   1   3       1430.16       1555.77         8.51 o                         
  -3   1   3        320.75        312.77         5.05 o                         
  -2   1   3        288.58        346.64         5.35 o                         
  -1   1   3       7797.85       8172.98        37.64 o                         
   0   1   3      23732.27      22953.24       235.54 o                         
   1   1   3       1443.61       1409.34        10.91 o                         
   2   1   3       2339.87       2420.48         8.80 o                         
   3   1   3        714.24        733.05         8.25 o                         
   4   1   3        878.23        895.34        10.10 o                         
   5   1   3        753.08        845.50         7.67 o                         
   6   1   3        769.96        811.72         8.27 o                         
   7   1   3          3.98          6.57         2.75 o                         
   8   1   3         24.22         27.53         3.49 o                         
   9   1   3        409.82        435.30         8.00 o                         
  10   1   3         15.11          6.11         3.64 o                         
  11   1   3        240.07        210.59         6.88 o                         
  12   1   3        111.02        131.67         9.35 o                         
  13   1   3          0.17         -5.08         5.68 o                         
 -13   2   3          0.05         -0.16         5.45 o                         
 -12   2   3          4.73          3.77         5.83 o                         
 -11   2   3          1.87          5.47         6.11 o                         
 -10   2   3        102.07         98.38         7.38 o                         
  -9   2   3        317.60        308.06         9.77 o                         
  -8   2   3        664.87        614.92        12.37 o                         
  -7   2   3         59.70         55.59         5.22 o                         
  -6   2   3        195.86        175.50         6.32 o                         
  -5   2   3       1341.17       1276.07        13.59 o                         
  -4   2   3        115.29        104.11         2.64 o                         
  -3   2   3        230.73        240.67         3.37 o                         
  -2   2   3        285.76        279.28         2.79 o                         
  -1   2   3         41.47         43.49         1.86 o                         
   0   2   3       1132.35        997.46         6.81 o                         
   1   2   3        354.78        362.66         3.55 o                         
   2   2   3       3238.95       3296.46        17.58 o                         
   3   2   3        392.96        406.41         6.85 o                         
   4   2   3          9.74          9.26         2.23 o                         
   5   2   3        551.68        571.60         9.71 o                         
   6   2   3        614.84        589.28        10.62 o                         
   7   2   3          7.83          9.71         3.85 o                         
   8   2   3         31.00         28.75         4.90 o                         
   9   2   3         22.36         24.45         5.48 o                         
  10   2   3         41.09         37.08         6.05 o                         
  11   2   3          0.04          5.82         5.53 o                         
  12   2   3         43.24         43.61         7.11 o                         
 -13   3   3          2.04          1.90         7.31 o                         
 -12   3   3         66.64         65.24         8.05 o                         
 -11   3   3         22.58         32.91         5.91 o                         
 -10   3   3        200.05        194.96         9.01 o                         
  -9   3   3         15.80         25.22         6.19 o                         
  -8   3   3          0.20         -0.75         5.49 o                         
  -7   3   3         11.85          7.42         2.92 o                         
  -6   3   3        418.63        419.82         6.23 o                         
  -5   3   3        293.26        298.00         8.51 o                         
  -4   3   3       1359.51       1354.65         8.56 o                         
  -3   3   3        359.84        384.27         8.19 o                         
  -2   3   3       6928.25       6822.46        14.09 o                         
  -1   3   3         64.74         76.81         2.35 o                         
   0   3   3        697.30        720.83         4.80 o                         
   1   3   3        626.66        580.74         4.45 o                         
   2   3   3          0.15          0.89         1.59 o                         
   3   3   3        173.26        174.70         3.35 o                         
   4   3   3          2.03          4.03         2.00 o                         
   5   3   3          2.89          2.18         2.31 o                         
   6   3   3         99.36         94.59         3.77 o                         
   7   3   3          1.06         -0.45         2.60 o                         
   8   3   3         52.10         61.09         3.88 o                         
   9   3   3        226.14        213.78         5.90 o                         
  10   3   3          5.11          5.14         3.59 o                         
  11   3   3         24.96         26.54         6.18 o                         
  12   3   3         99.73         94.06         5.47 o                         
 -12   4   3         19.54         36.17         7.76 o                         
 -11   4   3         27.99         29.52         7.20 o                         
 -10   4   3          0.68          5.43         6.72 o                         
  -9   4   3        159.99        154.87         8.32 o                         
  -8   4   3          8.69          2.68         4.86 o                         
  -7   4   3        949.83        870.38        15.66 o                         
  -6   4   3          1.57          3.00         4.06 o                         
  -5   4   3        665.40        656.38        10.63 o                         
  -4   4   3         96.78         85.84         5.20 o                         
  -3   4   3        625.23        616.54        13.59 o                         
  -2   4   3        861.16        808.82        11.31 o                         
  -1   4   3         83.12         72.98         2.47 o                         
   0   4   3        954.15        939.03         6.27 o                         
   1   4   3        165.17        153.19         3.01 o                         
   2   4   3       1172.33       1172.03        14.77 o                         
   3   4   3         40.59         49.07         2.76 o                         
   4   4   3        165.01        161.60         4.04 o                         
   5   4   3       1134.55       1165.11        10.28 o                         
   6   4   3        336.32        338.00         6.35 o                         
   7   4   3         12.81         19.55         3.12 o                         
   8   4   3          9.95          9.58         3.06 o                         
   9   4   3         44.77         34.87         4.27 o                         
  10   4   3         12.11         11.81         3.86 o                         
  11   4   3          0.17          1.70         8.68 o                         
 -11   5   3         85.80         88.46         8.94 o                         
 -10   5   3          1.95         -1.38         7.34 o                         
  -9   5   3         44.46         36.82         6.53 o                         
  -8   5   3        111.66        116.43         8.18 o                         
  -7   5   3         82.87         72.28         6.46 o                         
  -6   5   3          0.13          0.46         4.53 o                         
  -5   5   3         28.96         25.12         4.60 o                         
  -4   5   3        299.16        304.25         6.13 o                         
  -3   5   3          6.82          3.26         3.25 o                         
  -2   5   3          3.92          3.46         3.56 o                         
  -1   5   3       1879.78       1755.73        17.76 o                         
   0   5   3        536.69        566.68         7.59 o                         
   1   5   3         43.68         43.22         3.91 o                         
   2   5   3        587.54        618.96         7.89 o                         
   3   5   3         85.54         96.93         8.09 o                         
   4   5   3         74.71         65.99         3.90 o                         
   5   5   3        325.04        306.00         7.96 o                         
   6   5   3        126.42        133.98         7.66 o                         
   7   5   3         57.48         54.95         6.81 o                         
   8   5   3         52.80         62.81         7.62 o                         
   9   5   3        169.65        179.69         9.86 o                         
  10   5   3        150.92        180.93        10.94 o                         
  -9   6   3         10.92         11.44         7.92 o                         
  -8   6   3        174.81        176.19        10.00 o                         
  -7   6   3         89.32         92.00        12.67 o                         
  -6   6   3         18.42         19.51         4.09 o                         
  -5   6   3         44.94         50.69         4.09 o                         
  -4   6   3         16.53         25.11         4.10 o                         
  -3   6   3          1.29          3.81         3.49 o                         
  -2   6   3         36.82         26.14         3.88 o                         
  -1   6   3         32.77         39.97         4.25 o                         
   0   6   3         26.54         22.56         3.63 o                         
   1   6   3          0.58          0.76         3.46 o                         
   2   6   3        206.60        217.91         5.72 o                         
   3   6   3          6.57          8.31         3.34 o                         
   4   6   3          0.09         -1.37         3.49 o                         
   5   6   3          0.13          0.52         3.70 o                         
   6   6   3        140.53        152.38         6.30 o                         
   7   6   3         51.88         51.65         7.09 o                         
   8   6   3          1.96         -0.37         6.11 o                         
  -6   7   3         55.42         48.10         4.77 o                         
  -5   7   3         18.07         14.35         3.99 o                         
  -4   7   3        103.73        113.25         6.34 o                         
  -3   7   3         13.87         11.10         4.07 o                         
  -2   7   3         19.17         30.73         4.61 o                         
  -1   7   3          7.04          3.75         3.95 o                         
   0   7   3         24.43         18.67         4.04 o                         
   1   7   3          7.60          4.86         4.05 o                         
   2   7   3         50.94         52.08         5.99 o                         
   3   7   3         33.15         37.18         4.66 o                         
   4   7   3          7.78          2.65         4.04 o                         
   5   7   3          3.32          6.58         5.84 o                         
 -14   0   4          3.59          3.07         6.69 o                         
 -13   0   4          0.20          1.76         6.38 o                         
 -12   0   4        169.32        198.94         9.58 o                         
 -11   0   4        327.52        375.74        11.42 o                         
 -10   0   4          2.50         13.76         5.41 o                         
  -9   0   4         13.96         21.18         5.29 o                         
  -8   0   4         93.06         67.32         5.40 o                         
  -7   0   4          0.84          3.26         3.30 o                         
  -6   0   4        569.63        578.09         9.26 o                         
  -5   0   4       5013.93       5067.55        23.87 o                         
  -4   0   4        343.70        352.38         5.89 o                         
  -3   0   4         97.40        110.22         2.95 o                         
  -2   0   4        565.76        633.06         4.39 o                         
  -1   0   4      43793.26      43673.43       513.18 o                         
   0   0   4        611.03        593.58         5.18 o                         
   1   0   4         22.45         48.80         2.94 o                         
   2   0   4       6697.21       6519.82        38.69 o                         
   3   0   4       2279.44       2340.63        13.76 o                         
   4   0   4       1103.00       1194.36        11.30 o                         
   5   0   4       1323.39       1363.14        13.48 o                         
   6   0   4       1096.07        996.04        12.76 o                         
   7   0   4        323.00        354.86         8.71 o                         
   8   0   4       1497.56       1463.84        17.86 o                         
   9   0   4        941.98        913.44        15.38 o                         
  10   0   4         22.14         13.03         4.86 o                         
  11   0   4        206.89        227.38        10.07 o                         
  12   0   4        133.05        134.04         9.06 o                         
  13   0   4          7.98          4.74         5.25 o                         
 -14   1   4         12.65         15.11         5.20 o                         
 -13   1   4         44.90         29.88         4.71 o                         
 -12   1   4          5.41          5.20         4.40 o                         
 -11   1   4         91.85        102.17         5.25 o                         
 -10   1   4          5.63          1.67         5.46 o                         
  -9   1   4        333.29        328.60         6.87 o                         
  -8   1   4       1549.95       1533.93        31.67 o                         
  -7   1   4          4.91          4.49         2.38 o                         
  -6   1   4         25.40         56.70        12.52 o                         
  -5   1   4       4001.99       3820.18        14.74 o                         
  -4   1   4        808.40        856.63         6.83 o                         
  -3   1   4        745.76        788.55         7.81 o                         
  -2   1   4        354.06        409.29         5.38 o                         
  -1   1   4        429.02        474.82         4.45 o                         
   0   1   4        215.01        216.48         2.47 o                         
   1   1   4        187.77        179.26         3.20 o                         
   2   1   4       5641.04       5758.62        14.32 o                         
   3   1   4       2624.60       2657.13        36.75 o                         
   4   1   4       2252.40       2213.71        15.93 o                         
   5   1   4       2085.81       2018.32        16.96 o                         
   6   1   4        458.56        467.41         6.45 o                         
   7   1   4          0.04          1.44         2.73 o                         
   8   1   4        121.48        112.59         9.21 o                         
   9   1   4         83.70         73.25         4.56 o                         
  10   1   4         44.41         42.55         5.97 o                         
  11   1   4        152.60        186.96         9.76 o                         
  12   1   4         43.82         48.41         6.65 o                         
 -13   2   4          1.58          0.84         6.61 o                         
 -12   2   4         42.51         50.61         6.69 o                         
 -11   2   4         12.10          9.64         5.62 o                         
 -10   2   4        332.11        322.17        10.47 o                         
  -9   2   4          0.11          2.31         4.70 o                         
  -8   2   4        182.73        173.91         7.70 o                         
  -7   2   4          2.51         -0.42         4.28 o                         
  -6   2   4        611.02        663.40        11.00 o                         
  -5   2   4        660.89        664.68         6.78 o                         
  -4   2   4       2498.65       2418.86        13.08 o                         
  -3   2   4        854.07        872.81         6.41 o                         
  -2   2   4       3633.07       3367.54        13.59 o                         
  -1   2   4       1774.93       1654.82        10.73 o                         
   0   2   4        954.14        889.95         4.45 o                         
   1   2   4       4321.14       4201.64         8.02 o                         
   2   2   4        188.89        206.67         4.00 o                         
   3   2   4        628.10        564.22         5.59 o                         
   4   2   4       2611.85       2751.80        12.90 o                         
   5   2   4        373.64        376.83         9.31 o                         
   6   2   4        713.44        729.15        14.70 o                         
   7   2   4        768.79        824.35        13.40 o                         
   8   2   4        711.52        741.00        13.89 o                         
   9   2   4          5.41         10.58         4.56 o                         
  10   2   4          6.15          7.30         5.68 o                         
  11   2   4         37.14         30.42         7.07 o                         
  12   2   4         68.89         61.22         7.92 o                         
 -13   3   4          7.80         12.92         7.87 o                         
 -12   3   4         23.79         17.02         5.49 o                         
 -11   3   4          1.56          6.15         5.57 o                         
 -10   3   4         14.01         11.19         5.47 o                         
  -9   3   4         77.89         66.62         7.07 o                         
  -8   3   4         29.42         31.62         3.54 o                         
  -7   3   4        515.21        496.90         7.31 o                         
  -6   3   4          3.83         15.14         2.93 o                         
  -5   3   4         71.07         70.16         2.88 o                         
  -4   3   4       2264.12       2221.75        13.94 o                         
  -3   3   4         15.64         15.59         1.71 o                         
  -2   3   4        152.81        160.37         2.33 o                         
  -1   3   4         44.70         32.13         1.68 o                         
   0   3   4         47.36         47.04         1.80 o                         
   1   3   4        464.72        450.31         4.06 o                         
   2   3   4          2.53         -0.14         1.72 o                         
   3   3   4        895.63        939.43         7.12 o                         
   4   3   4        325.55        338.84         5.20 o                         
   5   3   4        316.46        305.90        12.75 o                         
   6   3   4          5.13          3.24         2.53 o                         
   7   3   4        180.17        174.58         5.01 o                         
   8   3   4        196.40        195.83         5.69 o                         
   9   3   4         58.10         63.17         4.37 o                         
  10   3   4         22.07         18.95         3.65 o                         
  11   3   4         14.70         10.01         3.50 o                         
 -12   4   4          0.02          5.63         5.69 o                         
 -11   4   4         85.52         78.04         7.50 o                         
 -10   4   4          0.18          1.76         6.57 o                         
  -9   4   4          3.11          4.28         5.28 o                         
  -8   4   4         49.18         58.90         6.44 o                         
  -7   4   4         82.95         87.55         7.05 o                         
  -6   4   4          0.18         13.47         4.25 o                         
  -5   4   4         10.84         14.86         2.64 o                         
  -4   4   4          0.02         -1.19         2.14 o                         
  -3   4   4       1103.74       1059.82         8.46 o                         
  -2   4   4          0.08          4.14         1.87 o                         
  -1   4   4        284.86        278.71         3.83 o                         
   0   4   4       1173.90       1196.69         7.18 o                         
   1   4   4        242.58        226.07         4.13 o                         
   2   4   4        293.19        295.31         4.07 o                         
   3   4   4        159.70        157.34         4.70 o                         
   4   4   4        569.54        633.97        11.24 o                         
   5   4   4          0.43          2.22         2.96 o                         
   6   4   4          5.38          6.07         2.94 o                         
   7   4   4         76.54         88.70         4.36 o                         
   8   4   4          3.77          4.77         3.48 o                         
   9   4   4        238.94        241.53         6.51 o                         
  10   4   4          1.52         -0.89         3.33 o                         
  11   4   4         67.80         65.84         5.23 o                         
 -11   5   4          3.56          7.98         6.69 o                         
 -10   5   4        106.13         75.95         9.04 o                         
  -9   5   4          0.42          8.78         6.44 o                         
  -8   5   4         19.99         23.83         6.72 o                         
  -7   5   4        160.99        156.45         8.33 o                         
  -6   5   4          8.35          6.48         4.47 o                         
  -5   5   4          3.67          3.42         3.05 o                         
  -4   5   4          8.97          5.60         3.16 o                         
  -3   5   4         21.42         24.06         3.55 o                         
  -2   5   4         36.42         34.23         5.93 o                         
  -1   5   4         29.97         36.65         3.62 o                         
   0   5   4        159.67        131.51         4.48 o                         
   1   5   4          0.19         -3.38         3.38 o                         
   2   5   4        102.08         96.92         4.21 o                         
   3   5   4        168.90        171.74         6.00 o                         
   4   5   4        158.62        157.42         4.78 o                         
   5   5   4          0.07          0.90         2.80 o                         
   6   5   4         24.06         24.76         5.44 o                         
   7   5   4        160.39        170.75         9.05 o                         
   8   5   4         12.41          7.17         6.13 o                         
   9   5   4         66.08         73.61         8.45 o                         
  -9   6   4         40.05         46.96         8.61 o                         
  -8   6   4         28.04         36.96         6.96 o                         
  -7   6   4          6.92          6.79         9.03 o                         
  -6   6   4         68.28         80.02         4.77 o                         
  -5   6   4        154.02        155.20         7.11 o                         
  -4   6   4         27.10         24.39         3.98 o                         
  -3   6   4         14.51          9.32         3.52 o                         
  -2   6   4         24.19         17.34         3.64 o                         
  -1   6   4        306.67        273.68        18.59 o                         
   0   6   4          2.33         -3.02         3.66 o                         
   1   6   4         55.88         53.80         4.26 o                         
   2   6   4         53.51         57.71         4.24 o                         
   3   6   4          5.06          1.43         3.53 o                         
   4   6   4          1.30         -0.95         3.44 o                         
   5   6   4        207.84        201.33         6.78 o                         
   6   6   4          8.49          9.75         4.58 o                         
   7   6   4         60.26         56.46         7.98 o                         
   8   6   4         14.90         14.54         6.40 o                         
  -6   7   4         88.98         96.45         5.51 o                         
  -5   7   4          7.34          1.81         4.32 o                         
  -4   7   4          0.16         -0.60         4.37 o                         
  -3   7   4        142.87        133.86        12.81 o                         
  -2   7   4        168.26        167.33         6.36 o                         
  -1   7   4          0.84         -1.25         4.07 o                         
   0   7   4         18.05          9.45         4.20 o                         
   1   7   4         22.89         25.51         4.61 o                         
   2   7   4         21.45         17.46         4.30 o                         
   3   7   4          0.16         -0.16         4.24 o                         
   4   7   4          6.13          3.59         4.26 o                         
   5   7   4          8.14         14.76         3.67 o                         
 -14   1   5         30.48         29.93         4.75 o                         
 -13   1   5          8.05          6.42         5.20 o                         
 -12   1   5          8.85         14.80         4.00 o                         
 -11   1   5          0.47         -2.41         3.37 o                         
 -10   1   5        105.04         97.49         5.35 o                         
  -9   1   5       1539.53       1491.35        24.51 o                         
  -8   1   5         30.66         29.50         3.90 o                         
  -7   1   5         77.01         75.95         6.64 o                         
  -6   1   5        629.66        601.82        11.53 o                         
  -5   1   5        550.51        552.72        31.86 o                         
  -4   1   5        471.32        458.22         3.90 o                         
  -3   1   5       2727.44       2673.77        19.89 o                         
  -2   1   5        278.11        300.24         3.89 o                         
  -1   1   5       1386.04       1391.39         3.77 o                         
   0   1   5        317.04        359.00         2.54 o                         
   1   1   5       4260.41       4482.76        14.26 o                         
   2   1   5         37.46         48.29         1.46 o                         
   3   1   5        785.57        729.74        12.41 o                         
   4   1   5        249.09        277.67        11.02 o                         
   5   1   5         11.71         14.50         3.06 o                         
   6   1   5         73.36         74.33         4.88 o                         
   7   1   5        114.71         98.92         6.05 o                         
   8   1   5        843.70        841.82        14.35 o                         
   9   1   5         17.82         17.44         5.54 o                         
  10   1   5        121.99        113.60         7.61 o                         
  11   1   5         56.59         58.24         6.65 o                         
  12   1   5          6.94          8.52         6.36 o                         
 -13   2   5         13.07         13.44         6.72 o                         
 -12   2   5         12.17         13.92         6.73 o                         
 -11   2   5          2.15         -3.44         5.12 o                         
 -10   2   5         15.04         10.90         5.75 o                         
  -9   2   5        421.66        415.13        11.13 o                         
  -8   2   5         23.30         21.00         5.10 o                         
  -7   2   5         70.80         64.98         5.29 o                         
  -6   2   5       1842.16       1851.61        12.09 o                         
  -5   2   5        111.04         89.33         3.13 o                         
  -4   2   5         95.94        107.51         4.20 o                         
  -3   2   5        111.81        107.48         4.04 o                         
  -2   2   5        433.70        435.45         7.01 o                         
  -1   2   5        162.85        134.48         1.54 o                         
   0   2   5         80.52         91.52         3.46 o                         
   1   2   5       1427.06       1455.88         5.51 o                         
   2   2   5        374.18        366.01         7.38 o                         
   3   2   5         22.10         31.80         2.29 o                         
   4   2   5        166.23        164.35         3.77 o                         
   5   2   5       1756.26       1785.17        17.80 o                         
   6   2   5         19.21         23.29         3.06 o                         
   7   2   5         75.84         78.68         3.90 o                         
   8   2   5         51.27         48.14         4.11 o                         
   9   2   5          7.97          4.69         3.56 o                         
  10   2   5          1.63          2.13         3.50 o                         
  11   2   5          3.73          9.51         6.59 o                         
  12   2   5         76.95         80.05         5.40 o                         
 -13   3   5         84.95         86.16         8.13 o                         
 -12   3   5          9.37          5.83         6.68 o                         
 -11   3   5        101.95         97.33         5.33 o                         
 -10   3   5        213.99        207.15        14.47 o                         
  -9   3   5       1077.07       1135.95        12.07 o                         
  -8   3   5        244.24        268.96         6.14 o                         
  -7   3   5         47.74         56.82         3.69 o                         
  -6   3   5        349.62        344.38         6.60 o                         
  -5   3   5          2.04          5.79         2.29 o                         
  -4   3   5        824.77        813.82         7.07 o                         
  -3   3   5          0.26          2.03         1.58 o                         
  -2   3   5       2866.17       2817.84         9.85 o                         
  -1   3   5       2267.57       2204.24         8.49 o                         
   0   3   5         44.52         23.35         1.61 o                         
   1   3   5       5476.15       5415.58        35.00 o                         
   2   3   5         46.94         42.32         2.76 o                         
   3   3   5          5.45          1.76         1.84 o                         
   4   3   5         56.25         49.95         2.93 o                         
   5   3   5       1152.93       1150.61        19.50 o                         
   6   3   5         23.87         29.45         3.18 o                         
   7   3   5         92.36        107.14         4.51 o                         
   8   3   5         43.12         49.08         4.05 o                         
   9   3   5         65.80         57.24         4.32 o                         
  10   3   5         82.31         90.53         5.23 o                         
  11   3   5         34.42         39.29         4.77 o                         
 -12   4   5         30.51         27.88         7.83 o                         
 -11   4   5         10.12          8.25         6.52 o                         
 -10   4   5         46.40         55.24         6.96 o                         
  -9   4   5        175.27        182.96         9.36 o                         
  -8   4   5         83.00         94.53         7.31 o                         
  -7   4   5         17.08         16.72         5.46 o                         
  -6   4   5         55.39         65.83         5.25 o                         
  -5   4   5        466.27        468.11        16.15 o                         
  -4   4   5         35.46         32.88         2.77 o                         
  -3   4   5         50.18         48.90         2.42 o                         
  -2   4   5        135.08        144.30         3.05 o                         
  -1   4   5        193.03        183.47         3.29 o                         
   0   4   5          9.77         13.62         1.85 o                         
   1   4   5        804.20        748.69         5.96 o                         
   2   4   5        829.05        860.58         6.54 o                         
   3   4   5          8.40         10.05         2.55 o                         
   4   4   5        831.84        820.97         6.81 o                         
   5   4   5          0.88          2.68         2.84 o                         
   6   4   5        250.22        255.86         5.95 o                         
   7   4   5         36.21         32.96         3.80 o                         
   8   4   5          0.79          3.04         3.66 o                         
   9   4   5          0.26          5.70         3.47 o                         
  10   4   5         28.32         24.01         4.26 o                         
 -11   5   5         96.99        104.59         9.92 o                         
 -10   5   5         10.50          3.55         6.08 o                         
  -9   5   5        187.02        183.29        10.61 o                         
  -8   5   5        187.16        207.95        10.22 o                         
  -7   5   5          2.88          4.61         3.89 o                         
  -6   5   5         66.60         61.60         5.51 o                         
  -5   5   5        185.74        180.50         5.05 o                         
  -4   5   5         84.98         61.68         4.63 o                         
  -3   5   5        220.08        255.58         5.60 o                         
  -2   5   5        770.67        701.60         8.21 o                         
  -1   5   5        261.51        276.30         5.64 o                         
   0   5   5         98.28         94.71         4.25 o                         
   1   5   5         16.35         11.71         3.30 o                         
   2   5   5          7.71          7.86         3.55 o                         
   3   5   5          3.42          2.12         3.10 o                         
   4   5   5         12.30         12.64         3.14 o                         
   5   5   5          9.21         12.12         5.04 o                         
   6   5   5          3.25          3.69         4.98 o                         
   7   5   5          7.60         10.49         5.85 o                         
   8   5   5        174.95        203.57         9.67 o                         
   9   5   5        222.83        244.92        11.55 o                         
  -9   6   5          1.05          4.80         5.84 o                         
  -8   6   5        299.07        327.59        13.08 o                         
  -7   6   5          3.20          2.01         3.92 o                         
  -6   6   5         29.94         34.75         4.14 o                         
  -5   6   5        121.41        111.97         5.07 o                         
  -4   6   5        105.22         90.12         4.47 o                         
  -3   6   5         62.34         61.91         4.23 o                         
  -2   6   5         17.76         14.51         3.55 o                         
  -1   6   5         74.48         63.32         4.31 o                         
   0   6   5          4.34          3.26         3.48 o                         
   1   6   5        137.73        137.09         4.97 o                         
   2   6   5          9.89         14.19         5.82 o                         
   3   6   5          0.15         -1.02         3.37 o                         
   4   6   5         12.08          8.36         3.46 o                         
   5   6   5        313.17        322.18         8.99 o                         
   6   6   5         10.59          3.99         4.74 o                         
   7   6   5         99.89        106.63         8.90 o                         
  -6   7   5         39.35         31.64         4.47 o                         
  -5   7   5          7.99          1.05         4.21 o                         
  -4   7   5         79.79         76.70         5.01 o                         
  -3   7   5         49.30         44.43         5.99 o                         
  -2   7   5         39.58         45.81         5.32 o                         
  -1   7   5        199.41        211.79         6.34 o                         
   0   7   5          2.34          1.22         4.06 o                         
   1   7   5         18.56         24.33         4.54 o                         
   2   7   5        132.77        127.11        15.03 o                         
   3   7   5         13.07         13.42         4.39 o                         
   4   7   5         11.81          8.09         3.88 o                         
   5   7   5         58.12         65.00         4.94 o                         
 -14   0   6         67.98         90.07         8.04 o                         
 -13   0   6         85.05         74.86         7.11 o                         
 -12   0   6        306.80        342.46        11.16 o                         
 -11   0   6         45.68         35.92         5.96 o                         
 -10   0   6        170.16        157.60         7.97 o                         
  -9   0   6       1600.72       1644.73        19.37 o                         
  -8   0   6          8.99          5.40         4.19 o                         
  -7   0   6        297.59        296.38         7.39 o                         
  -6   0   6       2144.76       2143.78        16.85 o                         
  -5   0   6       5618.33       5145.91        23.63 o                         
  -4   0   6      13080.07      13196.33        80.33 o                         
  -3   0   6       1730.79       1670.44        15.88 o                         
  -2   0   6      11059.83      10600.81        44.90 o                         
  -1   0   6        149.59        155.19         2.53 o                         
   0   0   6       6006.77       5826.46        20.19 o                         
   1   0   6        191.66        210.01         4.22 o                         
   2   0   6       4303.80       4647.18        12.81 o                         
   3   0   6         35.61         37.97         1.85 o                         
   4   0   6        115.34         88.68         2.70 o                         
   5   0   6         12.52         11.16         2.89 o                         
   6   0   6        209.99        200.01         6.48 o                         
   7   0   6       2543.16       2563.77        21.86 o                         
   8   0   6       1589.60       1518.76        18.46 o                         
   9   0   6         15.74         11.93         5.32 o                         
  10   0   6         60.02         62.90         6.56 o                         
  11   0   6        127.29        114.85         8.11 o                         
  12   0   6         94.23         88.40         8.25 o                         
 -14   1   6          7.25         10.02         4.55 o                         
 -13   1   6         17.29          6.86         7.07 o                         
 -12   1   6          0.04          1.42         3.97 o                         
 -11   1   6          9.86         14.82         4.04 o                         
 -10   1   6          8.77         10.59         3.99 o                         
  -9   1   6        492.97        522.88         8.19 o                         
  -8   1   6        201.16        203.15         8.38 o                         
  -7   1   6          4.20          8.51         2.49 o                         
  -6   1   6        648.21        640.55         6.78 o                         
  -5   1   6       1014.94        928.11         8.16 o                         
  -4   1   6         49.44         48.65         1.81 o                         
  -3   1   6       1049.25       1041.92         4.54 o                         
  -2   1   6       2479.18       2629.38         8.43 o                         
  -1   1   6          0.50          4.00         1.27 o                         
   0   1   6       1954.50       1842.27        13.74 o                         
   1   1   6         98.14         96.83         1.62 o                         
   2   1   6       5012.95       5000.17        11.35 o                         
   3   1   6        291.80        268.94         3.10 o                         
   4   1   6       2271.16       2226.85        11.55 o                         
   5   1   6        900.25        900.88         8.09 o                         
   6   1   6          3.93          4.65         2.51 o                         
   7   1   6          8.44          3.42         4.95 o                         
   8   1   6        396.18        340.64         9.95 o                         
   9   1   6         37.87         32.68         5.32 o                         
  10   1   6          1.37          4.06         5.35 o                         
  11   1   6        228.97        251.61        10.80 o                         
  12   1   6          4.06          3.51         6.73 o                         
 -13   2   6          0.50          1.69         6.32 o                         
 -12   2   6         25.28         27.37         5.83 o                         
 -11   2   6         51.60         33.29         6.66 o                         
 -10   2   6         23.06         13.38         5.82 o                         
  -9   2   6        141.64        137.44         7.90 o                         
  -8   2   6         27.46         30.60         5.00 o                         
  -7   2   6        398.80        409.05         6.62 o                         
  -6   2   6        201.93        191.26         4.61 o                         
  -5   2   6        354.78        395.53        11.05 o                         
  -4   2   6       3174.99       3460.88        13.24 o                         
  -3   2   6         87.54         92.84         2.27 o                         
  -2   2   6        560.27        533.27         2.91 o                         
  -1   2   6       6035.47       6076.71         8.30 o                         
   0   2   6       1156.34       1207.06         4.27 o                         
   1   2   6       1460.56       1361.04        14.57 o                         
   2   2   6       1245.13       1393.00         9.96 o                         
   3   2   6          6.06         10.46         1.85 o                         
   4   2   6         19.07         26.95         3.60 o                         
   5   2   6        311.12        284.62         5.16 o                         
   6   2   6        311.84        320.05         5.80 o                         
   7   2   6         49.43         53.55         3.68 o                         
   8   2   6        140.71        144.68         5.10 o                         
   9   2   6          1.89          1.25         3.46 o                         
  10   2   6         15.69         12.57         3.81 o                         
  11   2   6         83.48         72.44         6.39 o                         
  12   2   6         15.82         20.06         4.40 o                         
 -13   3   6          0.90          4.81         9.59 o                         
 -12   3   6         17.25          9.26         4.11 o                         
 -11   3   6         23.62         16.57         4.34 o                         
 -10   3   6          8.75         10.27         4.07 o                         
  -9   3   6        198.82        213.09         6.25 o                         
  -8   3   6         98.53         91.30         4.56 o                         
  -7   3   6        125.39        119.89         4.59 o                         
  -6   3   6         16.03         18.48         2.99 o                         
  -5   3   6         90.93         88.15         3.25 o                         
  -4   3   6        501.65        501.17         4.96 o                         
  -3   3   6        116.53        112.89         4.45 o                         
  -2   3   6         90.73        109.81         1.81 o                         
  -1   3   6        437.35        438.91         4.00 o                         
   0   3   6          0.11         -0.45         1.33 o                         
   1   3   6        475.76        456.17         4.39 o                         
   2   3   6       1349.72       1312.17         7.25 o                         
   3   3   6         94.70         86.03         3.17 o                         
   4   3   6        379.74        364.88         5.72 o                         
   5   3   6         42.59         43.52         3.38 o                         
   6   3   6          0.12          0.91         3.04 o                         
   7   3   6        109.09        112.97         4.90 o                         
   8   3   6        104.11         94.84         5.00 o                         
   9   3   6          0.00         -0.79         3.77 o                         
  10   3   6         34.50         31.25         4.77 o                         
  11   3   6         22.07         26.43         4.44 o                         
 -12   4   6         50.86         53.84         7.92 o                         
 -11   4   6         75.54         73.84         8.55 o                         
 -10   4   6         57.59         77.40         8.10 o                         
  -9   4   6          6.73          8.14         5.89 o                         
  -8   4   6        284.95        282.41        10.44 o                         
  -7   4   6        430.32        415.38         7.29 o                         
  -6   4   6         77.36         96.13        16.53 o                         
  -5   4   6         64.56         68.65         3.47 o                         
  -4   4   6          0.18          0.49         1.72 o                         
  -3   4   6        688.51        702.49        13.53 o                         
  -2   4   6          4.74          1.25         1.78 o                         
  -1   4   6          6.68          5.13         1.76 o                         
   0   4   6         69.43         68.38         2.41 o                         
   1   4   6          0.98          1.82         1.91 o                         
   2   4   6        258.45        287.62         5.25 o                         
   3   4   6         72.76         72.40         3.66 o                         
   4   4   6         13.01         13.70         3.01 o                         
   5   4   6         79.55         66.98         6.70 o                         
   6   4   6        197.05        195.51         9.49 o                         
   7   4   6         50.37         45.03         6.02 o                         
   8   4   6        192.07        190.13         8.76 o                         
   9   4   6          1.70          5.10         3.77 o                         
  10   4   6          2.67          2.27         6.90 o                         
 -11   5   6          0.09          1.93         7.17 o                         
 -10   5   6        297.76        302.20        13.28 o                         
  -9   5   6        100.69        100.22         9.36 o                         
  -8   5   6        203.06        172.24         9.16 o                         
  -7   5   6         34.95         31.69         5.10 o                         
  -6   5   6          6.80         12.24         4.91 o                         
  -5   5   6         10.19         12.78         3.77 o                         
  -4   5   6         32.10         40.38         3.61 o                         
  -3   5   6         12.38          9.26         3.08 o                         
  -2   5   6          6.74         10.03         3.09 o                         
  -1   5   6         14.56         17.48         3.08 o                         
   0   5   6         42.76         37.87         3.46 o                         
   1   5   6         11.43          9.20         2.93 o                         
   2   5   6        279.06        277.19         5.65 o                         
   3   5   6        209.67        203.29         5.09 o                         
   4   5   6         28.12         28.76         3.35 o                         
   5   5   6          4.63          3.45         4.66 o                         
   6   5   6         51.44         47.29         6.07 o                         
   7   5   6          0.06          0.85         5.53 o                         
   8   5   6          7.91         18.43         6.66 o                         
   9   5   6          2.66          0.89         5.28 o                         
  -9   6   6         51.98         70.69         9.27 o                         
  -8   6   6          0.62         -2.02         6.89 o                         
  -7   6   6         12.20         17.85         3.95 o                         
  -6   6   6         89.17        102.20         4.84 o                         
  -5   6   6         20.75         25.11         5.99 o                         
  -4   6   6        370.85        385.64         8.43 o                         
  -3   6   6        388.23        407.33         7.28 o                         
  -2   6   6          2.76          2.44         3.49 o                         
  -1   6   6          6.81          9.71         3.18 o                         
   0   6   6        210.24        213.49         8.34 o                         
   1   6   6          0.06          0.82         3.41 o                         
   2   6   6          0.94          2.92         3.41 o                         
   3   6   6        122.43        134.08         5.12 o                         
   4   6   6          1.43          1.59         3.17 o                         
   5   6   6          3.14         10.40         4.55 o                         
   6   6   6          5.65          3.34         4.52 o                         
   7   6   6         33.94         48.49         6.84 o                         
  -6   7   6         18.60         16.38         4.03 o                         
  -5   7   6          0.01         -1.07         3.72 o                         
  -4   7   6         11.74         12.35         3.95 o                         
  -3   7   6          1.95          1.27         4.41 o                         
  -2   7   6         79.95         82.67         5.13 o                         
  -1   7   6          6.34          6.66         3.76 o                         
   0   7   6         68.51         77.22         5.46 o                         
   1   7   6          4.12          1.99         3.67 o                         
   2   7   6          3.50          6.96         4.06 o                         
   3   7   6          6.09          5.12         4.22 o                         
   4   7   6          2.89         -0.29         3.79 o                         
 -14   1   7          7.96         13.12         5.16 o                         
 -13   1   7          9.33         10.72         6.24 o                         
 -12   1   7         27.01         21.43         4.04 o                         
 -11   1   7        141.85        143.58         5.64 o                         
 -10   1   7       1516.62       1561.48        20.40 o                         
  -9   1   7       2551.51       2594.21        26.71 o                         
  -8   1   7         12.22         11.97         2.81 o                         
  -7   1   7        568.04        569.71         6.86 o                         
  -6   1   7        907.28        913.05        10.71 o                         
  -5   1   7         60.32         44.41         2.41 o                         
  -4   1   7       1943.74       1985.32         8.70 o                         
  -3   1   7       1226.77       1130.14         4.38 o                         
  -2   1   7        534.87        521.60         6.07 o                         
  -1   1   7      10245.82      10777.01        19.35 o                         
   0   1   7        124.01        115.29         2.50 o                         
   1   1   7        593.05        656.66         5.78 o                         
   2   1   7        239.72        241.43         5.37 o                         
   3   1   7          3.74          1.00         1.36 o                         
   4   1   7        714.24        714.40         6.01 o                         
   5   1   7        374.96        362.66         5.51 o                         
   6   1   7         46.43         46.07         3.26 o                         
   7   1   7       1134.37       1163.32        13.69 o                         
   8   1   7         19.93         18.44         3.64 o                         
   9   1   7         19.26         15.44         3.64 o                         
  10   1   7          3.65          4.11         3.38 o                         
  11   1   7         44.85         48.41         4.52 o                         
  12   1   7          1.43         -0.06         3.60 o                         
 -13   2   7          3.64          7.15         6.03 o                         
 -12   2   7          3.29         14.30         6.72 o                         
 -11   2   7          0.06         -0.50         5.05 o                         
 -10   2   7        326.45        310.39        10.64 o                         
  -9   2   7          4.09          6.92         3.47 o                         
  -8   2   7         66.83         66.11         4.16 o                         
  -7   2   7        467.08        477.81         8.16 o                         
  -6   2   7         12.30          9.89         2.75 o                         
  -5   2   7        606.98        624.93        18.17 o                         
  -4   2   7       1290.82       1301.77         7.18 o                         
  -3   2   7        678.24        707.95         4.30 o                         
  -2   2   7         39.67         32.65         0.96 o                         
  -1   2   7        145.42        132.95         1.55 o                         
   0   2   7         63.68         57.40         1.23 o                         
   1   2   7       2212.90       2237.48        15.64 o                         
   2   2   7        233.85        219.90         2.84 o                         
   3   2   7          7.35          4.03         1.56 o                         
   4   2   7        727.61        767.31         7.56 o                         
   5   2   7          0.64          1.44         2.41 o                         
   6   2   7        260.58        279.80         9.02 o                         
   7   2   7        350.92        346.31         6.65 o                         
   8   2   7          0.65         -0.90         3.75 o                         
   9   2   7          7.05         11.04         3.80 o                         
  10   2   7          6.53          7.23         6.47 o                         
  11   2   7         34.73         58.70         9.91 o                         
 -13   3   7        178.01        228.36        14.01 o                         
 -12   3   7          0.60          0.79         4.29 o                         
 -11   3   7          6.73          2.23         4.04 o                         
 -10   3   7        222.84        212.40         6.60 o                         
  -9   3   7       1598.98       1664.96        14.70 o                         
  -8   3   7          0.05         -0.58         3.42 o                         
  -7   3   7        570.42        561.95         8.00 o                         
  -6   3   7        200.20        200.48         7.35 o                         
  -5   3   7        144.86        165.43         4.13 o                         
  -4   3   7        951.23       1012.64         7.01 o                         
  -3   3   7       1130.51       1144.96         5.88 o                         
  -2   3   7        508.27        464.27         4.69 o                         
  -1   3   7        592.99        585.38         7.05 o                         
   0   3   7         44.89         35.81         1.70 o                         
   1   3   7          5.29          1.73         1.48 o                         
   2   3   7         52.78         59.45         2.46 o                         
   3   3   7        141.34        132.38         3.78 o                         
   4   3   7          0.16          0.70         2.50 o                         
   5   3   7        439.28        463.00         6.96 o                         
   6   3   7         21.63         18.61         3.22 o                         
   7   3   7       2542.02       2720.29        23.51 o                         
   8   3   7        459.27        493.84         9.00 o                         
   9   3   7          0.47         -1.71         3.68 o                         
  10   3   7         89.71         97.92         6.24 o                         
  11   3   7         13.35         11.32         4.32 o                         
 -12   4   7         32.52         27.77         7.47 o                         
 -11   4   7          1.54          9.72         5.94 o                         
 -10   4   7        206.28        227.02        10.72 o                         
  -9   4   7          0.15          0.15         5.21 o                         
  -8   4   7         67.77         66.21         4.24 o                         
  -7   4   7        182.75        189.01         5.52 o                         
  -6   4   7        265.50        266.27         5.51 o                         
  -5   4   7         36.62         39.39         3.24 o                         
  -4   4   7          9.44         11.36         1.83 o                         
  -3   4   7          3.94         12.57         2.89 o                         
  -2   4   7          0.57          1.54         1.78 o                         
  -1   4   7         77.95         85.20         2.54 o                         
   0   4   7         35.07         32.84         2.05 o                         
   1   4   7        918.66        872.74        10.06 o                         
   2   4   7         56.37         56.93         2.70 o                         
   3   4   7        141.98        127.27         3.77 o                         
   4   4   7        802.23        809.59        23.17 o                         
   5   4   7         35.12         34.78         4.50 o                         
   6   4   7        157.51        138.22         5.04 o                         
   7   4   7         19.12         17.01         3.68 o                         
   8   4   7         44.18         51.88         4.53 o                         
   9   4   7          0.13         -2.66         3.87 o                         
  10   4   7         40.34         41.01         4.67 o                         
 -10   5   7        341.56        342.08        13.17 o                         
  -9   5   7        616.74        624.64        16.14 o                         
  -8   5   7         15.98         10.67         6.36 o                         
  -7   5   7          3.07          4.74         4.80 o                         
  -6   5   7         44.67         44.50         5.36 o                         
  -5   5   7        480.50        474.10         7.23 o                         
  -4   5   7        195.27        176.16         4.11 o                         
  -3   5   7        127.91        137.82         4.24 o                         
  -2   5   7        386.50        366.11         5.07 o                         
  -1   5   7        207.87        219.20         8.62 o                         
   0   5   7         99.75        100.01         4.01 o                         
   1   5   7        170.58        170.21         3.86 o                         
   2   5   7         67.37         75.20         3.13 o                         
   3   5   7          3.81          4.73         2.38 o                         
   4   5   7        388.01        369.45         5.79 o                         
   5   5   7          0.16          2.82         3.03 o                         
   6   5   7          1.04          5.73         3.48 o                         
   7   5   7        147.94        135.41         5.49 o                         
   8   5   7         13.62         20.07         4.00 o                         
  -9   6   7        214.07        213.71        11.30 o                         
  -8   6   7         67.29         59.42         5.38 o                         
  -7   6   7          3.98          1.58         4.03 o                         
  -6   6   7        162.65        159.70         6.84 o                         
  -5   6   7          9.65          5.60         3.43 o                         
  -4   6   7          0.37         -2.07         3.03 o                         
  -3   6   7         15.67         14.38         3.73 o                         
  -2   6   7         18.53         15.68         3.34 o                         
  -1   6   7         16.03         13.52         3.32 o                         
   0   6   7         50.54         59.12         4.20 o                         
   1   6   7        314.68        307.02         6.60 o                         
   2   6   7          4.94         10.26         3.73 o                         
   3   6   7          0.82          4.61         3.64 o                         
   4   6   7         18.32         16.80         3.75 o                         
   5   6   7        177.88        173.20         6.29 o                         
   6   6   7          0.75          4.05         3.97 o                         
   7   6   7         26.41         26.25         5.74 o                         
  -6   7   7          3.58          8.98         6.72 o                         
  -5   7   7         26.49         20.84         7.06 o                         
  -4   7   7          8.01          4.16         5.48 o                         
  -3   7   7         68.46         66.45         7.11 o                         
  -2   7   7         61.23         65.16         7.89 o                         
  -1   7   7          4.33          5.22         6.16 o                         
   0   7   7        109.74        109.72         8.79 o                         
   1   7   7         13.32         15.42         6.52 o                         
   2   7   7         27.30         18.50         6.62 o                         
   3   7   7          7.00          2.44         7.46 o                         
   4   7   7         10.37          4.11         5.21 o                         
 -14   0   8        112.47        154.26         9.69 o                         
 -13   0   8         24.69         17.18         6.34 o                         
 -12   0   8          6.00          5.58         5.89 o                         
 -11   0   8        121.97        118.41         8.09 o                         
 -10   0   8        690.98        625.10        13.65 o                         
  -9   0   8        182.72        169.75         7.83 o                         
  -8   0   8        244.95        243.13         7.52 o                         
  -7   0   8        404.10        378.23         8.01 o                         
  -6   0   8         63.26         60.36         3.67 o                         
  -5   0   8       1588.62       1719.95        10.00 o                         
  -4   0   8       3205.46       3617.44        26.35 o                         
  -3   0   8       8004.92       7936.46        61.22 o                         
  -2   0   8       4072.52       4012.99        13.83 o                         
  -1   0   8       1713.70       1759.16         8.96 o                         
   0   0   8       4612.97       4778.73        21.32 o                         
   1   0   8       2023.61       2230.70        14.73 o                         
   2   0   8      12136.06      12592.83        36.93 o                         
   3   0   8       5258.39       4930.01        28.72 o                         
   4   0   8        259.65        223.82         4.05 o                         
   5   0   8        302.30        296.27         4.95 o                         
   6   0   8         27.69         25.79         2.89 o                         
   7   0   8        501.55        468.85        24.71 o                         
   8   0   8        118.65        126.40         4.94 o                         
   9   0   8        477.09        468.43         8.03 o                         
  10   0   8         55.67         63.76         5.22 o                         
  11   0   8        240.17        248.57         7.07 o                         
 -14   1   8         18.03         27.11         5.32 o                         
 -13   1   8          1.24         -0.03         8.25 o                         
 -12   1   8         14.72         18.23         3.87 o                         
 -11   1   8         38.14         37.82         4.91 o                         
 -10   1   8         57.58         68.32         5.96 o                         
  -9   1   8        636.72        681.07         9.03 o                         
  -8   1   8        353.15        360.82         6.19 o                         
  -7   1   8        103.54        111.60         3.06 o                         
  -6   1   8       1422.20       1421.95         9.44 o                         
  -5   1   8          2.02          3.48         1.53 o                         
  -4   1   8        310.92        326.23         3.33 o                         
  -3   1   8        121.19        122.31         1.80 o                         
  -2   1   8        600.89        606.78         4.45 o                         
  -1   1   8        389.27        376.32         2.75 o                         
   0   1   8       1846.19       1815.46         9.63 o                         
   1   1   8        388.40        334.12         2.99 o                         
   2   1   8        715.98        771.86         6.15 o                         
   3   1   8       2276.56       2189.34         8.88 o                         
   4   1   8        592.69        549.39         5.02 o                         
   5   1   8         26.66         26.04         2.13 o                         
   6   1   8         17.41         13.26         2.27 o                         
   7   1   8         47.85         50.32         4.31 o                         
   8   1   8         44.23         37.87         3.86 o                         
   9   1   8         23.65         21.63         3.79 o                         
  10   1   8         71.31         84.46         4.87 o                         
  11   1   8        104.58        117.22         8.25 o                         
 -13   2   8        157.61        176.65        15.02 o                         
 -12   2   8         43.40         49.78         6.21 o                         
 -11   2   8         74.46         86.83         5.09 o                         
 -10   2   8        533.74        545.21         9.09 o                         
  -9   2   8        353.13        314.85         7.00 o                         
  -8   2   8         34.18         34.67         3.83 o                         
  -7   2   8        258.35        254.90        16.38 o                         
  -6   2   8       2438.24       2448.17        17.74 o                         
  -5   2   8        812.02        877.94         9.14 o                         
  -4   2   8       4184.90       4375.98        12.75 o                         
  -3   2   8         17.66         20.51         1.49 o                         
  -2   2   8         11.43          8.92         0.81 o                         
  -1   2   8        827.05        863.81         5.44 o                         
   0   2   8        368.00        355.30         2.58 o                         
   1   2   8       1661.16       1745.86         7.04 o                         
   2   2   8       3428.69       3686.66        21.90 o                         
   3   2   8         39.30         31.05         1.83 o                         
   4   2   8        672.52        686.37         5.68 o                         
   5   2   8       1123.11       1133.17        11.65 o                         
   6   2   8        504.56        521.38        10.66 o                         
   7   2   8        836.42        863.89        13.06 o                         
   8   2   8        199.56        189.25         5.90 o                         
   9   2   8         11.39         10.59         3.89 o                         
  10   2   8        287.21        283.91         9.31 o                         
  11   2   8         10.26          5.34         4.62 o                         
 -13   3   8         23.04         20.94         5.09 o                         
 -12   3   8          3.66         -0.70         5.14 o                         
 -11   3   8         21.19          9.69         4.28 o                         
 -10   3   8          0.05          2.75         3.89 o                         
  -9   3   8         49.15         47.89         4.41 o                         
  -8   3   8        335.13        312.66         6.74 o                         
  -7   3   8        268.11        271.98         6.14 o                         
  -6   3   8         50.31         64.60         3.76 o                         
  -5   3   8        395.82        386.96         4.86 o                         
  -4   3   8        147.75        158.82         3.77 o                         
  -3   3   8        140.39        141.39         2.55 o                         
  -2   3   8        167.83        162.25         2.71 o                         
  -1   3   8         74.23         78.60         2.11 o                         
   0   3   8          7.96          4.75         1.42 o                         
   1   3   8        418.78        392.58         5.80 o                         
   2   3   8        548.34        573.92         6.54 o                         
   3   3   8        262.59        257.96        10.86 o                         
   4   3   8        702.23        680.10         7.97 o                         
   5   3   8         61.87         70.58         4.10 o                         
   6   3   8         10.81         10.30         3.29 o                         
   7   3   8          0.28          5.79         3.69 o                         
   8   3   8        163.55        171.86         5.91 o                         
   9   3   8          7.33          7.04         3.64 o                         
  10   3   8         72.81         70.08         8.80 o                         
 -12   4   8         42.41         25.80         7.39 o                         
 -11   4   8         57.04         62.97         8.46 o                         
 -10   4   8        296.48        312.30        12.10 o                         
  -9   4   8        109.79        115.54         5.57 o                         
  -8   4   8          0.12         -2.15         3.70 o                         
  -7   4   8        130.29        130.38         5.66 o                         
  -6   4   8        159.08        167.23         9.86 o                         
  -5   4   8       1519.39       1572.42        13.41 o                         
  -4   4   8       1213.57       1192.14         7.01 o                         
  -3   4   8        255.75        243.67         9.27 o                         
  -2   4   8        549.31        506.51         6.24 o                         
  -1   4   8         14.45         16.77         1.97 o                         
   0   4   8          6.86          4.30         1.92 o                         
   1   4   8        200.06        216.14         4.02 o                         
   2   4   8        792.91        812.70         7.42 o                         
   3   4   8          4.65          3.68         3.01 o                         
   4   4   8        977.69       1011.39        12.97 o                         
   5   4   8        157.77        136.11         4.95 o                         
   6   4   8         95.14         85.94         4.68 o                         
   7   4   8          0.95          2.59         3.60 o                         
   8   4   8         18.49         22.16         5.32 o                         
   9   4   8          0.51         -3.94         3.94 o                         
 -10   5   8          0.94          6.92         7.74 o                         
  -9   5   8         22.13         24.45         6.87 o                         
  -8   5   8        232.88        219.64        10.12 o                         
  -7   5   8          1.58          4.71         4.42 o                         
  -6   5   8          4.72          7.11         5.01 o                         
  -5   5   8         50.01         49.60         3.73 o                         
  -4   5   8         44.52         39.56         2.91 o                         
  -3   5   8          0.08          1.34         2.43 o                         
  -2   5   8         21.61         20.95         2.58 o                         
  -1   5   8        103.44        103.38         7.09 o                         
   0   5   8         56.02         53.72         2.93 o                         
   1   5   8         30.10         35.53         2.71 o                         
   2   5   8         93.71         98.66         3.83 o                         
   3   5   8        311.19        295.24         4.87 o                         
   4   5   8          4.62          5.06         2.70 o                         
   5   5   8         73.09         62.04         4.27 o                         
   6   5   8          0.19          1.37         3.41 o                         
   7   5   8         14.94         17.14         3.97 o                         
   8   5   8         12.49          7.66         4.15 o                         
  -8   6   8         18.66         23.26         7.28 o                         
  -7   6   8          6.77          0.08         5.00 o                         
  -6   6   8         16.87         15.89         5.36 o                         
  -5   6   8          0.98          3.72         4.71 o                         
  -4   6   8          2.07         -1.21         5.27 o                         
  -3   6   8          3.40         10.01         5.41 o                         
  -2   6   8         15.10          5.14         5.14 o                         
  -1   6   8        110.98        128.66         7.80 o                         
   0   6   8          2.98          1.39         6.11 o                         
   1   6   8        219.79        226.58         9.34 o                         
   2   6   8        274.05        281.36        10.43 o                         
   3   6   8         40.36         43.87         6.85 o                         
   4   6   8         10.49         11.69         6.77 o                         
   5   6   8          0.34         -0.81         6.28 o                         
   6   6   8          1.68          6.89         6.88 o                         
  -5   7   8         11.15         13.36         6.40 o                         
  -4   7   8         72.31         68.27         7.62 o                         
  -3   7   8         14.73         14.68         5.88 o                         
  -2   7   8          7.79         11.94         6.56 o                         
  -1   7   8          9.50         11.79         6.86 o                         
   0   7   8        126.31        126.13         9.00 o                         
   1   7   8          0.84          0.17         6.11 o                         
   2   7   8         27.37         33.42         6.98 o                         
   3   7   8          0.79         -6.35         6.96 o                         
 -13   1   9          7.00          9.95         4.58 o                         
 -12   1   9         15.84         23.09         4.26 o                         
 -11   1   9         15.09          7.34         3.42 o                         
 -10   1   9       1373.11       1333.60        17.77 o                         
  -9   1   9         82.89         85.54         3.72 o                         
  -8   1   9          3.23          4.00         2.40 o                         
  -7   1   9         86.76         80.50         2.81 o                         
  -6   1   9        414.75        476.33         9.60 o                         
  -5   1   9        145.00        181.36         3.06 o                         
  -4   1   9        628.86        762.73         4.90 o                         
  -3   1   9       1732.44       1647.75         5.58 o                         
  -2   1   9       1476.19       1431.46         5.91 o                         
  -1   1   9        127.92        123.97         1.86 o                         
   0   1   9        690.78        680.07         5.90 o                         
   1   1   9        701.34        778.01         9.08 o                         
   2   1   9        263.96        249.45         3.24 o                         
   3   1   9        416.65        468.06         4.46 o                         
   4   1   9        995.11       1007.61         8.77 o                         
   5   1   9         18.62         23.54         2.43 o                         
   6   1   9       1461.62       1396.79         9.21 o                         
   7   1   9       4477.80       4442.15        23.90 o                         
   8   1   9         56.69         45.62         3.11 o                         
   9   1   9         13.65         14.57         2.70 o                         
  10   1   9          0.38          1.94         3.06 o                         
  11   1   9          0.01          4.88         3.14 o                         
 -13   2   9          0.08          3.99         5.26 o                         
 -12   2   9          4.17         -0.14         3.97 o                         
 -11   2   9         25.02         28.20         4.61 o                         
 -10   2   9        122.28        138.40         5.77 o                         
  -9   2   9        356.96        335.67         8.96 o                         
  -8   2   9          6.87          5.71         3.46 o                         
  -7   2   9        109.08        114.38         6.60 o                         
  -6   2   9        163.64        177.04         5.10 o                         
  -5   2   9        541.81        557.37         5.63 o                         
  -4   2   9          4.06          4.90         1.48 o                         
  -3   2   9        295.94        285.29         3.07 o                         
  -2   2   9         29.01         31.65         0.98 o                         
  -1   2   9         30.91         32.90         1.00 o                         
   0   2   9       1021.40        950.61         5.80 o                         
   1   2   9          2.76          1.14         1.50 o                         
   2   2   9        846.78        804.53         7.14 o                         
   3   2   9        177.09        178.82         3.99 o                         
   4   2   9          7.12          5.80         1.77 o                         
   5   2   9          0.53          1.93         1.98 o                         
   6   2   9         31.70         30.54         2.73 o                         
   7   2   9         26.16         26.88         3.51 o                         
   8   2   9        113.47        109.13         4.07 o                         
   9   2   9         28.13         21.48         3.21 o                         
  10   2   9         24.44         37.26         5.75 o                         
  11   2   9          0.38          2.94         2.93 o                         
 -12   3   9         26.52         21.65         5.04 o                         
 -11   3   9        148.12        156.86         6.29 o                         
 -10   3   9        572.23        576.09        14.57 o                         
  -9   3   9          9.75          4.95         3.71 o                         
  -8   3   9        150.68        149.47         5.32 o                         
  -7   3   9        907.23        931.24        34.23 o                         
  -6   3   9         19.60         20.29         2.66 o                         
  -5   3   9        115.49        132.13         6.31 o                         
  -4   3   9        260.66        231.13         3.20 o                         
  -3   3   9         20.02         21.17         1.42 o                         
  -2   3   9        537.59        547.51         8.68 o                         
  -1   3   9        663.85        697.96         6.94 o                         
   0   3   9          2.31          0.96         1.36 o                         
   1   3   9          0.05          0.54         1.40 o                         
   2   3   9        869.56        876.73         8.16 o                         
   3   3   9         53.93         55.11         7.45 o                         
   4   3   9        220.36        208.96         4.99 o                         
   5   3   9        157.55        146.25         4.80 o                         
   6   3   9        647.26        657.29         9.13 o                         
   7   3   9        503.48        501.25        24.53 o                         
   8   3   9          0.49         -0.60         3.38 o                         
   9   3   9          0.86          6.02         3.89 o                         
  10   3   9        135.75        149.50         6.71 o                         
 -12   4   9          1.18         -4.93         7.93 o                         
 -11   4   9         29.64         39.33         7.95 o                         
 -10   4   9        167.24        180.84         6.32 o                         
  -9   4   9         87.24         93.41         6.28 o                         
  -8   4   9          4.46          7.27         3.38 o                         
  -7   4   9        326.78        333.05         6.98 o                         
  -6   4   9          2.37          5.44         3.66 o                         
  -5   4   9          3.00          2.07         2.50 o                         
  -4   4   9          6.67          7.30         2.42 o                         
  -3   4   9         11.56         11.91         3.80 o                         
  -2   4   9          3.36          2.23         3.13 o                         
  -1   4   9         32.01         29.41         3.10 o                         
   0   4   9        100.91         89.83         3.99 o                         
   1   4   9        769.62        754.60         8.93 o                         
   2   4   9         10.74         10.71         3.33 o                         
   3   4   9        515.01        514.43         6.16 o                         
   4   4   9        172.91        166.69         5.02 o                         
   5   4   9         26.32         31.43         5.64 o                         
   6   4   9        246.39        230.11         6.15 o                         
   7   4   9          0.02          1.05         5.37 o                         
   8   4   9        118.86        117.92         8.16 o                         
   9   4   9          7.12          9.88         5.58 o                         
 -10   5   9         58.90         60.11         7.64 o                         
  -9   5   9         76.66        104.55         9.35 o                         
  -8   5   9         11.14          4.48         6.85 o                         
  -7   5   9         26.17         33.53         5.24 o                         
  -6   5   9         19.93         22.35         4.43 o                         
  -5   5   9          3.52          3.18         3.18 o                         
  -4   5   9        252.30        290.59         8.16 o                         
  -3   5   9        977.36        939.33        10.28 o                         
  -2   5   9        134.16        124.34         4.61 o                         
  -1   5   9          7.88          5.11         3.07 o                         
   0   5   9          1.38          2.36         3.28 o                         
   1   5   9          4.31          7.65         3.37 o                         
   2   5   9        254.61        269.68        13.58 o                         
   3   5   9         42.26         36.13         4.19 o                         
   4   5   9        269.11        279.57         6.63 o                         
   5   5   9          2.00          5.83         5.10 o                         
   6   5   9        828.41        886.23        15.92 o                         
   7   5   9        730.61        803.35        15.94 o                         
   8   5   9         87.91         93.41         7.78 o                         
  -8   6   9          0.46          0.78         7.28 o                         
  -7   6   9         20.59         25.12         5.62 o                         
  -6   6   9         71.53         73.32         6.58 o                         
  -5   6   9         55.33         55.79         6.65 o                         
  -4   6   9          3.78          0.77         5.50 o                         
  -3   6   9          3.44         -3.43         4.91 o                         
  -2   6   9         38.38         34.98         5.84 o                         
  -1   6   9          1.86          0.50         5.72 o                         
   0   6   9        224.74        222.21         9.29 o                         
   1   6   9          3.96          4.33         5.17 o                         
   2   6   9        180.71        189.23         9.36 o                         
   3   6   9         21.13         16.57         6.91 o                         
   4   6   9         18.64         19.67         5.71 o                         
   5   6   9          1.27         -4.46         5.96 o                         
   6   6   9          8.39          8.12         4.98 o                         
  -5   7   9        116.54         80.76         7.11 o                         
  -4   7   9         35.63         25.18         6.80 o                         
  -3   7   9          3.33          4.97         6.21 o                         
  -2   7   9          0.23          1.91         5.76 o                         
  -1   7   9          0.20          1.29         6.64 o                         
   0   7   9         12.07          8.19         6.60 o                         
   1   7   9         50.65         51.45         7.47 o                         
   2   7   9          1.50         -1.85         6.44 o                         
 -13   0  10          5.04         -1.19         4.95 o                         
 -12   0  10         21.27         18.99         5.12 o                         
 -11   0  10         90.04         83.45         6.63 o                         
 -10   0  10       1818.07       1699.47        20.37 o                         
  -9   0  10        616.54        571.73        11.59 o                         
  -8   0  10         10.86         12.64         3.16 o                         
  -7   0  10          1.22          1.25         2.55 o                         
  -6   0  10        306.25        333.75         5.14 o                         
  -5   0  10       1158.96       1282.33         9.12 o                         
  -4   0  10         86.83         93.76         2.65 o                         
  -3   0  10       2206.49       2057.42         7.30 o                         
  -2   0  10        192.70        194.44         3.92 o                         
  -1   0  10       2154.83       2152.99        16.19 o                         
   0   0  10       1497.39       1594.82        14.14 o                         
   1   0  10       1698.67       1929.93        15.57 o                         
   2   0  10         98.54        104.90         4.86 o                         
   3   0  10        229.82        258.17         6.91 o                         
   4   0  10         97.26        114.45         5.24 o                         
   5   0  10        218.14        222.46         4.70 o                         
   6   0  10       1090.58       1006.74         9.80 o                         
   7   0  10        486.24        481.42         7.70 o                         
   8   0  10         88.13         81.20         4.51 o                         
   9   0  10         77.79         74.54         4.42 o                         
  10   0  10        361.47        373.44        11.50 o                         
  11   0  10         36.95         62.78         7.47 o                         
 -13   1  10          2.93          7.24         3.40 o                         
 -12   1  10          0.26          4.34         3.35 o                         
 -11   1  10         53.14         53.91         4.16 o                         
 -10   1  10        102.00        114.23         6.12 o                         
  -9   1  10         14.89         15.67         2.89 o                         
  -8   1  10         13.88         14.67         2.50 o                         
  -7   1  10        126.15        134.75         4.01 o                         
  -6   1  10          0.01          1.96         1.52 o                         
  -5   1  10         69.53         81.58         2.42 o                         
  -4   1  10        122.28        122.54         3.12 o                         
  -3   1  10        647.92        640.89         6.41 o                         
  -2   1  10         29.25         28.60         1.25 o                         
  -1   1  10       1229.34       1192.26         9.14 o                         
   0   1  10        271.29        241.08         3.26 o                         
   1   1  10        589.99        593.49        10.02 o                         
   2   1  10        693.39        713.19         5.05 o                         
   3   1  10        754.88        681.17         5.84 o                         
   4   1  10        109.36        113.31         3.07 o                         
   5   1  10        484.39        462.33         5.29 o                         
   6   1  10        371.19        384.56         5.56 o                         
   7   1  10        135.91        135.20         4.18 o                         
   8   1  10         64.13         61.85         3.47 o                         
   9   1  10         31.36         40.67         3.96 o                         
  10   1  10        116.25        130.82         4.65 o                         
  11   1  10          2.80          2.95         3.07 o                         
 -13   2  10         33.68         52.34         5.56 o                         
 -12   2  10          0.41          2.78         4.11 o                         
 -11   2  10          1.62          0.92         4.22 o                         
 -10   2  10        814.44        789.86        28.08 o                         
  -9   2  10        654.99        681.69         9.63 o                         
  -8   2  10        184.45        189.51         5.64 o                         
  -7   2  10         52.70         58.36         3.77 o                         
  -6   2  10        887.72        908.59         7.33 o                         
  -5   2  10        111.74        101.81         2.67 o                         
  -4   2  10        741.38        726.52         4.96 o                         
  -3   2  10          0.75          0.63         1.14 o                         
  -2   2  10         74.50         76.41         1.77 o                         
  -1   2  10        182.81        178.91         2.78 o                         
   0   2  10        402.86        424.00         8.17 o                         
   1   2  10       2356.71       2584.35        22.45 o                         
   2   2  10        161.34        148.04         4.24 o                         
   3   2  10        332.24        316.86         4.02 o                         
   4   2  10          4.17          1.91         1.81 o                         
   5   2  10         14.23         14.65         3.44 o                         
   6   2  10        172.22        192.84         4.40 o                         
   7   2  10        223.19        216.75         5.47 o                         
   8   2  10          0.04          1.28         2.63 o                         
   9   2  10          4.64          1.69         2.89 o                         
  10   2  10          5.89          7.97         4.07 o                         
 -12   3  10          4.33          8.29         4.24 o                         
 -11   3  10          1.96          4.60         4.45 o                         
 -10   3  10         21.42         24.59         4.32 o                         
  -9   3  10        382.95        374.62         7.99 o                         
  -8   3  10         45.69         49.03         4.34 o                         
  -7   3  10          4.90          5.52         3.34 o                         
  -6   3  10        147.46        140.92         3.69 o                         
  -5   3  10         10.88         13.44         2.11 o                         
  -4   3  10        178.26        186.90         3.14 o                         
  -3   3  10         81.50         84.27         3.75 o                         
  -2   3  10          0.45          1.93         2.35 o                         
  -1   3  10         12.40         10.44         2.51 o                         
   0   3  10         41.94         42.43         2.94 o                         
   1   3  10        293.07        306.44         5.51 o                         
   2   3  10        177.11        194.54         7.22 o                         
   3   3  10        475.70        460.15        10.38 o                         
   4   3  10         95.79         86.22         5.94 o                         
   5   3  10         84.24         81.48         6.40 o                         
   6   3  10        515.69        504.53        12.16 o                         
   7   3  10         10.59         17.84         6.07 o                         
   8   3  10          9.75         15.98         5.91 o                         
   9   3  10         11.12         -4.00         6.01 o                         
  10   3  10         51.31         31.24         7.06 o                         
 -11   4  10         41.68         37.99         4.79 o                         
 -10   4  10        233.39        236.15         7.21 o                         
  -9   4  10        379.90        397.37         8.30 o                         
  -8   4  10         37.98         34.91         5.34 o                         
  -7   4  10          5.07          8.52         3.31 o                         
  -6   4  10          0.50          1.65         3.20 o                         
  -5   4  10        353.13        336.33         7.22 o                         
  -4   4  10          8.63          6.83         2.58 o                         
  -3   4  10        193.64        185.52         4.98 o                         
  -2   4  10        215.08        209.36         5.16 o                         
  -1   4  10         65.87         60.82         3.77 o                         
   0   4  10        958.11        940.57         9.69 o                         
   1   4  10        711.99        736.06         8.79 o                         
   2   4  10         20.45         15.41         3.40 o                         
   3   4  10          0.07          0.74         3.02 o                         
   4   4  10        159.93        169.30         7.86 o                         
   5   4  10          3.82          0.76         4.64 o                         
   6   4  10         38.10         45.23         5.76 o                         
   7   4  10         22.68         31.06         6.33 o                         
   8   4  10          0.45          0.90         5.64 o                         
   9   4  10         16.52         22.65         6.03 o                         
 -10   5  10          0.30         -6.20         6.20 o                         
  -9   5  10         62.89         82.71         8.45 o                         
  -8   5  10         35.76         26.88         7.08 o                         
  -7   5  10         13.07         13.54         4.95 o                         
  -6   5  10          3.60          4.51         4.21 o                         
  -5   5  10         32.78         28.86         3.34 o                         
  -4   5  10         56.44         50.24         5.18 o                         
  -3   5  10         77.27         70.15         4.16 o                         
  -2   5  10        157.08        153.69         5.11 o                         
  -1   5  10         86.53         83.93         4.94 o                         
   0   5  10        269.44        272.55         6.43 o                         
   1   5  10         26.24         21.87         6.58 o                         
   2   5  10         17.46         19.65         3.52 o                         
   3   5  10          2.89          1.66         3.53 o                         
   4   5  10          5.24          3.69         3.74 o                         
   5   5  10         34.93         24.96         6.16 o                         
   6   5  10         86.76         85.45         7.41 o                         
   7   5  10         91.36         97.85         7.34 o                         
  -8   6  10         36.81         35.61         7.43 o                         
  -7   6  10          0.92         -2.09         5.82 o                         
  -6   6  10          2.77          6.38         5.73 o                         
  -5   6  10        208.62        221.27         9.07 o                         
  -4   6  10          2.24          0.37         5.48 o                         
  -3   6  10          0.04         -4.97         4.97 o                         
  -2   6  10         29.74         26.73         5.75 o                         
  -1   6  10          8.54         14.09         5.86 o                         
   0   6  10         86.15         83.72         6.90 o                         
   1   6  10         47.94         34.26         7.00 o                         
   2   6  10          8.08          2.96         5.08 o                         
   3   6  10         12.51         -0.47         5.11 o                         
   4   6  10          1.87          2.24         6.17 o                         
   5   6  10          0.75          6.03         6.67 o                         
  -4   7  10         31.80         13.01         6.82 o                         
  -3   7  10         33.69         52.15         7.93 o                         
  -2   7  10          0.35         -2.24         6.26 o                         
  -1   7  10         12.55         16.55         6.87 o                         
   0   7  10         65.90         77.08         8.58 o                         
   1   7  10         63.84         78.51         8.81 o                         
 -13   1  11         43.17         43.81         5.55 o                         
 -12   1  11         10.80          5.65         3.63 o                         
 -11   1  11         51.86         54.75         3.38 o                         
 -10   1  11         30.36         25.07         3.61 o                         
  -9   1  11         32.70         28.87         2.93 o                         
  -8   1  11        314.61        298.98         4.26 o                         
  -7   1  11        186.93        192.68         4.14 o                         
  -6   1  11       1014.00       1001.15         7.50 o                         
  -5   1  11       2794.80       2933.10        19.34 o                         
  -4   1  11       1029.35       1129.40        15.50 o                         
  -3   1  11        794.46        754.48         4.05 o                         
  -2   1  11        214.50        218.23         2.29 o                         
  -1   1  11        396.97        422.50         3.83 o                         
   0   1  11       1011.65       1013.87         5.94 o                         
   1   1  11        575.49        638.44         6.88 o                         
   2   1  11       1021.58       1066.39        16.65 o                         
   3   1  11        929.78        939.64         8.70 o                         
   4   1  11         51.22         58.55         3.34 o                         
   5   1  11        195.39        195.13        10.19 o                         
   6   1  11        248.70        233.10         6.35 o                         
   7   1  11        321.30        302.73         9.10 o                         
   8   1  11         24.46         19.07         3.82 o                         
   9   1  11         22.50         20.12         3.82 o                         
  10   1  11          3.16          9.27         4.31 o                         
 -13   2  11          1.07         -2.31         4.26 o                         
 -12   2  11          3.25         -1.08         3.99 o                         
 -11   2  11        159.34        169.34         6.35 o                         
 -10   2  11         15.60         26.79         4.48 o                         
  -9   2  11          1.61         -0.62         3.62 o                         
  -8   2  11        215.06        211.61         8.87 o                         
  -7   2  11         24.51         23.05         2.78 o                         
  -6   2  11          1.91          3.59         2.18 o                         
  -5   2  11        159.22        160.60         3.19 o                         
  -4   2  11        279.15        275.18         3.36 o                         
  -3   2  11          5.55          3.02         1.23 o                         
  -2   2  11         43.29         43.94         2.36 o                         
  -1   2  11        140.18        142.73         3.69 o                         
   0   2  11        607.43        568.40         4.97 o                         
   1   2  11        302.44        333.16         4.06 o                         
   2   2  11        157.17        144.13         3.88 o                         
   3   2  11        280.08        286.14         5.14 o                         
   4   2  11        551.86        568.08         7.28 o                         
   5   2  11         43.60         37.44         3.43 o                         
   6   2  11         14.70         15.93         3.43 o                         
   7   2  11         10.32          8.48         4.31 o                         
   8   2  11          1.93          3.40         4.32 o                         
   9   2  11          9.83         15.40         4.17 o                         
  10   2  11         22.93         27.44         4.44 o                         
 -12   3  11          2.50          0.84         4.55 o                         
 -11   3  11         30.89         38.49         5.01 o                         
 -10   3  11          0.97          2.29         3.94 o                         
  -9   3  11         55.47         63.63         8.74 o                         
  -8   3  11         12.27         10.52         3.56 o                         
  -7   3  11        673.26        707.00         9.26 o                         
  -6   3  11          0.04          1.93         1.90 o                         
  -5   3  11       1695.99       1782.32        16.40 o                         
  -4   3  11       1571.33       1603.39        23.68 o                         
  -3   3  11         49.60         45.07         3.31 o                         
  -2   3  11       1264.19       1212.98        48.10 o                         
  -1   3  11          9.93         12.39         2.83 o                         
   0   3  11       1350.24       1320.80        23.51 o                         
   1   3  11        282.77        263.92         6.25 o                         
   2   3  11        305.35        299.31         5.90 o                         
   3   3  11          1.52          3.72         4.45 o                         
   4   3  11         50.84         46.08         5.23 o                         
   5   3  11        284.20        302.45         9.72 o                         
   6   3  11       1270.96       1298.28        18.50 o                         
   7   3  11        144.63        136.21         8.36 o                         
   8   3  11         44.67         41.55         6.78 o                         
   9   3  11         58.76         52.49         7.02 o                         
 -11   4  11         26.23         43.87         5.67 o                         
 -10   4  11          7.49          7.18         4.28 o                         
  -9   4  11         18.91         27.33         4.16 o                         
  -8   4  11          0.03          0.32         3.53 o                         
  -7   4  11         49.51         46.60         5.06 o                         
  -6   4  11         11.59          6.70         2.60 o                         
  -5   4  11        119.49        126.57         3.79 o                         
  -4   4  11        211.20        216.01         6.71 o                         
  -3   4  11          0.33          1.47         3.18 o                         
  -2   4  11         62.18         60.81         5.07 o                         
  -1   4  11         24.11         26.37         3.23 o                         
   0   4  11         57.28         46.29         3.72 o                         
   1   4  11          4.50          3.60         3.24 o                         
   2   4  11        212.61        204.85        12.66 o                         
   3   4  11         16.26         13.22         3.25 o                         
   4   4  11         55.90         57.07         5.71 o                         
   5   4  11          0.05         -3.25         5.00 o                         
   6   4  11        191.32        225.49         9.49 o                         
   7   4  11        186.90        190.93         9.37 o                         
   8   4  11          1.51         -2.17         6.03 o                         
 -10   5  11         12.64         14.88         7.35 o                         
  -9   5  11         21.52         26.06         6.69 o                         
  -8   5  11         34.40         34.48         6.87 o                         
  -7   5  11         32.39         32.64         5.31 o                         
  -6   5  11          0.07          1.82         4.34 o                         
  -5   5  11        159.04        142.73         4.99 o                         
  -4   5  11          1.69          1.53         2.94 o                         
  -3   5  11         68.08         52.93         3.93 o                         
  -2   5  11          2.68         -0.88         3.40 o                         
  -1   5  11          0.94         -3.41         3.41 o                         
   0   5  11        292.63        300.32         6.71 o                         
   1   5  11         85.95         88.55         4.88 o                         
   2   5  11          9.68          3.39         3.47 o                         
   3   5  11         49.23         43.87         4.08 o                         
   4   5  11         99.28        101.70         5.21 o                         
   5   5  11          2.10         -1.71         3.44 o                         
   6   5  11         84.88         72.94         6.84 o                         
   7   5  11         15.36         13.83         5.92 o                         
  -8   6  11         36.17         45.63         7.59 o                         
  -7   6  11         69.89         60.94         7.11 o                         
  -6   6  11         17.80         19.59         6.22 o                         
  -5   6  11          0.10          5.58         5.85 o                         
  -4   6  11          3.82          5.47         5.72 o                         
  -3   6  11          1.84          0.55         5.41 o                         
  -2   6  11        115.72        120.09         7.34 o                         
  -1   6  11        133.10        118.62         7.36 o                         
   0   6  11        221.26        223.57         9.76 o                         
   1   6  11          0.14         -1.79         6.47 o                         
   2   6  11         12.67          3.34         6.53 o                         
   3   6  11          8.99          7.20         6.38 o                         
   4   6  11          4.92          6.59         5.29 o                         
   5   6  11         11.02         15.49         5.39 o                         
  -3   7  11        107.89        100.14         8.24 o                         
  -2   7  11         31.18         34.08         7.06 o                         
  -1   7  11          5.10          9.02         5.44 o                         
   0   7  11          0.21          1.49         6.27 o                         
 -13   0  12        161.06        163.47        10.08 o                         
 -12   0  12         20.08         24.96         6.68 o                         
 -11   0  12        132.80        123.49         8.27 o                         
 -10   0  12        541.97        571.22        13.14 o                         
  -9   0  12        177.76        154.86         7.97 o                         
  -8   0  12        848.47        802.04        13.95 o                         
  -7   0  12         11.66         21.28         5.31 o                         
  -6   0  12       1234.79       1184.99        15.03 o                         
  -5   0  12         30.87         39.54         3.40 o                         
  -4   0  12        234.79        215.14         4.69 o                         
  -3   0  12        148.79        141.16         6.40 o                         
  -2   0  12        221.15        231.25         4.46 o                         
  -1   0  12        747.90        757.12        10.96 o                         
   0   0  12        478.08        435.30         8.77 o                         
   1   0  12       2552.35       2809.91        20.71 o                         
   2   0  12        135.40        126.57         5.57 o                         
   3   0  12        124.69        139.25         5.85 o                         
   4   0  12       1088.06       1139.64        14.70 o                         
   5   0  12          9.64         14.58         5.44 o                         
   6   0  12       2563.49       2454.02        23.12 o                         
   7   0  12        311.23        294.65         9.60 o                         
   8   0  12        665.38        671.05        13.94 o                         
   9   0  12          5.03         12.88         6.30 o                         
  10   0  12         42.39         38.77         6.47 o                         
 -13   1  12          0.42          1.71         3.93 o                         
 -12   1  12          2.50          7.57         4.22 o                         
 -11   1  12         22.88         28.17         4.28 o                         
 -10   1  12         30.62         32.05         3.20 o                         
  -9   1  12        118.31        113.36         4.06 o                         
  -8   1  12          0.05         -2.48         2.51 o                         
  -7   1  12         13.65         12.04         2.54 o                         
  -6   1  12          3.62          7.17         2.13 o                         
  -5   1  12          0.00         -0.51         1.54 o                         
  -4   1  12          0.04          0.39         1.88 o                         
  -3   1  12        538.16        532.12         4.71 o                         
  -2   1  12        467.38        462.34         4.89 o                         
  -1   1  12        387.12        396.04         5.82 o                         
   0   1  12         84.28         80.27         3.36 o                         
   1   1  12          3.60          0.86         2.58 o                         
   2   1  12        909.15        889.42        12.15 o                         
   3   1  12        142.04        146.65         4.61 o                         
   4   1  12        241.40        253.63         5.55 o                         
   5   1  12          2.69          1.70         3.50 o                         
   6   1  12         24.56         30.71         3.95 o                         
   7   1  12          2.76          3.63         3.30 o                         
   8   1  12          6.85          7.25         4.69 o                         
   9   1  12        109.68        121.27         5.45 o                         
  10   1  12         52.20         51.63         4.83 o                         
 -13   2  12        101.25        113.56         6.42 o                         
 -12   2  12         30.22         31.71         4.60 o                         
 -11   2  12        116.94        111.46         5.86 o                         
 -10   2  12        426.30        396.94        14.44 o                         
  -9   2  12         51.12         48.39         3.39 o                         
  -8   2  12        244.69        224.00         4.81 o                         
  -7   2  12        381.41        390.10         6.31 o                         
  -6   2  12        647.95        631.61         6.23 o                         
  -5   2  12        774.58        760.81         5.99 o                         
  -4   2  12        873.49        880.04         5.11 o                         
  -3   2  12          4.66          1.96         1.36 o                         
  -2   2  12        212.97        210.79         3.40 o                         
  -1   2  12         38.26         41.21         2.06 o                         
   0   2  12        689.19        654.56         5.45 o                         
   1   2  12        462.22        534.88         5.18 o                         
   2   2  12        823.47        808.63         8.24 o                         
   3   2  12        139.68        129.95         4.15 o                         
   4   2  12         96.83         99.88         4.05 o                         
   5   2  12        308.01        306.01         9.56 o                         
   6   2  12        188.44        193.03         5.71 o                         
   7   2  12          9.63         12.23         3.68 o                         
   8   2  12          0.12         -1.77         3.14 o                         
   9   2  12          1.75          0.00         3.55 o                         
 -12   3  12         10.66          4.63         4.81 o                         
 -11   3  12          0.91         -3.62         4.15 o                         
 -10   3  12         12.99         17.19         4.09 o                         
  -9   3  12         67.98         57.59         4.72 o                         
  -8   3  12         40.84         38.79         3.06 o                         
  -7   3  12         43.06         44.62         2.95 o                         
  -6   3  12          5.00          4.43         1.84 o                         
  -5   3  12         61.44         65.75         3.11 o                         
  -4   3  12         16.44         15.48         2.59 o                         
  -3   3  12         19.68         20.69         3.18 o                         
  -2   3  12          0.09          4.50         3.10 o                         
  -1   3  12         63.66         67.11         3.51 o                         
   0   3  12         28.16         29.63         3.18 o                         
   1   3  12        108.08        111.38         5.02 o                         
   2   3  12          0.01          0.36         3.00 o                         
   3   3  12         75.39         67.26         6.27 o                         
   4   3  12        301.96        291.03         9.60 o                         
   5   3  12         54.18         46.77         6.53 o                         
   6   3  12          9.18         25.59         6.19 o                         
   7   3  12          0.97         -2.12         5.79 o                         
   8   3  12          1.03         -0.93         5.28 o                         
   9   3  12          1.09         -2.43         6.53 o                         
 -11   4  12        157.15        163.85         6.76 o                         
 -10   4  12        134.43        126.79         6.43 o                         
  -9   4  12          1.63          5.32         3.84 o                         
  -8   4  12        128.13        145.47         7.52 o                         
  -7   4  12          1.06          4.36         3.30 o                         
  -6   4  12         10.18          7.95         2.71 o                         
  -5   4  12         43.71         35.70         2.90 o                         
  -4   4  12          7.00          6.49         3.12 o                         
  -3   4  12         31.74         31.91         3.66 o                         
  -2   4  12        277.44        281.87         5.98 o                         
  -1   4  12        175.54        180.43         8.70 o                         
   0   4  12        101.31         89.12         4.38 o                         
   1   4  12         65.36         71.14         4.21 o                         
   2   4  12        317.14        291.01         6.35 o                         
   3   4  12         68.65         67.83         4.25 o                         
   4   4  12         55.11         67.31         6.77 o                         
   5   4  12         58.79         64.33         6.59 o                         
   6   4  12        595.12        594.44        14.10 o                         
   7   4  12         65.62         74.45         6.83 o                         
   8   4  12          3.15          7.88         5.96 o                         
 -10   5  12         76.45         71.01         8.64 o                         
  -9   5  12         35.66         42.86         6.66 o                         
  -8   5  12         26.84         16.19         6.49 o                         
  -7   5  12          0.26         -1.12         4.65 o                         
  -6   5  12         27.34         34.51         3.28 o                         
  -5   5  12         43.89         44.37         3.93 o                         
  -4   5  12          2.03          1.86         3.27 o                         
  -3   5  12          1.78          6.54         8.90 o                         
  -2   5  12        196.53        194.80        10.97 o                         
  -1   5  12         57.80         57.11         5.24 o                         
   0   5  12         68.73         76.23         4.54 o                         
   1   5  12          8.89         18.65         3.70 o                         
   2   5  12          2.93          1.52         3.24 o                         
   3   5  12         41.63         40.35         4.34 o                         
   4   5  12         13.46          9.56         3.76 o                         
   5   5  12          1.61         -1.69         3.99 o                         
   6   5  12          4.42          9.75         6.34 o                         
  -7   6  12          3.19          1.72         6.07 o                         
  -6   6  12        108.49        123.97         8.00 o                         
  -5   6  12         74.38         74.11         7.10 o                         
  -4   6  12         46.71         42.52         6.64 o                         
  -3   6  12         80.59         87.38         7.51 o                         
  -2   6  12          8.61         15.18         6.05 o                         
  -1   6  12         41.30         49.06         6.94 o                         
   0   6  12        117.80        129.19         8.56 o                         
   1   6  12          7.03          5.05         5.61 o                         
   2   6  12          1.97          3.10         5.00 o                         
   3   6  12          8.74          6.70         5.93 o                         
   4   6  12         13.94          9.66         6.18 o                         
 -13   1  13         28.14         32.67         5.06 o                         
 -12   1  13          0.47         -4.09         4.45 o                         
 -11   1  13          0.78          2.59         4.28 o                         
 -10   1  13          0.02          1.74         3.58 o                         
  -9   1  13          0.85          0.52         3.75 o                         
  -8   1  13         90.61         99.61         7.02 o                         
  -7   1  13        285.13        249.88         6.06 o                         
  -6   1  13        463.66        445.19         7.33 o                         
  -5   1  13          0.58          0.87         2.15 o                         
  -4   1  13        335.43        346.19         4.29 o                         
  -3   1  13        464.06        430.59         4.53 o                         
  -2   1  13        615.72        612.31         5.84 o                         
  -1   1  13        123.78        109.79         3.88 o                         
   0   1  13       1055.89       1050.89        20.78 o                         
   1   1  13        170.01        177.11         8.79 o                         
   2   1  13        424.69        446.53         6.67 o                         
   3   1  13         39.03         43.53         3.30 o                         
   4   1  13        705.50        678.03        14.24 o                         
   5   1  13         10.02          0.67         5.31 o                         
   6   1  13        970.85        907.12        11.60 o                         
   7   1  13          2.54          1.67         3.25 o                         
   8   1  13          4.16          0.52         3.85 o                         
   9   1  13         74.00         83.14         5.42 o                         
 -12   2  13         16.90         31.98         7.77 o                         
 -11   2  13         16.13         13.21         5.08 o                         
 -10   2  13         53.01         49.03         4.66 o                         
  -9   2  13         31.23         37.57         4.25 o                         
  -8   2  13          7.41          5.03         3.55 o                         
  -7   2  13          1.19          1.59         3.18 o                         
  -6   2  13         99.20        100.93         3.69 o                         
  -5   2  13          1.47          2.35         2.72 o                         
  -4   2  13        462.32        471.04         6.70 o                         
  -3   2  13        488.97        517.89         4.90 o                         
  -2   2  13         10.31          4.71         1.96 o                         
  -1   2  13        176.07        170.02         4.47 o                         
   0   2  13          0.03         -2.40         2.62 o                         
   1   2  13        113.65        113.53         4.01 o                         
   2   2  13        431.08        439.12         6.61 o                         
   3   2  13        176.86        176.46         4.87 o                         
   4   2  13         42.76         50.40         3.70 o                         
   5   2  13         12.55         12.46         3.72 o                         
   6   2  13         83.08         76.03         4.45 o                         
   7   2  13         25.51         30.87         3.89 o                         
   8   2  13         10.02         14.11         3.83 o                         
   9   2  13         56.69         51.41         6.83 o                         
 -12   3  13          0.11         -4.78         4.78 o                         
 -11   3  13          3.99          7.77         4.47 o                         
 -10   3  13          1.31         -0.71         3.45 o                         
  -9   3  13          0.29          0.01         2.99 o                         
  -8   3  13         71.28         67.80         4.47 o                         
  -7   3  13         19.03         23.99         2.70 o                         
  -6   3  13          5.57          3.25         2.47 o                         
  -5   3  13         31.00         29.19         2.76 o                         
  -4   3  13        125.54        118.96         3.49 o                         
  -3   3  13         80.17         70.90         4.08 o                         
  -2   3  13       1265.89       1245.34        10.40 o                         
  -1   3  13         15.29         17.32         3.26 o                         
   0   3  13        971.96        931.38        22.74 o                         
   1   3  13          3.61          8.27         3.09 o                         
   2   3  13        301.54        286.65         5.97 o                         
   3   3  13        236.26        224.55         9.04 o                         
   4   3  13        599.02        609.43        13.43 o                         
   5   3  13         52.94         69.82         7.00 o                         
   6   3  13        135.98        147.32         8.43 o                         
   7   3  13        200.72        233.12        10.01 o                         
   8   3  13          9.84          6.44         5.33 o                         
 -11   4  13          0.03          1.22         4.20 o                         
 -10   4  13         25.72         26.12         5.61 o                         
  -9   4  13          3.48         -0.01         3.86 o                         
  -8   4  13         47.95         44.73         4.43 o                         
  -7   4  13         21.00         22.32         3.71 o                         
  -6   4  13         14.93         12.40         2.55 o                         
  -5   4  13          6.76          4.07         2.42 o                         
  -4   4  13         43.86         39.25         3.56 o                         
  -3   4  13          2.03          2.63         2.94 o                         
  -2   4  13         93.17        101.81         4.43 o                         
  -1   4  13         23.45         18.37         6.36 o                         
   0   4  13         15.06          7.36         3.24 o                         
   1   4  13        160.46        161.04         5.36 o                         
   2   4  13         12.40          9.51         3.22 o                         
   3   4  13          4.89          5.71         3.41 o                         
   4   4  13         13.42          8.03         5.43 o                         
   5   4  13          0.09          5.76         6.17 o                         
   6   4  13         24.87         27.96         5.35 o                         
   7   4  13          1.84          3.36         5.12 o                         
  -9   5  13          1.04          0.43         5.88 o                         
  -8   5  13         56.87         66.80         7.97 o                         
  -7   5  13          1.68          4.01         4.95 o                         
  -6   5  13         59.52         71.21         4.27 o                         
  -5   5  13        141.70        153.24         5.55 o                         
  -4   5  13          3.48          5.84         3.55 o                         
  -3   5  13         33.33         38.41         3.91 o                         
  -2   5  13         14.49         16.00         3.52 o                         
  -1   5  13        118.18        121.68         5.37 o                         
   0   5  13        176.31        170.54         5.79 o                         
   1   5  13         27.38         25.56         4.05 o                         
   2   5  13         23.74         22.62         3.78 o                         
   3   5  13         82.05         74.01         6.46 o                         
   4   5  13         27.40         27.15         4.07 o                         
   5   5  13         41.52         29.25         4.60 o                         
  -7   6  13          3.17          1.25         5.62 o                         
  -6   6  13         47.91         47.58         6.35 o                         
  -5   6  13         10.96         10.11         5.35 o                         
  -4   6  13         13.35          9.31         5.80 o                         
  -3   6  13          2.05         -4.15         5.83 o                         
  -2   6  13         23.59         28.87         6.31 o                         
  -1   6  13         48.26         45.79         6.24 o                         
   0   6  13         91.18         94.25         7.41 o                         
   1   6  13         98.09         95.55         7.93 o                         
   2   6  13          4.39          5.67         6.37 o                         
   3   6  13         38.32         39.12         6.39 o                         
 -13   0  14         91.76         97.56         9.52 o                         
 -12   0  14          9.01          3.06         5.77 o                         
 -11   0  14         50.46         60.50         7.39 o                         
 -10   0  14          0.29          5.96         5.15 o                         
  -9   0  14         21.17         27.54         5.97 o                         
  -8   0  14         88.74         83.41         6.74 o                         
  -7   0  14         21.03         21.08         5.35 o                         
  -6   0  14        900.22        822.03        19.00 o                         
  -5   0  14         25.87         22.21         3.43 o                         
  -4   0  14        377.32        363.81        18.31 o                         
  -3   0  14        188.77        201.51         8.29 o                         
  -2   0  14       4737.17       4885.40        29.94 o                         
  -1   0  14        118.74        136.23         6.50 o                         
   0   0  14          0.07         -0.27         4.16 o                         
   1   0  14        540.83        528.25        10.38 o                         
   2   0  14          0.76         -0.77         3.71 o                         
   3   0  14        317.26        300.49         8.48 o                         
   4   0  14        171.49        149.20         6.78 o                         
   5   0  14         20.15         22.70         5.32 o                         
   6   0  14         37.16         33.89         5.40 o                         
   7   0  14          4.81          3.99         4.72 o                         
   8   0  14          5.78          4.25         5.98 o                         
   9   0  14         13.55         -5.37         6.46 o                         
 -13   1  14          0.88          1.81         5.15 o                         
 -12   1  14          0.42          7.18         5.00 o                         
 -11   1  14         10.16         15.28         4.30 o                         
 -10   1  14          5.74          2.62         3.63 o                         
  -9   1  14         14.04         11.12         3.90 o                         
  -8   1  14          0.98          1.91         3.49 o                         
  -7   1  14          0.31         -0.92         3.57 o                         
  -6   1  14         25.13         35.06         3.75 o                         
  -5   1  14         76.52         81.57         3.11 o                         
  -4   1  14         16.99         19.12         2.28 o                         
  -3   1  14          0.14          1.52         2.04 o                         
  -2   1  14        273.80        297.03         5.88 o                         
  -1   1  14         46.59         39.35         3.44 o                         
   0   1  14          1.31          5.32         2.95 o                         
   1   1  14         15.30         11.62         2.82 o                         
   2   1  14        280.45        280.40         5.80 o                         
   3   1  14          1.12          1.23         3.10 o                         
   4   1  14        208.87        219.96         5.48 o                         
   5   1  14         92.21         87.37         7.14 o                         
   6   1  14          0.48          4.82         3.52 o                         
   7   1  14         17.98         17.21         3.98 o                         
   8   1  14         21.57         23.63         4.51 o                         
   9   1  14         69.54         66.83         5.35 o                         
 -12   2  14         14.99         13.07         4.66 o                         
 -11   2  14          6.70          5.61         4.59 o                         
 -10   2  14         17.90         29.41         4.36 o                         
  -9   2  14          2.52          0.41         3.54 o                         
  -8   2  14          6.08          1.63         3.24 o                         
  -7   2  14        160.43        164.95         4.43 o                         
  -6   2  14          4.96          5.94         2.73 o                         
  -5   2  14         40.45         44.18         3.19 o                         
  -4   2  14        554.27        553.85         5.43 o                         
  -3   2  14        468.91        477.36         5.60 o                         
  -2   2  14       3094.85       3121.92        16.76 o                         
  -1   2  14         27.45         27.49         3.28 o                         
   0   2  14        703.35        694.02        21.87 o                         
   1   2  14         13.51         18.37         3.12 o                         
   2   2  14        463.04        462.58         7.05 o                         
   3   2  14        221.36        226.20         5.50 o                         
   4   2  14         41.68         41.19         6.15 o                         
   5   2  14        578.90        594.81        13.45 o                         
   6   2  14         61.16         65.27         6.20 o                         
   7   2  14         48.29         60.80         5.98 o                         
   8   2  14        133.00        136.41         9.02 o                         
 -12   3  14         22.78         29.99         5.00 o                         
 -11   3  14          2.27          4.89         5.01 o                         
 -10   3  14         19.76         22.37         4.26 o                         
  -9   3  14         20.08         18.34         3.96 o                         
  -8   3  14         30.84         26.44         3.85 o                         
  -7   3  14          6.00          8.72         3.77 o                         
  -6   3  14        108.52        119.64         5.21 o                         
  -5   3  14        126.62        115.13         5.12 o                         
  -4   3  14         90.88         90.24         6.94 o                         
  -3   3  14          1.61          0.74         5.27 o                         
  -2   3  14         32.52         29.55         5.78 o                         
  -1   3  14        146.17        162.01         8.20 o                         
   0   3  14          0.65          2.14         5.01 o                         
   1   3  14          0.04          2.38         5.45 o                         
   2   3  14         50.52         47.42         6.08 o                         
   3   3  14          0.83         -1.92         5.55 o                         
   4   3  14         43.14         51.40         6.75 o                         
   5   3  14          1.12          0.70         5.12 o                         
   6   3  14          5.97          5.85         5.74 o                         
   7   3  14          0.79         11.49         6.02 o                         
   8   3  14         10.02         10.82         5.44 o                         
 -10   4  14         30.06         27.06         7.24 o                         
  -9   4  14          5.24          4.23         6.03 o                         
  -8   4  14          9.67         10.88         4.08 o                         
  -7   4  14         14.36         14.78         3.74 o                         
  -6   4  14         15.48         16.73         2.82 o                         
  -5   4  14        174.05        167.22         8.93 o                         
  -4   4  14          4.23         -0.59         2.95 o                         
  -3   4  14        320.49        355.83         8.20 o                         
  -2   4  14        903.75        902.38        10.18 o                         
  -1   4  14          1.51          0.67         3.38 o                         
   0   4  14        417.28        392.94         7.42 o                         
   1   4  14         27.62         19.09         3.83 o                         
   2   4  14          8.02         12.30         3.38 o                         
   3   4  14         74.35         66.09         4.47 o                         
   4   4  14         32.37         31.72         3.88 o                         
   5   4  14         48.40         51.04         6.92 o                         
   6   4  14         13.81         22.61         6.37 o                         
  -9   5  14          0.29          9.10         7.00 o                         
  -8   5  14        191.53        185.92         6.90 o                         
  -7   5  14          0.23          1.21         3.93 o                         
  -6   5  14         14.28         11.89         6.07 o                         
  -5   5  14          8.56          8.99         3.43 o                         
  -4   5  14         19.89         27.06         5.48 o                         
  -3   5  14         56.82         69.56         5.73 o                         
  -2   5  14         58.61         55.85         4.54 o                         
  -1   5  14        109.46        105.68         5.04 o                         
   0   5  14         19.20         26.00         4.42 o                         
   1   5  14         36.51         51.98         4.83 o                         
   2   5  14         24.38         16.24         3.87 o                         
   3   5  14         62.11         80.69         5.30 o                         
   4   5  14          2.87          2.65         3.73 o                         
   5   5  14         19.51         26.75         4.36 o                         
  -6   6  14        108.85        105.60         7.00 o                         
  -5   6  14          0.19         -4.74         5.13 o                         
  -4   6  14         12.66          5.25         5.14 o                         
  -3   6  14          0.04         -3.31         4.97 o                         
  -2   6  14        311.20        311.78        10.38 o                         
  -1   6  14         64.65         70.21         7.19 o                         
   0   6  14         14.22          7.39         6.16 o                         
   1   6  14         22.57         14.77         6.84 o                         
   2   6  14         10.10         17.52         6.79 o                         
 -12   1  15          0.71          3.03         4.42 o                         
 -11   1  15          9.07          8.48         6.40 o                         
 -10   1  15         17.13         23.02         4.31 o                         
  -9   1  15        130.82        116.81         5.30 o                         
  -8   1  15        773.37        672.85        10.03 o                         
  -7   1  15         78.22         80.56         4.69 o                         
  -6   1  15        352.62        346.37         5.74 o                         
  -5   1  15          0.90          1.88         2.34 o                         
  -4   1  15        566.29        596.01         6.27 o                         
  -3   1  15         13.88         23.64         2.60 o                         
  -2   1  15          4.19          4.33         3.31 o                         
  -1   1  15        269.49        296.74        11.34 o                         
   0   1  15        235.74        228.90         5.56 o                         
   1   1  15        428.74        436.16        12.88 o                         
   2   1  15        213.97        199.57         5.38 o                         
   3   1  15        476.75        417.23         7.23 o                         
   4   1  15          8.54          4.87         3.23 o                         
   5   1  15          0.01         -0.97         3.21 o                         
   6   1  15         23.60         19.74         4.11 o                         
   7   1  15          9.59          3.08         4.18 o                         
   8   1  15          2.52          4.97         4.32 o                         
 -12   2  15          0.00         -4.63         4.63 o                         
 -11   2  15          7.14          2.80         5.39 o                         
 -10   2  15          6.62         11.34         4.06 o                         
  -9   2  15         12.07          5.07         4.05 o                         
  -8   2  15         17.17         18.70         3.91 o                         
  -7   2  15         38.32         39.35         3.25 o                         
  -6   2  15          6.13         10.32         2.79 o                         
  -5   2  15        107.40        105.29         3.79 o                         
  -4   2  15          7.22          4.39         2.86 o                         
  -3   2  15          0.19          5.86         3.26 o                         
  -2   2  15         52.64         59.97         6.76 o                         
  -1   2  15         96.52        111.94         7.31 o                         
   0   2  15          4.69          6.82         5.62 o                         
   1   2  15         70.64         71.75         6.37 o                         
   2   2  15          0.42          4.63         5.63 o                         
   3   2  15         51.42         54.89         6.29 o                         
   4   2  15          0.09         -0.21         5.36 o                         
   5   2  15          0.93          2.33         5.77 o                         
   6   2  15          2.00          5.99         5.19 o                         
   7   2  15          7.40         15.02         5.68 o                         
   8   2  15          1.30          5.32         6.33 o                         
 -11   3  15         14.42         17.74         7.07 o                         
 -10   3  15          0.38         -3.94         4.17 o                         
  -9   3  15         45.55         31.47         7.34 o                         
  -8   3  15        132.87        124.74         8.69 o                         
  -7   3  15        251.04        265.25         7.98 o                         
  -6   3  15        165.18        153.20         7.58 o                         
  -5   3  15          0.10          0.25         3.62 o                         
  -4   3  15         19.52         24.42         5.87 o                         
  -3   3  15          6.23          6.68         5.92 o                         
  -2   3  15         39.55         37.08         6.20 o                         
  -1   3  15        256.48        237.54         9.43 o                         
   0   3  15          3.53          3.32         5.51 o                         
   1   3  15        105.92        102.88         7.41 o                         
   2   3  15        218.17        191.32         9.02 o                         
   3   3  15        498.96        466.30        12.71 o                         
   4   3  15        147.04        143.77         8.29 o                         
   5   3  15        103.52         89.82         7.20 o                         
   6   3  15          1.18         -1.03         6.05 o                         
   7   3  15         56.92         55.25         7.66 o                         
 -10   4  15         71.92         82.02         8.69 o                         
  -9   4  15          2.20          2.43         6.14 o                         
  -8   4  15         26.05         29.30         6.77 o                         
  -7   4  15         16.32         17.88         4.36 o                         
  -6   4  15         14.33          8.61         4.14 o                         
  -5   4  15         99.70         91.49         7.35 o                         
  -4   4  15          6.40          7.42         5.76 o                         
  -3   4  15        164.01        174.50         9.25 o                         
  -2   4  15         31.08         23.86         6.43 o                         
  -1   4  15         26.11         20.93         5.77 o                         
   0   4  15          3.45          1.63         5.61 o                         
   1   4  15        291.03        314.94        11.04 o                         
   2   4  15         64.45         75.56         7.09 o                         
   3   4  15         33.92         37.17         6.37 o                         
   4   4  15         24.59         30.92         6.80 o                         
   5   4  15          3.20          5.10         6.06 o                         
   6   4  15         94.31         94.98         8.25 o                         
  -8   5  15        199.39        224.55        10.59 o                         
  -7   5  15          6.92         13.07         6.12 o                         
  -6   5  15        107.02        133.35         9.23 o                         
  -5   5  15         64.25         56.83         6.45 o                         
  -4   5  15          4.15          5.60         5.20 o                         
  -3   5  15        104.22        108.12         8.25 o                         
  -2   5  15          0.06          9.52         6.46 o                         
  -1   5  15          3.33          0.72         6.02 o                         
   0   5  15         12.54         20.94         6.78 o                         
   1   5  15        193.52        198.04         9.66 o                         
   2   5  15         21.58         23.88         5.71 o                         
   3   5  15         58.69         77.77         7.97 o                         
   4   5  15         40.25         31.06         6.92 o                         
  -5   6  15          3.57          2.78         4.19 o                         
  -4   6  15         23.53         20.80         4.48 o                         
  -3   6  15         45.01         34.32        10.83 o                         
  -2   6  15         26.43         36.64         5.23 o                         
  -1   6  15         15.82         16.22         4.10 o                         
   0   6  15          7.57          1.27         7.38 o                         
   1   6  15          1.25          9.17         5.55 o                         
 -12   0  16          8.90         10.64         7.29 o                         
 -11   0  16         84.71         63.37         6.86 o                         
 -10   0  16         39.51         30.16         5.83 o                         
  -9   0  16         21.41         17.27         5.74 o                         
  -8   0  16          1.44          2.21         5.41 o                         
  -7   0  16          2.07          3.41         4.55 o                         
  -6   0  16         77.66         78.61         4.59 o                         
  -5   0  16          0.09          1.77         3.76 o                         
  -4   0  16        673.85        646.67         8.75 o                         
  -3   0  16       2413.31       2390.30        36.44 o                         
  -2   0  16         38.51         37.56         5.38 o                         
  -1   0  16        318.83        301.68         9.22 o                         
   0   0  16        127.97        128.08         7.05 o                         
   1   0  16        444.33        463.27        10.81 o                         
   2   0  16          0.07          3.13         4.53 o                         
   3   0  16          4.18         10.83         4.99 o                         
   4   0  16         24.64          9.87         5.00 o                         
   5   0  16         60.80         54.75         6.34 o                         
   6   0  16         35.96         42.70         5.79 o                         
   7   0  16         74.07         79.15         6.80 o                         
   8   0  16         24.63         22.83         7.00 o                         
 -12   1  16          4.01          6.18         4.50 o                         
 -11   1  16          6.77         10.50         6.41 o                         
 -10   1  16          1.70          4.90         4.07 o                         
  -9   1  16          0.13          0.19         4.01 o                         
  -8   1  16          2.52          2.26         3.68 o                         
  -7   1  16          6.89          8.73         3.08 o                         
  -6   1  16         54.58         56.28         3.00 o                         
  -5   1  16         15.34          9.86         2.59 o                         
  -4   1  16        201.72        207.56         4.06 o                         
  -3   1  16        498.09        473.80         6.21 o                         
  -2   1  16          0.53          1.58         3.49 o                         
  -1   1  16          0.93          1.81         3.28 o                         
   0   1  16         16.49         15.52         3.32 o                         
   1   1  16          1.04          3.71         3.35 o                         
   2   1  16         44.84         42.66         3.81 o                         
   3   1  16         74.16         70.38         4.37 o                         
   4   1  16          3.90          2.49         3.33 o                         
   5   1  16         53.72         52.52         4.89 o                         
   6   1  16         12.17          8.77         3.74 o                         
   7   1  16         23.28         21.56         4.73 o                         
   8   1  16        103.05        109.74         5.93 o                         
 -12   2  16         10.33         11.69         4.96 o                         
 -11   2  16         35.84         38.73         5.07 o                         
 -10   2  16         33.12         33.89         4.86 o                         
  -9   2  16         13.67         18.80         3.87 o                         
  -8   2  16          0.71         -1.36         3.19 o                         
  -7   2  16          0.05          3.73         2.94 o                         
  -6   2  16         34.33         26.96         3.23 o                         
  -5   2  16         24.77         19.05         3.02 o                         
  -4   2  16        372.87        397.96         5.90 o                         
  -3   2  16       1945.62       1957.47        36.92 o                         
  -2   2  16         22.63         25.16         6.56 o                         
  -1   2  16         19.46         19.13         6.20 o                         
   0   2  16         79.07         71.59         6.93 o                         
   1   2  16          4.94          1.10         5.62 o                         
   2   2  16        126.96        114.08         7.43 o                         
   3   2  16         19.74         13.02         5.32 o                         
   4   2  16         83.09         89.68         7.49 o                         
   5   2  16        116.75        110.51         8.08 o                         
   6   2  16         34.12         34.06         6.20 o                         
   7   2  16         34.61         42.96         6.94 o                         
 -11   3  16          0.25         -2.07         5.98 o                         
 -10   3  16         18.38         12.96         6.18 o                         
  -9   3  16          4.57          0.14         6.75 o                         
  -8   3  16          0.08          3.02         6.62 o                         
  -7   3  16          6.88         11.96         4.75 o                         
  -6   3  16          2.04          8.01         4.75 o                         
  -5   3  16          0.48          5.69         3.51 o                         
  -4   3  16         15.16         22.71         5.85 o                         
  -3   3  16        109.19        126.99         8.57 o                         
  -2   3  16         73.71         77.53         6.95 o                         
  -1   3  16         45.94         50.51         7.00 o                         
   0   3  16          3.12          4.79         5.95 o                         
   1   3  16         73.77         70.93         7.01 o                         
   2   3  16          1.62          0.04         6.45 o                         
   3   3  16         15.46          9.85         6.21 o                         
   4   3  16         57.89         38.85         6.97 o                         
   5   3  16         42.82         54.00         7.67 o                         
   6   3  16          0.28          4.90         6.27 o                         
 -10   4  16          0.37         10.44         7.15 o                         
  -9   4  16          0.31         -5.87         5.87 o                         
  -8   4  16         15.04         20.74         6.57 o                         
  -7   4  16         29.41         32.76         5.09 o                         
  -6   4  16          4.77         15.06         8.37 o                         
  -5   4  16        201.65        202.85        10.15 o                         
  -4   4  16        215.79        190.84         9.77 o                         
  -3   4  16        708.65        739.01        16.57 o                         
  -2   4  16        255.87        281.51        11.05 o                         
  -1   4  16          6.11          6.12         5.97 o                         
   0   4  16          1.19         -5.54         6.24 o                         
   1   4  16         25.86         31.16         5.78 o                         
   2   4  16          4.15          8.63         5.03 o                         
   3   4  16         15.98         18.17         6.77 o                         
   4   4  16          9.32          4.78         5.54 o                         
   5   4  16          0.08         -3.86         6.45 o                         
  -8   5  16          2.17          4.66         5.51 o                         
  -7   5  16          3.14         -1.59         6.02 o                         
  -6   5  16         17.17         19.72         6.79 o                         
  -5   5  16          6.03          1.12         6.43 o                         
  -4   5  16          9.71         13.30         6.39 o                         
  -3   5  16         20.44         29.80         6.95 o                         
  -2   5  16        176.27        173.44        10.11 o                         
  -1   5  16          0.51         -5.60         6.78 o                         
   0   5  16         44.50         61.79         6.77 o                         
   1   5  16          0.83         -2.40         6.01 o                         
   2   5  16         43.69         45.21         6.40 o                         
   3   5  16         23.40         28.10         6.31 o                         
  -3   6  16        271.30        269.48        11.78 o                         
  -2   6  16         73.72         78.28         7.88 o                         
 -12   1  17          1.35         -1.65         4.33 o                         
 -11   1  17         18.29         24.15        10.81 o                         
 -10   1  17         27.44         25.46         4.55 o                         
  -9   1  17         97.33         82.01         5.24 o                         
  -8   1  17        192.45        145.15         9.35 o                         
  -7   1  17         40.98         41.28         3.40 o                         
  -6   1  17          2.38          2.21         2.37 o                         
  -5   1  17          5.57          3.52         2.37 o                         
  -4   1  17         58.35         47.49         3.45 o                         
  -3   1  17        216.93        199.25         6.11 o                         
  -2   1  17       1034.72        968.82        11.13 o                         
  -1   1  17          9.38          8.81         3.91 o                         
   0   1  17         17.92         12.38         3.43 o                         
   1   1  17        153.15        145.09         6.89 o                         
   2   1  17          0.09          0.48         3.43 o                         
   3   1  17         56.44         38.95         4.15 o                         
   4   1  17          0.28         -0.61         3.55 o                         
   5   1  17          0.19         -0.74         3.76 o                         
   6   1  17         23.55         34.79         3.99 o                         
   7   1  17         40.07         45.29         4.47 o                         
 -11   2  17          1.19         -4.68         4.68 o                         
 -10   2  17          7.27          2.74         4.44 o                         
  -9   2  17          0.53         -3.80         4.19 o                         
  -8   2  17          2.37          8.78         4.17 o                         
  -7   2  17          4.50          1.09         3.07 o                         
  -6   2  17         58.50         55.53         3.44 o                         
  -5   2  17        258.07        237.84         5.21 o                         
  -4   2  17        261.63        235.58        10.79 o                         
  -3   2  17         14.30         21.60         6.98 o                         
  -2   2  17          0.10         -1.83         5.69 o                         
  -1   2  17         62.38         70.30         7.18 o                         
   0   2  17          0.80          0.08         5.53 o                         
   1   2  17          9.14          6.79         5.70 o                         
   2   2  17        136.56        136.23         8.28 o                         
   3   2  17          0.14          4.60         5.98 o                         
   4   2  17         72.25         57.12         6.98 o                         
   5   2  17         26.97         27.39         6.90 o                         
   6   2  17         21.91         30.43         6.34 o                         
 -10   3  17         21.92         26.50         7.11 o                         
  -9   3  17        142.82        136.15         9.13 o                         
  -8   3  17         31.95         25.48         6.99 o                         
  -7   3  17        158.73        163.07         8.15 o                         
  -6   3  17         17.19         13.92         4.40 o                         
  -5   3  17        124.51        135.30         8.71 o                         
  -4   3  17         45.88         44.49         6.35 o                         
  -3   3  17        438.07        480.54        13.62 o                         
  -2   3  17         22.40         15.96         6.05 o                         
  -1   3  17         41.42         34.27         6.07 o                         
   0   3  17         36.47         40.56         6.79 o                         
   1   3  17          1.33         -2.60         5.49 o                         
   2   3  17         54.49         58.06         7.06 o                         
   3   3  17          7.34         -0.31         6.17 o                         
   4   3  17         92.37         81.93         7.22 o                         
   5   3  17          7.34          2.55         6.04 o                         
   6   3  17         55.05         72.28         7.24 o                         
  -9   4  17         24.83         18.72         6.29 o                         
  -8   4  17         17.71         13.13         6.00 o                         
  -7   4  17          1.31         -2.84         4.66 o                         
  -6   4  17         20.74         25.16         7.02 o                         
  -5   4  17         10.67         26.53         7.66 o                         
  -4   4  17         32.96         53.65         8.00 o                         
  -3   4  17         19.16         23.91         7.29 o                         
  -2   4  17          0.75         -0.95         6.45 o                         
  -1   4  17          6.02         -4.75         6.32 o                         
   0   4  17         42.74         47.12         6.42 o                         
   1   4  17          3.91         10.66         5.73 o                         
   2   4  17          2.44          6.47         4.96 o                         
   3   4  17          2.95          4.08         6.63 o                         
   4   4  17          0.95         -1.66         6.42 o                         
  -7   5  17          6.25          5.92         6.71 o                         
  -6   5  17          4.39         18.08         6.76 o                         
  -5   5  17         19.02         18.90         5.81 o                         
  -4   5  17          9.43         12.57         5.80 o                         
  -3   5  17         24.38         27.28         6.55 o                         
  -2   5  17        148.18        170.19        10.17 o                         
  -1   5  17         68.02         59.36         7.31 o                         
   0   5  17          3.14         11.05         6.70 o                         
   1   5  17         23.22         17.69         6.41 o                         
   2   5  17         64.84         79.81         8.00 o                         
 -11   0  18          5.15          6.69         6.42 o                         
 -10   0  18          0.86         13.02         6.87 o                         
  -9   0  18          0.03          3.10         5.05 o                         
  -8   0  18        217.58        200.00         8.79 o                         
  -7   0  18         10.33          2.54         3.71 o                         
  -6   0  18         20.96         33.03         3.91 o                         
  -5   0  18         24.79         30.15         3.86 o                         
  -4   0  18         55.29         69.66         4.23 o                         
  -3   0  18       1017.51       1002.10        17.02 o                         
  -2   0  18         35.70         28.13         6.74 o                         
  -1   0  18        685.82        696.76        14.46 o                         
   0   0  18        550.71        554.58        12.95 o                         
   1   0  18        104.28        111.71         6.92 o                         
   2   0  18        326.29        283.66         9.99 o                         
   3   0  18         54.07         40.79         6.35 o                         
   4   0  18        190.24        197.10         8.67 o                         
   5   0  18          4.41          3.42         4.93 o                         
   6   0  18          0.20          0.86         5.33 o                         
 -11   1  18          2.15         -0.72         4.01 o                         
 -10   1  18          2.08          0.34         4.32 o                         
  -9   1  18          8.93          5.75         4.13 o                         
  -8   1  18         17.48         15.45         3.86 o                         
  -7   1  18          1.58          0.34         3.12 o                         
  -6   1  18         14.82         16.76         3.42 o                         
  -5   1  18          0.14         -2.34         2.34 o                         
  -4   1  18          2.93          3.06         2.69 o                         
  -3   1  18         21.00         39.02         4.63 o                         
  -2   1  18          0.26          2.06         3.69 o                         
  -1   1  18         51.82         46.34         4.50 o                         
   0   1  18          8.20          7.50         3.78 o                         
   1   1  18          7.84          3.98         3.47 o                         
   2   1  18         47.43         35.11         3.85 o                         
   3   1  18          2.87         -0.15         3.75 o                         
   4   1  18         29.79         27.92         3.88 o                         
   5   1  18          2.64          5.08         3.91 o                         
   6   1  18          2.45          1.04         3.72 o                         
 -11   2  18          0.49         -5.57         7.03 o                         
 -10   2  18          0.71         -0.63         4.03 o                         
  -9   2  18          0.01          7.75         5.47 o                         
  -8   2  18        172.79        165.47         6.27 o                         
  -7   2  18         27.34         20.54         3.45 o                         
  -6   2  18         73.18         69.86         3.79 o                         
  -5   2  18         15.22          7.73         4.73 o                         
  -4   2  18        262.00        278.96        10.51 o                         
  -3   2  18        156.21        149.78         9.28 o                         
  -2   2  18         13.81          4.96         5.76 o                         
  -1   2  18         54.17         53.49         6.48 o                         
   0   2  18          5.75          5.15         5.80 o                         
   1   2  18          5.41          5.49         5.42 o                         
   2   2  18        206.43        194.08         9.37 o                         
   3   2  18         31.53         14.63         5.94 o                         
   4   2  18          9.43          9.44         5.09 o                         
   5   2  18          4.36          5.08         6.35 o                         
   6   2  18         13.38         16.22         6.16 o                         
 -10   3  18         10.69          5.29         6.97 o                         
  -9   3  18          0.04          5.83         6.21 o                         
  -8   3  18         42.01         27.79         6.49 o                         
  -7   3  18         13.83         13.02         4.94 o                         
  -6   3  18          9.13         15.44         4.43 o                         
  -5   3  18          3.90         -0.51         5.68 o                         
  -4   3  18          0.19          7.30         6.60 o                         
  -3   3  18         28.81         31.59         7.41 o                         
  -2   3  18         37.93         45.07         7.33 o                         
  -1   3  18         11.41         23.99         7.05 o                         
   0   3  18          0.35         -3.88         5.76 o                         
   1   3  18         32.79         37.07         6.62 o                         
   2   3  18         55.68         54.23         6.85 o                         
   3   3  18         51.40         65.28         7.99 o                         
   4   3  18          1.81          0.26         6.36 o                         
   5   3  18         29.95         39.92         6.48 o                         
  -8   4  18         50.34         62.94         8.19 o                         
  -7   4  18         36.40         39.28        12.09 o                         
  -6   4  18        187.83        195.20        10.51 o                         
  -5   4  18         12.08          5.34         6.82 o                         
  -4   4  18        195.49        240.95        11.55 o                         
  -3   4  18         31.42         22.90         7.56 o                         
  -2   4  18         10.28          5.08         7.01 o                         
  -1   4  18          5.51         -1.46         5.54 o                         
   0   4  18         28.73         20.80         6.94 o                         
   1   4  18        100.57        117.66         9.35 o                         
   2   4  18         34.85         13.55         5.86 o                         
   3   4  18         82.54         78.69         7.60 o                         
  -6   5  18         10.17         10.73         5.28 o                         
  -5   5  18          6.72          7.73         6.11 o                         
  -4   5  18         52.24         40.40         7.53 o                         
  -3   5  18          4.11          7.14         5.68 o                         
  -2   5  18         33.68         48.47         8.06 o                         
   0   5  18         10.34          5.70         4.95 o                         
 -11   1  19         17.31         19.11        12.33 o                         
 -10   1  19          1.57          1.87         4.01 o                         
  -9   1  19          2.22         -3.58         4.73 o                         
  -8   1  19          0.70          3.91         4.26 o                         
  -7   1  19        122.27        105.47         4.44 o                         
  -6   1  19          0.58          0.62         2.60 o                         
  -5   1  19        118.85        123.80         6.61 o                         
  -4   1  19         66.96         60.39         4.94 o                         
  -3   1  19       1696.17       1779.67        52.91 o                         
  -2   1  19          1.95          2.91         4.06 o                         
  -1   1  19         82.24         85.32         5.07 o                         
   0   1  19        114.89        115.37         5.55 o                         
   1   1  19          7.37          7.72         3.54 o                         
   2   1  19          1.31          1.33         3.77 o                         
   3   1  19         43.61         39.71         4.34 o                         
   4   1  19         30.02         22.19         3.83 o                         
   5   1  19         92.84         96.88         5.43 o                         
 -10   2  19         39.01         35.74         5.11 o                         
  -9   2  19          0.33          1.67         4.23 o                         
  -8   2  19         11.98         13.49         3.52 o                         
  -7   2  19         30.02         32.65         3.81 o                         
  -6   2  19         46.57         34.43         4.94 o                         
  -5   2  19         10.71          9.70         6.29 o                         
  -4   2  19          0.88          6.05         5.75 o                         
  -3   2  19         23.09         33.04         6.83 o                         
  -2   2  19         78.37         78.80         7.69 o                         
  -1   2  19          2.21          0.51         5.47 o                         
   0   2  19         35.78         29.52         6.27 o                         
   1   2  19        130.68        129.60         8.17 o                         
   2   2  19          5.79         13.78         6.19 o                         
   3   2  19         71.12         79.44         7.89 o                         
   4   2  19         14.14         18.21         6.43 o                         
   5   2  19          0.03         -5.67         5.88 o                         
  -9   3  19          0.00          8.38         5.71 o                         
  -8   3  19         73.26         80.33         5.99 o                         
  -7   3  19         22.30         33.07         5.59 o                         
  -6   3  19         20.33         10.05         7.26 o                         
  -5   3  19        121.75        131.34         9.99 o                         
  -4   3  19        147.06        154.87        10.06 o                         
  -3   3  19        702.86        734.21        17.45 o                         
  -2   3  19        279.26        264.14        11.22 o                         
  -1   3  19        262.08        291.56        12.02 o                         
   0   3  19          0.03         -5.73         5.73 o                         
   1   3  19          4.78          6.25         5.52 o                         
   2   3  19          1.88          0.88         6.89 o                         
   3   3  19          8.82         10.72         5.62 o                         
   4   3  19          1.74         -5.20         6.12 o                         
  -7   4  19         17.55         12.16         7.73 o                         
  -5   4  19          2.73          7.19         6.24 o                         
  -4   4  19        110.01        129.38         9.30 o                         
  -3   4  19         15.11          4.44         7.58 o                         
  -2   4  19         17.30          6.18         6.04 o                         
  -1   4  19         28.82         14.33         7.18 o                         
   0   4  19          9.68          9.47         7.08 o                         
   1   4  19          0.12         -5.75         6.69 o                         
   2   4  19          0.82          0.45         5.87 o                         
  -3   5  19        272.40        298.54        12.20 o                         
  -2   5  19          8.58         16.69         7.39 o                         
 -10   0  20          0.96          2.42         7.17 o                         
  -9   0  20        247.29        200.87        10.40 o                         
  -8   0  20         67.73         54.71         7.95 o                         
  -7   0  20        231.40        213.48         8.88 o                         
  -6   0  20          2.20         -1.22         3.74 o                         
  -5   0  20        100.99        127.89         5.58 o                         
  -4   0  20          0.39          3.92         4.95 o                         
  -3   0  20        141.19        173.48         9.05 o                         
  -2   0  20          0.26         -4.78         5.43 o                         
  -1   0  20          6.55          7.16         5.92 o                         
   0   0  20         11.59         10.65         5.59 o                         
   1   0  20         73.41         79.06         6.42 o                         
   2   0  20        208.92        181.43         8.65 o                         
   3   0  20          3.53          0.25         5.99 o                         
   4   0  20         37.35         34.58         5.96 o                         
   5   0  20          5.93         -1.29         6.05 o                         
 -10   1  20          5.28          1.73         4.63 o                         
  -9   1  20          1.65          2.70         4.48 o                         
  -8   1  20          0.00          0.32         4.21 o                         
  -7   1  20         11.76         16.32         3.97 o                         
  -6   1  20          8.89          5.87         2.89 o                         
  -5   1  20         12.69         13.97         2.84 o                         
  -4   1  20         40.41         34.26         7.25 o                         
  -3   1  20          0.01          5.34         3.77 o                         
  -2   1  20          0.33         -0.85         3.45 o                         
  -1   1  20         27.03         22.90         3.94 o                         
   0   1  20         23.25         25.18         4.01 o                         
   1   1  20          1.75          1.05         3.47 o                         
   2   1  20         29.70         34.42         4.69 o                         
   3   1  20         27.22         21.11         4.20 o                         
   4   1  20         37.09         45.17         4.77 o                         
  -9   2  20        151.83        135.11         6.35 o                         
  -8   2  20         22.45         20.01         3.65 o                         
  -7   2  20        123.50        120.99         6.66 o                         
  -6   2  20         10.82         12.10         4.99 o                         
  -5   2  20         54.49         58.05         7.75 o                         
  -4   2  20         13.74         17.36         6.25 o                         
  -3   2  20        214.92        245.58        10.94 o                         
  -2   2  20          4.03         -3.63         6.34 o                         
  -1   2  20         30.98         26.25         7.50 o                         
   0   2  20         95.35         80.55         8.02 o                         
   1   2  20         27.52         19.59         6.80 o                         
   2   2  20        337.63        311.67        11.96 o                         
   3   2  20          0.24         -3.29         7.08 o                         
   4   2  20          0.25         -1.58         6.60 o                         
  -8   3  20          9.22          8.12         4.31 o                         
  -7   3  20          0.08          1.72         5.23 o                         
  -6   3  20         19.15         18.51         7.42 o                         
  -5   3  20         30.73         28.16         8.05 o                         
  -4   3  20          1.73          2.98         7.45 o                         
  -3   3  20         19.85         14.25         6.40 o                         
  -2   3  20          0.17         -7.31         7.31 o                         
  -1   3  20          3.64          5.40         6.08 o                         
   0   3  20          2.14          4.24         6.17 o                         
   1   3  20         30.26         56.10         7.04 o                         
   2   3  20          9.22          5.18         6.81 o                         
   3   3  20         20.32         22.72         7.61 o                         
  -6   4  20          5.73          0.24         7.07 o                         
  -5   4  20          3.61         13.45         7.21 o                         
  -4   4  20         20.99         33.85         7.37 o                         
  -3   4  20         50.60         36.13         8.52 o                         
  -2   4  20         38.52         24.20         7.94 o                         
  -1   4  20         77.32         63.07         8.30 o                         
   0   4  20         11.99         24.78         7.40 o                         
   1   4  20        108.85        116.73         9.48 o                         
  -9   1  21         74.40         68.98        12.05 o                         
  -8   1  21          0.80          4.06         4.15 o                         
  -7   1  21         44.73         44.77         4.12 o                         
  -6   1  21        156.61        182.29         4.79 o                         
  -5   1  21        129.62        153.49         6.43 o                         
  -4   1  21        286.95        267.39        11.95 o                         
  -3   1  21          9.64         -0.99         4.30 o                         
  -2   1  21        106.63        126.62         9.02 o                         
  -1   1  21          1.37          2.61         5.32 o                         
   0   1  21         67.17         81.93         8.08 o                         
   1   1  21          0.77          3.71         6.24 o                         
   2   1  21        111.44        110.09         7.81 o                         
   3   1  21          3.19         -6.69         6.69 o                         
  -9   2  21          7.00          2.04         6.99 o                         
  -8   2  21          7.41         12.99         5.25 o                         
  -7   2  21          4.07          3.39         8.58 o                         
  -6   2  21          0.19         -0.29         6.01 o                         
  -5   2  21          0.18         -0.75         6.33 o                         
  -4   2  21          1.77          2.46         7.10 o                         
  -3   2  21          9.01          4.57         7.36 o                         
  -2   2  21          0.01         -4.28         6.39 o                         
  -1   2  21          7.19          0.35         7.20 o                         
   0   2  21         38.67         42.34         7.96 o                         
   1   2  21        107.01        141.70        10.07 o                         
   2   2  21          3.63          4.99         5.69 o                         
   3   2  21         62.71         70.97         7.55 o                         
  -7   3  21          0.33         -0.29         6.48 o                         
  -6   3  21         39.38         45.15         7.34 o                         
  -5   3  21          2.06          0.93         7.19 o                         
  -4   3  21        261.19        263.06        12.13 o                         
  -3   3  21         11.58         15.74         7.56 o                         
  -2   3  21         45.99         47.68         7.28 o                         
  -1   3  21         28.65         20.82         7.08 o                         
   0   3  21         59.46         62.13         8.03 o                         
   1   3  21         35.99         29.36         7.06 o                         
  -4   4  21          0.86          1.65         6.87 o                         
  -3   4  21          9.56          2.61         5.82 o                         
  -2   4  21         23.74         43.78         7.70 o                         
  -9   0  22         39.22         55.36         8.48 o                         
  -8   0  22          0.11         -2.40         7.20 o                         
  -7   0  22        242.88        247.25         7.56 o                         
  -6   0  22         67.87         50.58         5.05 o                         
  -5   0  22        167.75        198.28        10.86 o                         
  -4   0  22         76.64         87.35         8.41 o                         
  -3   0  22         86.53         80.55         7.55 o                         
  -2   0  22         11.75         15.59         6.00 o                         
  -1   0  22          0.58         -6.09         6.09 o                         
   0   0  22        157.39        169.43         8.84 o                         
   1   0  22          7.53          4.10         4.77 o                         
   2   0  22          2.40         -5.50         5.50 o                         
  -8   1  22          9.32         13.14         3.97 o                         
  -7   1  22          5.93          5.37         3.49 o                         
  -6   1  22          0.04          1.56         3.58 o                         
  -5   1  22          1.28         -2.32         6.91 o                         
  -4   1  22          0.35         11.06         6.70 o                         
  -3   1  22          7.88          9.88         5.93 o                         
  -2   1  22         10.18         13.01         6.84 o                         
  -1   1  22          0.81         -1.51         5.54 o                         
   0   1  22          0.11          8.16         6.38 o                         
   1   1  22          3.87          6.96         5.88 o                         
   2   1  22          0.17         -6.70         6.70 o                         
  -8   2  22          7.64          2.42         4.99 o                         
  -7   2  22        113.16        138.84         9.67 o                         
  -6   2  22         39.09         53.84         8.35 o                         
  -5   2  22         63.58         60.25         8.19 o                         
  -4   2  22          6.86          4.43         7.50 o                         
  -3   2  22         26.77         20.26         6.55 o                         
  -2   2  22         23.68          1.25         7.50 o                         
  -1   2  22         68.61         77.21         9.12 o                         
   0   2  22         97.77        136.02        10.21 o                         
   1   2  22         10.16         12.95         7.15 o                         
  -6   3  22         14.96         23.99         6.18 o                         
  -5   3  22          1.83          5.14         7.17 o                         
  -4   3  22         22.11         28.25         6.72 o                         
  -3   3  22          0.00         -3.23         7.34 o                         
  -2   3  22         30.54         24.37         7.80 o                         
  -1   3  22         12.05         10.12         7.76 o                         
  -7   1  23         28.06         27.77         4.16 o                         
  -6   1  23         22.57         26.05         5.19 o                         
  -5   1  23         97.22        104.78         8.55 o                         
  -4   1  23         33.11         46.05         7.73 o                         
  -3   1  23          8.46         -3.64         6.82 o                         
  -2   1  23         22.11         16.32         6.19 o                         
  -1   1  23          3.72         10.30         5.75 o                         
   0   1  23         50.77         48.78         7.00 o                         
   1   1  23          1.77         -2.60         6.35 o                         
  -6   2  23          0.24         -2.22         6.10 o                         
  -5   2  23          1.71          2.43         6.77 o                         
  -4   2  23         29.04         19.94         6.93 o                         
  -3   2  23          3.34         -0.77         8.16 o                         
  -2   2  23         12.81          1.85         7.42 o                         
  -1   2  23         10.72         16.70         7.54 o                         
  -6   0  24         29.91         18.02         6.55 o                         
  -5   0  24         55.34         66.17         8.21 o                         
  -4   0  24         25.77         26.20         6.17 o                         
  -3   0  24         66.47         69.64         8.63 o                         
  -2   0  24        199.91        236.76        11.12 o                         
  -1   0  24         91.23         83.23         8.96 o                         
  -5   1  24          9.47          7.35         6.14 o                         
  -4   1  24          1.76          9.83         6.58 o                         
  -3   1  24          0.40         -3.48         7.05 o                         
  -2   1  24          3.45          2.91         5.55 o                         
                                                                                
